# Supplementary material for: The unique and enigmatic spirochete symbiont of latrunculid sponges
Source: mSphere. 2024 Nov 21;9(12):e00845-24. doi: 10.1128/msphere.00845-24 (PMC11656744; doi:10.1128/msphere.00845-24)
Supplement: Supplemental tables, part 2 — Tables S4 to S6. [file msphere.00845-24-s0006.xlsx]

## Sheet: Table S4
Table S4. Pairwise ANI of all spirochetes used in this study (N=363). ANI values less than 75% were not reported by FastANI.
	003B_7	003D_7	003M_1	009_1	013N_1	050A_2	050C_7	059_1	3300001544_12	3300002308_10	3300002450_19	3300002450_25	3300002450_33	3300002462_14	3300002462_26	3300002505_21	3300002505_22	3300002552_18	3300002552_19	3300002552_24	3300002552_26	3300003786_4	3300004094_13	3300004098_5	3300004122_5	3300005968_5	3300005978_6	3300006045_102	3300006045_49	3300006045_66	3300006045_73	3300006226_49	3300006226_59	3300006226_62	3300006226_65	3300006226_73	3300006226_81	3300006247_19	3300006247_25	3300006564_11	3300006566_15	3300006566_30	3300006912_7	3300006913_10	3300007119_8	3300007125_19	3300007295_7	3300007316_11	3300007316_13
003B_7	100	97.4175	97.3919	94.6336	94.7728	97.4604	96.9662	94.8913	0	0	0	0	0	0	0	0	0	0	0	0	0	0	0	0	0	0	0	0	0	0	0	0	0	0	0	0	0	0	0	0	0	0	0	0	0	0	0	0	0
003D_7	97.4175	100	98.0849	95.1982	94.5167	96.5937	98.1576	95.0738	0	0	0	0	0	0	0	0	0	0	0	0	0	0	0	0	0	0	0	0	0	0	0	0	0	0	0	0	0	0	0	0	0	0	0	0	0	0	0	0	0
003M_1	97.3919	98.0849	100	94.9432	94.4831	96.5076	98.2149	95.0826	0	0	0	0	0	0	0	0	0	0	0	0	0	0	0	0	0	0	0	0	0	0	0	0	0	0	0	0	0	0	0	0	0	0	0	0	0	0	0	0	0
009_1	94.6336	95.1982	94.9432	100	94.5	94.779	0	94.8272	0	0	0	0	0	0	0	0	0	0	0	0	0	0	0	0	0	0	0	0	0	0	0	0	0	0	0	0	0	0	0	0	0	0	0	0	0	0	0	0	0
013N_1	94.7728	94.5167	94.4831	94.5	100	93.888	95.0034	95.4287	0	0	0	0	0	0	0	0	0	0	0	0	0	0	0	0	0	0	0	0	0	0	0	0	0	0	0	0	0	0	0	0	0	0	0	0	0	0	0	0	0
050A_2	97.4604	96.5937	96.5076	94.779	93.888	100	96.7532	94.4375	0	0	0	0	0	0	0	0	0	0	0	0	0	0	0	0	0	0	0	0	0	0	0	0	0	0	0	0	0	0	0	0	0	0	0	0	0	0	0	0	0
050C_7	96.9662	98.1576	98.2149	0	95.0034	96.7532	100	94.8569	0	0	0	0	0	0	0	0	0	0	0	0	0	0	0	0	0	0	0	0	0	0	0	0	0	0	0	0	0	0	0	0	0	0	0	0	0	0	0	0	0
059_1	94.8913	95.0738	95.0826	94.8272	95.4287	94.4375	94.8569	99.9999	0	0	0	0	0	0	0	0	0	0	0	0	0	0	0	0	0	0	0	0	0	0	0	0	0	0	0	0	0	0	0	0	0	0	0	0	0	0	0	0	0
3300001544_12	0	0	0	0	0	0	0	0	100	0	0	0	0	0	0	0	0	0	0	0	0	0	0	0	0	0	0	0	0	0	0	0	0	0	0	0	0	0	0	0	0	0	0	0	0	0	0	0	0
3300002308_10	0	0	0	0	0	0	0	0	0	100	0	0	0	0	0	0	0	0	0	0	0	0	0	0	0	0	0	0	0	0	0	0	0	0	0	0	0	0	0	0	0	0	0	0	0	0	0	0	0
3300002450_19	0	0	0	0	0	0	0	0	0	0	100	0	0	0	0	0	0	0	0	0	0	0	0	0	0	0	0	0	0	0	0	0	0	0	0	0	0	0	0	0	0	0	0	0	0	0	0	0	0
3300002450_25	0	0	0	0	0	0	0	0	0	0	0	100	0	0	0	0	0	0	0	0	0	0	0	0	0	0	0	0	0	0	0	0	0	0	0	0	0	0	0	0	0	0	0	0	0	0	0	0	0
3300002450_33	0	0	0	0	0	0	0	0	0	0	0	0	100	0	0	0	0	0	0	0	0	0	0	0	0	0	0	0	0	0	0	0	0	0	0	0	0	0	0	0	0	0	0	0	0	0	0	0	0
3300002462_14	0	0	0	0	0	0	0	0	0	0	0	0	0	100	0	0	0	0	0	0	0	0	0	0	0	0	0	0	0	0	0	0	0	0	0	0	0	0	0	0	0	0	0	0	0	0	0	0	0
3300002462_26	0	0	0	0	0	0	0	0	0	0	0	0	0	0	100	0	0	0	0	0	0	0	0	0	0	0	0	0	0	0	0	0	0	0	0	0	0	0	0	0	0	0	0	0	0	0	0	0	0
3300002505_21	0	0	0	0	0	0	0	0	0	0	0	0	0	0	0	100	0	0	0	0	0	0	0	0	0	0	0	0	0	0	0	0	0	0	0	0	0	0	0	0	0	0	0	0	0	0	0	0	0
3300002505_22	0	0	0	0	0	0	0	0	0	0	0	0	0	0	0	0	100	0	0	0	0	0	0	0	0	0	0	0	0	0	99.9844	0	0	0	0	0	0	0	0	0	0	0	0	0	0	0	0	0	0
3300002552_18	0	0	0	0	0	0	0	0	0	0	0	0	0	0	0	0	0	99.9999	0	0	0	0	0	0	0	0	0	0	0	0	0	0	0	0	0	0	0	0	0	0	0	0	0	0	0	0	0	0	0
3300002552_19	0	0	0	0	0	0	0	0	0	0	0	0	0	0	0	0	0	0	100	0	0	0	0	0	0	0	0	0	0	0	0	0	0	0	0	0	0	0	0	0	0	0	0	0	0	0	0	0	0
3300002552_24	0	0	0	0	0	0	0	0	0	0	0	0	0	0	0	0	0	0	0	100	0	0	0	0	0	0	0	0	0	0	0	0	0	0	0	0	0	0	0	0	0	0	0	0	0	0	0	0	0
3300002552_26	0	0	0	0	0	0	0	0	0	0	0	0	0	0	0	0	0	0	0	0	100	0	0	0	0	0	0	0	0	0	0	0	0	0	0	0	0	0	0	0	0	0	0	0	0	0	0	0	0
3300003786_4	0	0	0	0	0	0	0	0	0	0	0	0	0	0	0	0	0	0	0	0	0	99.9999	0	0	0	0	0	0	0	0	0	0	0	0	0	0	0	0	0	0	0	0	0	0	0	0	0	0	0
3300004094_13	0	0	0	0	0	0	0	0	0	0	0	0	0	0	0	0	0	0	0	0	0	0	100	0	0	0	0	0	0	0	0	0	0	0	0	0	0	0	0	0	0	0	0	0	0	0	0	0	0
3300004098_5	0	0	0	0	0	0	0	0	0	0	0	0	0	0	0	0	0	0	0	0	0	0	0	100	99.6569	0	80.2816	0	0	0	0	0	0	0	0	0	0	0	0	0	0	0	80.3871	0	0	0	0	0	0
3300004122_5	0	0	0	0	0	0	0	0	0	0	0	0	0	0	0	0	0	0	0	0	0	0	0	99.6569	100	79.9217	79.9712	0	0	0	0	0	0	0	0	0	0	0	0	0	0	0	80.03219999999999	0	0	0	0	0	0
3300005968_5	0	0	0	0	0	0	0	0	0	0	0	0	0	0	0	0	0	0	0	0	0	0	0	0	79.9217	100	99.48079999999999	0	0	0	0	0	0	0	0	0	0	0	0	0	0	0	99.2528	80.3903	0	0	0	0	0
3300005978_6	0	0	0	0	0	0	0	0	0	0	0	0	0	0	0	0	0	0	0	0	0	0	0	80.2816	79.9712	99.48079999999999	100	0	0	0	0	0	0	0	0	0	0	0	0	0	0	0	99.5526	80.5929	0	0	0	0	0
3300006045_102	0	0	0	0	0	0	0	0	0	0	0	0	0	0	0	0	0	0	0	0	0	0	0	0	0	0	0	100	0	0	0	0	0	0	0	0	0	0	0	0	0	0	0	0	0	0	0	0	0
3300006045_49	0	0	0	0	0	0	0	0	0	0	0	0	0	0	0	0	0	0	0	0	0	0	0	0	0	0	0	0	100	87.1326	0	0	0	0	0	0	0	0	0	0	0	0	0	0	0	0	0	0	0
3300006045_66	0	0	0	0	0	0	0	0	0	0	0	0	0	0	0	0	0	0	0	0	0	0	0	0	0	0	0	0	87.1326	100	0	0	0	0	0	0	0	0	0	0	0	0	0	0	0	0	0	0	0
3300006045_73	0	0	0	0	0	0	0	0	0	0	0	0	0	0	0	0	99.9844	0	0	0	0	0	0	0	0	0	0	0	0	0	100	0	0	0	0	0	0	0	0	0	0	0	0	0	0	0	0	0	0
3300006226_49	0	0	0	0	0	0	0	0	0	0	0	0	0	0	0	0	0	0	0	0	0	0	0	0	0	0	0	0	0	0	0	100	0	0	0	0	0	0	0	0	0	0	0	0	0	0	0	0	0
3300006226_59	0	0	0	0	0	0	0	0	0	0	0	0	0	0	0	0	0	0	0	0	0	0	0	0	0	0	0	0	0	0	0	0	100	0	0	0	0	0	0	0	0	0	0	0	0	0	0	0	0
3300006226_62	0	0	0	0	0	0	0	0	0	0	0	0	0	0	0	0	0	0	0	0	0	0	0	0	0	0	0	0	0	0	0	0	0	100	0	0	0	0	0	0	0	0	0	0	0	0	0	0	0
3300006226_65	0	0	0	0	0	0	0	0	0	0	0	0	0	0	0	0	0	0	0	0	0	0	0	0	0	0	0	0	0	0	0	0	0	0	100	0	0	0	0	0	0	0	0	0	0	0	0	0	0
3300006226_73	0	0	0	0	0	0	0	0	0	0	0	0	0	0	0	0	0	0	0	0	0	0	0	0	0	0	0	0	0	0	0	0	0	0	0	100	0	0	0	0	0	0	0	0	0	0	0	0	0
3300006226_81	0	0	0	0	0	0	0	0	0	0	0	0	0	0	0	0	0	0	0	0	0	0	0	0	0	0	0	0	0	0	0	0	0	0	0	0	100	0	0	0	0	0	0	0	0	0	0	0	0
3300006247_19	0	0	0	0	0	0	0	0	0	0	0	0	0	0	0	0	0	0	0	0	0	0	0	0	0	0	0	0	0	0	0	0	0	0	0	0	0	99.9999	0	0	0	0	0	0	0	0	0	0	0
3300006247_25	0	0	0	0	0	0	0	0	0	0	0	0	0	0	0	0	0	0	0	0	0	0	0	0	0	0	0	0	0	0	0	0	0	0	0	0	0	0	100	0	0	0	0	0	0	0	0	0	0
3300006564_11	0	0	0	0	0	0	0	0	0	0	0	0	0	0	0	0	0	0	0	0	0	0	0	0	0	0	0	0	0	0	0	0	0	0	0	0	0	0	0	100	97.7651	0	0	0	0	97.6656	0	97.93504999999999	0
3300006566_15	0	0	0	0	0	0	0	0	0	0	0	0	0	0	0	0	0	0	0	0	0	0	0	0	0	0	0	0	0	0	0	0	0	0	0	0	0	0	0	97.7651	100	0	0	0	0	97.7923	0	97.8931	0
3300006566_30	0	0	0	0	0	0	0	0	0	0	0	0	0	0	0	0	0	0	0	0	0	0	0	0	0	0	0	0	0	0	0	0	0	0	0	0	0	0	0	0	0	100	0	0	0	0	98.5537	0	98.5095
3300006912_7	0	0	0	0	0	0	0	0	0	0	0	0	0	0	0	0	0	0	0	0	0	0	0	80.3871	80.03219999999999	99.2528	99.5526	0	0	0	0	0	0	0	0	0	0	0	0	0	0	0	100	80.5745	0	0	0	0	0
3300006913_10	0	0	0	0	0	0	0	0	0	0	0	0	0	0	0	0	0	0	0	0	0	0	0	0	0	80.3903	80.5929	0	0	0	0	0	0	0	0	0	0	0	0	0	0	0	80.5745	100	0	0	0	0	0
3300007119_8	0	0	0	0	0	0	0	0	0	0	0	0	0	0	0	0	0	0	0	0	0	0	0	0	0	0	0	0	0	0	0	0	0	0	0	0	0	0	0	0	0	0	0	0	100	0	0	0	0
3300007125_19	0	0	0	0	0	0	0	0	0	0	0	0	0	0	0	0	0	0	0	0	0	0	0	0	0	0	0	0	0	0	0	0	0	0	0	0	0	0	0	97.6656	97.7923	0	0	0	0	100	0	97.6304	0
3300007295_7	0	0	0	0	0	0	0	0	0	0	0	0	0	0	0	0	0	0	0	0	0	0	0	0	0	0	0	0	0	0	0	0	0	0	0	0	0	0	0	0	0	98.5537	0	0	0	0	100	0	98.57034999999999
3300007316_11	0	0	0	0	0	0	0	0	0	0	0	0	0	0	0	0	0	0	0	0	0	0	0	0	0	0	0	0	0	0	0	0	0	0	0	0	0	0	0	97.93504999999999	97.8931	0	0	0	0	97.6304	0	100	0
3300007316_13	0	0	0	0	0	0	0	0	0	0	0	0	0	0	0	0	0	0	0	0	0	0	0	0	0	0	0	0	0	0	0	0	0	0	0	0	0	0	0	0	0	98.5095	0	0	0	0	98.57034999999999	0	100
3300007320_5	0	0	0	0	0	0	0	0	0	0	0	0	0	0	0	0	0	0	0	0	0	0	0	0	0	0	0	0	0	0	0	0	0	0	0	0	0	0	0	84.8923	85.022	0	0	0	0	84.9566	0	85.055	0
3300007368_8	0	0	0	0	0	0	0	0	0	0	0	0	0	0	0	0	0	0	0	0	0	0	0	0	0	0	0	0	0	0	0	0	0	0	0	0	0	0	0	0	0	0	0	0	0	0	0	0	0
3300007500_14	0	0	0	0	0	0	0	0	0	0	0	0	0	0	0	0	0	0	0	0	0	0	0	0	0	0	0	0	0	0	0	0	0	0	0	0	0	0	0	0	0	0	0	0	0	0	0	0	0
506_metabat1_super.028_sub	0	0	0	0	0	0	0	0	0	0	0	0	0	0	0	0	0	0	0	0	0	0	0	0	0	0	0	0	0	0	0	0	0	0	0	0	0	0	0	0	0	0	0	0	0	0	0	0	0
510_metabat1_super.011	0	0	0	0	0	0	0	0	0	0	0	0	0	0	0	0	0	0	0	0	0	0	0	0	0	0	0	0	0	0	0	0	0	0	0	0	0	0	0	0	0	0	0	0	0	0	0	0	0
514_concoct.135_sub	0	0	0	0	0	0	0	0	0	0	0	0	0	0	0	0	0	0	0	0	0	0	0	0	0	0	0	0	0	0	0	0	0	0	0	0	0	0	0	0	0	0	0	0	0	0	0	0	0
515_metabat2.042	0	0	0	0	0	0	0	0	0	0	0	0	0	0	0	0	0	0	0	0	0	0	0	0	0	0	0	0	0	0	0	0	0	0	0	0	0	0	0	0	0	0	0	0	0	0	0	0	0
575_concoct.030	0	0	0	0	0	0	0	0	0	0	0	0	0	0	0	0	0	0	0	0	0	0	0	0	0	0	0	0	0	0	0	0	0	0	0	0	0	0	0	0	0	0	0	0	0	0	0	0	0
APA_bin_62	0	0	0	0	0	0	0	0	0	0	0	0	0	0	0	0	0	0	0	0	0	0	0	0	0	0	0	0	0	0	0	0	0	0	0	0	0	0	0	0	0	0	0	0	0	0	0	0	0
APA_bin_94	0	0	0	0	0	0	0	0	0	0	0	0	0	0	0	0	0	0	0	0	0	0	0	0	0	0	0	0	0	0	0	0	0	0	0	0	0	0	0	0	0	0	0	0	0	0	0	0	0
GCA_000143985_1	0	0	0	0	0	0	0	0	0	0	0	0	0	0	0	0	0	0	0	0	0	0	0	0	0	0	0	0	0	0	0	0	0	0	0	0	0	0	0	0	0	0	0	0	0	0	0	0	0
GCA_000147075_1	0	0	0	0	0	0	0	0	0	0	0	0	0	0	0	0	0	0	0	0	0	0	0	0	0	0	0	0	0	0	0	0	0	0	0	0	0	0	0	0	0	0	0	0	0	0	0	0	0
GCA_000184345.2	0	0	0	0	0	0	0	0	0	0	0	0	0	0	0	0	0	0	0	0	0	0	0	0	0	0	0	0	0	0	0	0	0	0	0	0	0	0	0	0	0	0	0	0	0	0	0	0	0
GCA_000242595.3	0	0	0	0	0	0	0	0	0	0	0	0	0	0	0	0	0	0	0	0	0	0	0	0	0	0	0	0	0	0	0	0	0	0	0	0	0	0	0	0	0	0	0	0	0	0	0	0	0
GCA_000373545_1	0	0	0	0	0	0	0	0	0	0	0	0	0	0	0	0	0	0	0	0	0	0	0	0	0	0	0	0	0	0	0	0	0	0	0	0	0	0	0	0	0	0	0	0	0	0	0	0	0
GCA_000378205_1	0	0	0	0	0	0	0	0	0	0	0	0	0	0	0	0	0	0	0	0	0	0	0	0	0	0	0	0	0	0	0	0	0	0	0	0	0	0	0	0	0	0	0	0	0	0	0	0	0
GCA_000426705_1	0	0	0	0	0	0	0	0	0	0	0	0	0	0	0	0	0	0	0	0	0	0	0	0	0	0	0	0	0	0	0	0	0	0	0	0	0	0	0	0	0	0	0	0	0	0	0	0	0
GCA_000507245_1	0	0	0	0	0	0	0	0	0	0	0	0	0	0	0	0	0	0	0	0	0	0	0	0	0	0	0	0	0	0	0	0	0	0	0	0	0	0	0	0	0	0	0	0	0	0	0	0	0
GCA_000755145_1	0	0	0	0	0	0	0	0	0	0	0	0	0	0	0	0	0	0	0	0	0	0	0	0	0	0	0	0	0	0	0	0	0	0	0	0	0	88.5175	0	0	0	0	0	0	0	0	0	0	0
GCA_000758165_1	0	0	0	0	0	0	0	0	0	0	0	0	0	0	0	0	0	0	0	0	0	0	0	0	0	0	0	0	0	0	0	0	0	0	0	0	0	0	0	0	0	0	0	0	0	0	0	0	0
GCA_000768055_1	0	0	0	0	0	0	0	0	0	0	0	0	0	0	0	0	0	0	0	0	0	0	0	0	0	0	0	0	0	0	0	0	0	0	0	0	0	0	0	0	0	0	0	0	0	0	0	0	0
GCA_001749745_1	0	0	0	0	0	0	0	0	0	0	0	0	0	0	0	0	0	0	0	0	0	0	0	0	0	0	0	0	0	0	0	0	0	0	0	0	0	0	0	0	0	0	0	0	0	0	0	0	0
GCA_001896735_1	0	0	0	0	0	0	0	0	0	0	0	0	0	0	0	0	0	0	0	0	0	0	0	0	0	0	0	0	0	0	0	0	0	0	0	0	0	0	0	0	0	0	0	0	0	0	0	0	0
GCA_002084135_1	0	0	0	0	0	0	0	0	0	0	0	0	0	0	0	0	0	0	0	0	0	0	0	0	0	0	0	0	0	0	0	0	0	0	0	0	0	0	0	0	0	0	0	0	0	0	0	0	0
GCA_002084785_1	0	0	0	0	0	0	0	0	0	0	0	0	0	0	0	0	0	0	0	0	0	0	0	0	0	0	0	0	0	0	0	0	0	0	0	0	0	0	0	0	0	0	0	0	0	0	0	0	0
GCA_002084805_1	0	0	0	0	0	0	0	0	0	0	0	0	0	0	0	0	0	0	0	0	0	0	0	0	0	0	0	0	0	0	0	0	0	0	0	0	0	0	0	0	0	0	0	0	0	0	0	0	0
GCA_002087085_1	0	0	0	0	0	0	0	0	0	0	0	0	0	0	0	0	0	0	0	0	0	0	0	0	0	0	0	0	0	0	0	0	0	0	0	0	0	0	0	0	0	0	0	0	0	0	0	0	0
GCA_002238925_1	0	0	0	0	0	0	0	0	0	0	0	0	0	0	0	0	0	0	0	0	0	0	0	0	0	0	0	0	0	0	0	0	0	0	0	0	0	0	0	0	0	0	0	0	0	0	0	0	0
GCA_002307015_1	0	0	0	0	0	0	0	0	0	0	0	0	0	0	0	0	0	0	0	0	0	0	0	0	0	0	0	0	0	0	0	0	0	0	0	0	0	0	0	0	0	0	0	0	0	0	0	0	0
GCA_002307245_1	0	0	0	0	0	0	0	0	0	0	0	0	0	0	0	0	0	0	0	0	0	0	0	0	0	0	0	0	0	0	0	0	0	0	0	0	0	0	0	0	0	0	0	0	0	0	0	0	0
GCA_002313505_1	0	0	0	0	0	0	0	0	0	0	0	0	0	0	0	0	0	0	0	0	0	0	0	0	0	0	0	0	0	0	0	0	0	0	0	0	0	0	0	0	0	0	0	0	0	0	0	0	0
GCA_002347545_1	0	0	0	0	0	0	0	0	0	0	0	0	0	0	0	0	0	0	0	0	0	0	0	0	0	0	0	0	0	0	0	0	0	0	0	0	0	0	0	0	0	0	0	0	0	0	0	0	0
GCA_002352375_1	0	0	0	0	0	0	0	0	0	0	0	0	0	0	0	0	0	0	0	0	0	0	0	0	0	0	0	0	0	0	0	0	0	0	0	0	0	0	0	0	0	0	0	0	0	0	0	0	0
GCA_002383375_1	0	0	0	0	0	0	0	0	0	0	0	0	0	0	0	0	0	0	0	0	0	0	0	0	0	0	0	0	0	0	0	0	0	0	0	0	0	0	0	0	0	0	0	0	0	0	0	0	0
GCA_002403025_1	0	0	0	0	0	0	0	0	0	0	0	0	0	0	0	0	0	0	0	0	0	0	0	0	0	0	0	0	0	0	0	0	0	0	0	0	0	0	0	0	0	0	0	0	0	0	0	0	0
GCA_002408085_1	0	0	0	0	0	0	0	0	0	0	0	0	0	0	0	0	0	0	0	0	0	0	0	0	0	0	0	0	0	0	0	0	0	0	0	0	0	0	0	0	0	0	0	0	0	0	0	0	0
GCA_002410215_1	0	0	0	0	0	0	0	0	0	0	0	0	0	0	0	0	0	0	0	0	0	0	0	0	0	0	0	0	0	0	0	0	0	0	0	0	0	0	0	0	0	0	0	0	0	0	0	0	0
GCA_002412825_1	0	0	0	0	0	0	0	0	0	0	0	0	0	0	0	0	0	0	0	0	0	0	0	0	0	0	0	0	0	0	0	0	0	0	0	0	0	0	0	0	0	0	0	0	0	0	0	0	0
GCA_002418805_1	0	0	0	0	0	0	0	0	0	0	0	0	0	0	0	0	0	0	0	0	0	0	0	0	0	0	0	0	0	0	0	0	0	0	0	0	0	0	0	0	0	0	0	0	0	0	0	0	0
GCA_002419185_1	0	0	0	0	0	0	0	0	0	0	0	0	0	0	0	0	0	0	0	0	0	0	0	0	0	0	0	0	0	0	0	0	0	0	0	0	0	0	0	0	0	0	0	0	0	0	0	0	0
GCA_002425765_1	0	0	0	0	0	0	0	0	0	0	0	0	0	0	0	0	0	0	0	0	0	0	0	0	0	0	0	0	0	0	0	0	0	0	0	0	0	0	0	0	0	0	0	0	0	0	0	0	0
GCA_002425925_1	0	0	0	0	0	0	0	0	0	0	0	0	0	0	0	0	0	0	0	0	0	0	0	0	0	0	0	0	0	0	0	0	0	0	0	0	0	0	0	0	0	0	0	0	0	0	0	0	0
GCA_002427685_1	0	0	0	0	0	0	0	0	0	0	0	0	0	0	0	0	0	0	0	0	0	0	0	0	0	0	0	0	0	0	0	0	0	0	0	0	0	0	0	0	0	0	0	0	0	0	0	0	0
GCA_002428725_1	0	0	0	0	0	0	0	0	0	0	0	0	0	0	0	0	0	0	0	0	0	0	0	0	0	0	0	0	0	0	0	0	0	0	0	0	0	0	0	0	0	0	0	0	0	0	0	0	0
GCA_002435985_1	0	0	0	0	0	0	0	0	0	0	0	0	0	0	0	0	0	0	0	0	0	0	0	0	0	0	0	0	0	0	0	0	0	0	0	0	0	0	0	0	0	0	0	0	0	0	0	0	0
GCA_002441395_1	0	0	0	0	0	0	0	0	0	0	0	0	0	0	0	0	0	0	0	0	0	0	0	0	0	0	0	0	0	0	0	0	0	0	0	0	0	0	0	0	0	0	0	0	0	0	0	0	0
GCA_002452665_1	0	0	0	0	0	0	0	0	0	0	0	0	0	0	0	0	0	0	0	0	0	0	0	0	0	0	0	0	0	0	0	0	0	0	0	0	0	0	0	0	0	0	0	0	0	0	0	0	0
GCA_002691025_1	0	0	0	0	0	0	0	0	0	0	0	0	0	0	0	0	0	0	0	0	0	0	0	0	0	0	0	0	0	0	0	0	0	0	0	0	0	0	0	0	0	0	0	0	0	0	0	0	0
GCA_002729885_1	0	0	0	0	0	0	0	0	0	0	0	0	0	0	0	0	0	0	0	0	0	0	0	0	0	0	0	0	0	0	0	0	0	0	0	0	0	0	0	0	0	0	0	0	0	0	0	0	0
GCA_002730875_1	0	0	0	0	0	0	0	0	0	0	0	0	0	0	0	0	0	0	0	0	0	0	0	0	0	0	0	0	0	0	0	0	0	0	0	0	0	0	0	0	0	0	0	0	0	0	0	0	0
GCA_002916695_1	0	0	0	0	0	0	0	0	0	0	0	0	0	0	0	0	0	0	0	0	0	0	0	0	0	0	0	0	0	0	0	0	0	0	0	0	0	0	0	0	0	0	0	0	0	0	0	0	0
GCA_003141795_1	0	0	0	0	0	0	0	0	0	0	0	0	0	0	0	0	0	0	0	0	0	0	0	0	0	0	0	0	0	0	0	0	0	0	0	0	0	0	0	0	0	0	0	0	0	0	0	0	0
GCA_003154555_1	0	0	0	0	0	0	0	0	0	0	0	0	0	0	0	0	0	0	0	0	0	0	0	0	0	0	0	0	0	0	0	0	0	0	0	0	0	0	0	0	0	0	0	0	0	0	0	0	0
GCA_003170115_1	0	0	0	0	0	0	0	0	0	0	0	0	0	0	0	0	0	0	0	0	0	0	0	0	0	0	0	0	0	0	0	0	0	0	0	0	0	0	0	0	0	0	0	0	0	0	0	0	0
GCA_003246505_1	0	0	0	0	0	0	0	0	0	0	0	0	0	0	0	0	0	0	0	0	0	0	0	0	0	0	0	0	0	0	0	0	0	0	0	0	0	0	0	0	0	0	0	0	0	0	0	0	0
GCA_003249275_1	0	0	0	0	0	0	0	0	0	0	0	0	0	0	0	0	0	0	0	0	0	0	0	0	0	0	0	0	0	0	0	0	0	0	0	0	0	0	0	0	0	0	0	0	0	0	0	0	0
GCA_003346715_1	0	0	0	0	0	0	0	0	0	0	0	0	0	0	0	0	0	0	0	0	0	0	0	0	0	0	0	0	0	0	0	0	0	0	0	0	0	0	0	0	0	0	0	0	0	0	0	0	0
GCA_003446465_1	0	0	0	0	0	0	0	0	0	0	0	0	0	0	0	0	0	0	0	0	0	0	0	0	0	0	0	0	0	0	0	0	0	0	0	0	0	0	0	0	0	0	0	0	0	0	0	0	0
GCA_003452735_1	0	0	0	0	0	0	0	0	0	0	0	0	0	0	0	0	0	0	0	0	0	0	0	0	0	0	0	0	0	0	0	0	0	0	0	0	0	0	0	0	0	0	0	0	0	0	0	0	0
GCA_003454065_1	0	0	0	0	0	0	0	0	0	0	0	0	0	0	0	0	0	0	0	0	0	0	0	0	0	0	0	0	0	0	0	0	0	0	0	0	0	0	0	0	0	0	0	0	0	0	0	0	0
GCA_003454605_1	0	0	0	0	0	0	0	0	0	0	0	0	0	0	0	0	0	0	0	0	0	0	0	0	0	0	0	0	0	0	0	0	0	0	0	0	0	0	0	0	0	0	0	0	0	0	0	0	0
GCA_003456015_1	0	0	0	0	0	0	0	0	0	0	0	0	0	0	0	0	0	0	0	0	0	0	0	0	0	0	0	0	0	0	0	0	0	0	0	0	0	0	0	0	0	0	0	0	0	0	0	0	0
GCA_003456275_1	0	0	0	0	0	0	0	0	0	0	0	0	0	0	0	0	0	0	0	0	0	0	0	0	0	0	0	0	0	0	0	0	0	0	0	0	0	0	0	0	0	0	0	0	0	0	0	0	0
GCA_003487245_1	0	0	0	0	0	0	0	0	0	0	0	0	0	0	0	0	0	0	0	0	0	0	0	0	0	0	0	0	0	0	0	0	0	0	0	0	0	0	0	0	0	0	0	0	0	0	0	0	0
GCA_003498145_1	0	0	0	0	0	0	0	0	0	0	0	0	0	0	0	0	0	0	0	0	0	0	0	0	0	0	0	0	0	0	0	0	0	0	0	0	0	0	0	0	0	0	0	0	0	0	0	0	0
GCA_003501645_1	0	0	0	0	0	0	0	0	0	0	0	0	0	0	0	0	0	0	0	0	0	0	0	0	0	0	0	0	0	0	0	0	0	0	0	0	0	0	0	0	0	0	0	0	0	0	0	0	0
GCA_003504975_1	0	0	0	0	0	0	0	0	0	0	0	0	0	0	0	0	0	0	0	0	0	0	0	0	0	0	0	0	0	0	0	0	0	0	0	0	0	0	0	0	0	0	0	0	0	0	0	0	0
GCA_003509145_1	0	0	0	0	0	0	0	0	0	0	0	0	0	0	0	0	0	0	0	0	0	0	0	0	0	0	0	0	0	0	0	0	0	0	0	0	0	0	0	0	0	0	0	0	0	0	0	0	0
GCA_003525185_1	0	0	0	0	0	0	0	0	0	0	0	0	0	0	0	0	0	0	0	0	0	0	0	0	0	0	0	0	0	0	0	0	0	0	0	0	0	0	0	0	0	0	0	0	0	0	0	0	0
GCA_003533845_1	0	0	0	0	0	0	0	0	0	0	0	0	0	0	0	0	0	0	0	0	0	0	0	0	0	0	0	0	0	0	0	0	0	0	0	0	0	0	0	0	0	0	0	0	0	0	0	0	0
GCA_003539135_1	0	0	0	0	0	0	0	0	0	0	0	0	0	0	0	0	0	0	0	0	0	0	0	0	0	0	0	0	0	0	0	0	0	0	0	0	0	0	0	0	0	0	0	0	0	0	0	0	0
GCA_003552185_1	0	0	0	0	0	0	0	0	0	0	0	0	0	0	0	0	0	0	0	0	0	0	0	0	0	0	0	0	0	0	0	0	0	0	0	0	0	0	0	0	0	0	0	0	0	0	0	0	0
GCA_003552375_1	0	0	0	0	0	0	0	0	0	0	0	0	0	0	0	0	0	0	0	0	0	0	0	0	0	0	0	0	0	0	0	0	0	0	0	0	0	0	0	0	0	0	0	0	0	0	0	0	0
GCA_003552545_1	0	0	0	0	0	0	0	0	0	0	0	0	0	0	0	0	0	0	0	0	0	0	0	0	0	0	0	0	0	0	0	0	0	0	0	0	0	0	0	0	0	0	0	0	0	0	0	0	0
GCA_003552665_1	0	0	0	0	0	0	0	0	0	0	0	0	0	0	0	0	0	0	0	0	0	0	0	0	0	0	0	0	0	0	0	0	0	0	0	0	0	0	0	0	0	0	0	0	0	0	0	0	0
GCA_003552745_1	0	0	0	0	0	0	0	0	0	0	0	0	0	0	0	0	0	0	0	0	0	0	0	0	0	0	0	0	0	0	0	0	0	0	0	0	0	0	0	0	0	0	0	0	0	0	0	0	0
GCA_003552985_1	0	0	0	0	0	0	0	0	0	0	0	0	0	0	0	0	0	0	0	0	0	0	0	0	0	0	0	0	0	0	0	0	0	0	0	0	0	0	0	0	0	0	0	0	0	0	0	0	0
GCA_003554375_1	0	0	0	0	0	0	0	0	0	0	0	0	0	0	0	0	0	0	0	0	0	0	0	0	0	0	0	0	0	0	0	0	0	0	0	0	0	0	0	0	0	0	0	0	0	0	0	0	0
GCA_003554645_1	0	0	0	0	0	0	0	0	0	0	0	0	0	0	0	0	0	0	0	0	0	0	0	0	0	0	0	0	0	0	0	0	0	0	0	0	0	0	0	0	0	0	0	0	0	0	0	0	0
GCA_003556605_1	0	0	0	0	0	0	0	0	0	0	0	0	0	0	0	0	0	0	0	0	0	0	0	0	0	0	0	0	0	0	0	0	0	0	0	0	0	0	0	0	0	0	0	0	0	0	0	0	0
GCA_003556725_1	0	0	0	0	0	0	0	0	0	0	0	0	0	0	0	0	0	0	0	0	0	0	0	0	0	0	0	0	0	0	0	0	0	0	0	0	0	0	0	0	0	0	0	0	0	0	0	0	0
GCA_003557605_1	0	0	0	0	0	0	0	0	0	0	0	0	0	0	0	0	0	0	0	0	0	0	0	0	0	0	0	0	0	0	0	0	0	0	0	0	0	0	0	0	0	0	0	0	0	0	0	0	0
GCA_003557615_1	0	0	0	0	0	0	0	0	0	0	0	0	0	0	0	0	0	0	0	0	0	0	0	0	0	0	0	0	0	0	0	0	0	0	0	0	0	0	0	0	0	0	0	0	0	0	0	0	0
GCA_003558175_1	0	0	0	0	0	0	0	0	0	0	0	0	0	0	0	0	0	0	0	0	0	0	0	0	0	0	0	0	0	0	0	0	0	0	0	0	0	0	0	0	0	0	0	0	0	0	0	0	0
GCA_003558375_1	0	0	0	0	0	0	0	0	0	0	0	0	0	0	0	0	0	0	0	0	0	0	0	0	0	0	0	0	0	0	0	0	0	0	0	0	0	0	0	0	0	0	0	0	0	0	0	0	0
GCA_003558715_1	0	0	0	0	0	0	0	0	0	0	0	0	0	0	0	0	0	0	0	0	0	0	0	0	0	0	0	0	0	0	0	0	0	0	0	0	0	0	0	0	0	0	0	0	0	0	0	0	0
GCA_003559765_1	0	0	0	0	0	0	0	0	0	0	0	0	0	0	0	0	0	0	0	0	0	0	0	0	0	0	0	0	0	0	0	0	0	0	0	0	0	0	0	0	0	0	0	0	0	0	0	0	0
GCA_003560475_1	0	0	0	0	0	0	0	0	0	0	0	0	0	0	0	0	0	0	0	0	0	0	0	0	0	0	0	0	0	0	0	0	0	0	0	0	0	0	0	0	0	0	0	0	0	0	0	0	0
GCA_003560785_1	0	0	0	0	0	0	0	0	0	0	0	0	0	0	0	0	0	0	0	0	0	0	0	0	0	0	0	0	0	0	0	0	0	0	0	0	0	0	0	0	0	0	0	0	0	0	0	0	0
GCA_003562055_1	0	0	0	0	0	0	0	0	0	0	0	0	0	0	0	0	0	0	0	0	0	0	0	0	0	0	0	0	0	0	0	0	0	0	0	0	0	0	0	0	0	0	0	0	0	0	0	0	0
GCA_003562175_1	0	0	0	0	0	0	0	0	0	0	0	0	0	0	0	0	0	0	0	0	0	0	0	0	0	0	0	0	0	0	0	0	0	0	0	0	0	0	0	0	0	0	0	0	0	0	0	0	0
GCA_003563195_1	0	0	0	0	0	0	0	0	0	0	0	0	0	0	0	0	0	0	0	0	0	0	0	0	0	0	0	0	0	0	0	0	0	0	0	0	0	0	0	0	0	0	0	0	0	0	0	0	0
GCA_003563295_1	0	0	0	0	0	0	0	0	0	0	0	0	0	0	0	0	0	0	0	0	0	0	0	0	0	0	0	0	0	0	0	0	0	0	0	0	0	0	0	0	0	0	0	0	0	0	0	0	0
GCA_003563415_1	0	0	0	0	0	0	0	0	0	0	0	0	0	0	0	0	0	0	0	0	0	0	0	0	0	0	0	0	0	0	0	0	0	0	0	0	0	0	0	0	0	0	0	0	0	0	0	0	0
GCA_003563635_1	0	0	0	0	0	0	0	0	0	0	0	0	0	0	0	0	0	0	0	0	0	0	0	0	0	0	0	0	0	0	0	0	0	0	0	0	0	0	0	0	0	0	0	0	0	0	0	0	0
GCA_003563715_1	0	0	0	0	0	0	0	0	0	0	0	0	0	0	0	0	0	0	0	0	0	0	0	0	0	0	0	0	0	0	0	0	0	0	0	0	0	0	0	0	0	0	0	0	0	0	0	0	0
GCA_003564775_1	0	0	0	0	0	0	0	0	0	0	0	0	0	0	0	0	0	0	0	0	0	0	0	0	0	0	0	0	0	0	0	0	0	0	0	0	0	0	0	0	0	0	0	0	0	0	0	0	0
GCA_003565795_1	0	0	0	0	0	0	0	0	0	0	0	0	0	0	0	0	0	0	0	0	0	0	0	0	0	0	0	0	0	0	0	0	0	0	0	0	0	0	0	0	0	0	0	0	0	0	0	0	0
GCA_003566055_1	0	0	0	0	0	0	0	0	0	0	0	0	0	0	0	0	0	0	0	0	0	0	0	0	0	0	0	0	0	0	0	0	0	0	0	0	0	0	0	0	0	0	0	0	0	0	0	0	0
GCA_003566105_1	0	0	0	0	0	0	0	0	0	0	0	0	0	0	0	0	0	0	0	0	0	0	0	0	0	0	0	0	0	0	0	0	0	0	0	0	0	0	0	0	0	0	0	0	0	0	0	0	0
GCA_003566595_1	0	0	0	0	0	0	0	0	0	0	0	0	0	0	0	0	0	0	0	0	0	0	0	0	0	0	0	0	0	0	0	0	0	0	0	0	0	0	0	0	0	0	0	0	0	0	0	0	0
GCA_003566875_1	0	0	0	0	0	0	0	0	0	0	0	0	0	0	0	0	0	0	0	0	0	0	0	0	0	0	0	0	0	0	0	0	0	0	0	0	0	0	0	0	0	0	0	0	0	0	0	0	0
GCA_003567675_1	0	0	0	0	0	0	0	0	0	0	0	0	0	0	0	0	0	0	0	0	0	0	0	0	0	0	0	0	0	0	0	0	0	0	0	0	0	0	0	0	0	0	0	0	0	0	0	0	0
GCA_003568155_1	0	0	0	0	0	0	0	0	0	0	0	0	0	0	0	0	0	0	0	0	0	0	0	0	0	0	0	0	0	0	0	0	0	0	0	0	0	0	0	0	0	0	0	0	0	0	0	0	0
GCA_003818675_1	0	0	0	0	0	0	0	0	0	0	0	0	0	0	0	0	0	0	0	0	0	0	0	0	0	0	0	0	0	0	0	0	0	0	0	0	0	0	0	0	0	0	0	0	0	0	0	0	0
GCA_004796395_1	0	0	0	0	0	0	0	0	0	0	0	0	0	0	0	0	0	0	0	0	0	0	0	0	0	0	0	0	0	0	0	0	0	0	0	0	0	0	0	0	0	0	0	0	0	0	0	0	0
GCA_007116695_1	0	0	0	0	0	0	0	0	0	0	0	0	0	0	0	0	0	0	0	0	0	0	0	0	0	0	0	0	0	0	0	0	0	0	0	0	0	0	0	0	0	0	0	0	0	0	0	0	0
GCA_007116785_1	0	0	0	0	0	0	0	0	0	0	0	0	0	0	0	0	0	0	0	0	0	0	0	0	0	0	0	0	0	0	0	0	0	0	0	0	0	0	0	0	0	0	0	0	0	0	0	0	0
GCA_007117185_1	0	0	0	0	0	0	0	0	0	0	0	0	0	0	0	0	0	0	0	0	0	0	0	0	0	0	0	0	0	0	0	0	0	0	0	0	0	0	0	0	0	0	0	0	0	0	0	0	0
GCA_007118855_1	0	0	0	0	0	0	0	0	0	0	0	0	0	0	0	0	0	0	0	0	0	0	0	0	0	0	0	0	0	0	0	0	0	0	0	0	0	0	0	0	0	0	0	0	0	0	0	0	0
GCA_007120265_1	0	0	0	0	0	0	0	0	0	0	0	0	0	0	0	0	0	0	0	0	0	0	0	0	0	0	0	0	0	0	0	0	0	0	0	0	0	0	0	0	0	0	0	0	0	0	0	0	0
GCA_007124155_1	0	0	0	0	0	0	0	0	0	0	0	0	0	0	0	0	0	0	0	0	0	0	0	0	0	0	0	0	0	0	0	0	0	0	0	0	0	0	0	0	0	0	0	0	0	0	0	0	0
GCA_007124455_1	0	0	0	0	0	0	0	0	0	0	0	0	0	0	0	0	0	0	0	0	0	0	0	0	0	0	0	0	0	0	0	0	0	0	0	0	0	0	0	0	0	0	0	0	0	0	0	0	0
GCA_007124755_1	0	0	0	0	0	0	0	0	0	0	0	0	0	0	0	0	0	0	0	0	0	0	0	0	0	0	0	0	0	0	0	0	0	0	0	0	0	0	0	0	0	0	0	0	0	0	0	0	0
GCA_007127925_1	0	0	0	0	0	0	0	0	0	0	0	0	0	0	0	0	0	0	0	0	0	0	0	0	0	0	0	0	0	0	0	0	0	0	0	0	0	0	0	0	0	0	0	0	0	0	0	0	0
GCA_007128195_1	0	0	0	0	0	0	0	0	0	0	0	0	0	0	0	0	0	0	0	0	0	0	0	0	0	0	0	0	0	0	0	0	0	0	0	0	0	0	0	0	0	0	0	0	0	0	0	0	0
GCA_007128315_1	0	0	0	0	0	0	0	0	0	0	0	0	0	0	0	0	0	0	0	0	0	0	0	0	0	0	0	0	0	0	0	0	0	0	0	0	0	0	0	0	0	0	0	0	0	0	0	0	0
GCA_007129335_1	0	0	0	0	0	0	0	0	0	0	0	0	0	0	0	0	0	0	0	0	0	0	0	0	0	0	0	0	0	0	0	0	0	0	0	0	0	0	0	0	0	0	0	0	0	0	0	0	0
GCA_007129695_1	0	0	0	0	0	0	0	0	0	0	0	0	0	0	0	0	0	0	0	0	0	0	0	0	0	0	0	0	0	0	0	0	0	0	0	0	0	0	0	0	0	0	0	0	0	0	0	0	0
GCA_007130865_1	0	0	0	0	0	0	0	0	0	0	0	0	0	0	0	0	0	0	0	0	0	0	0	0	0	0	0	0	0	0	0	0	0	0	0	0	0	0	0	0	0	0	0	0	0	0	0	0	0
GCA_007134965_1	0	0	0	0	0	0	0	0	0	0	0	0	0	0	0	0	0	0	0	0	0	0	0	0	0	0	0	0	0	0	0	0	0	0	0	0	0	0	0	0	0	0	0	0	0	0	0	0	0
GCA_007693325_1	0	0	0	0	0	0	0	0	0	0	0	0	0	0	0	0	0	0	0	0	0	0	0	0	0	0	0	0	0	0	0	0	0	0	0	0	0	0	0	0	0	0	0	0	0	0	0	0	0
GCA_007693485_1	0	0	0	0	0	0	0	0	0	0	0	0	0	0	0	0	0	0	0	0	0	0	0	0	0	0	0	0	0	0	0	0	0	0	0	0	0	0	0	0	0	0	0	0	0	0	0	0	0
GCA_007693945_1	0	0	0	0	0	0	0	0	0	0	0	0	0	0	0	0	0	0	0	0	0	0	0	0	0	0	0	0	0	0	0	0	0	0	0	0	0	0	0	0	0	0	0	0	0	0	0	0	0
GCA_007694005_1	0	0	0	0	0	0	0	0	0	0	0	0	0	0	0	0	0	0	0	0	0	0	0	0	0	0	0	0	0	0	0	0	0	0	0	0	0	0	0	0	0	0	0	0	0	0	0	0	0
GCA_007694025_1	0	0	0	0	0	0	0	0	0	0	0	0	0	0	0	0	0	0	0	0	0	0	0	0	0	0	0	0	0	0	0	0	0	0	0	0	0	0	0	0	0	0	0	0	0	0	0	0	0
GCA_007695055_1	0	0	0	0	0	0	0	0	0	0	0	0	0	0	0	0	0	0	0	0	0	0	0	0	0	0	0	0	0	0	0	0	0	0	0	0	0	0	0	0	0	0	0	0	0	0	0	0	0
GCA_007695175_1	0	0	0	0	0	0	0	0	0	0	0	0	0	0	0	0	0	0	0	0	0	0	0	0	0	0	0	0	0	0	0	0	0	0	0	0	0	0	0	0	0	0	0	0	0	0	0	0	0
GCA_007695285_1	0	0	0	0	0	0	0	0	0	0	0	0	0	0	0	0	0	0	0	0	0	0	0	0	0	0	0	0	0	0	0	0	0	0	0	0	0	0	0	0	0	0	0	0	0	0	0	0	0
GCA_008329945_1	0	0	0	0	0	0	0	0	0	0	0	0	0	0	0	0	0	0	0	0	0	0	0	0	0	0	0	0	0	0	0	0	0	0	0	0	0	0	0	0	0	0	0	0	0	0	0	0	0
GCA_008329965_1	0	0	0	0	0	0	0	0	0	0	0	0	0	0	0	0	0	0	0	0	0	0	0	0	0	0	0	0	0	0	0	0	0	0	0	0	0	0	0	0	0	0	0	0	0	0	0	0	0
GCA_009619035_1	0	0	0	0	0	0	0	0	0	0	0	0	0	0	0	0	0	0	0	0	0	0	0	0	0	0	0	0	0	0	0	0	0	0	0	0	0	0	0	0	0	0	0	0	0	0	0	0	0
GCA_009695635_1	0	0	0	0	0	0	0	0	0	0	0	0	0	0	0	0	0	0	0	0	0	0	0	0	0	0	0	0	0	0	0	0	0	0	0	0	0	0	0	0	0	0	0	0	0	0	0	0	0
GCA_009778835_1	0	0	0	0	0	0	0	0	0	0	0	0	0	0	0	0	0	0	0	0	0	0	0	0	0	0	0	0	0	0	0	0	0	0	0	0	0	0	0	0	0	0	0	0	0	0	0	0	0
GCA_009780675_1	0	0	0	0	0	0	0	0	0	0	0	0	0	0	0	0	0	0	0	0	0	0	0	0	0	0	0	0	0	0	0	0	0	0	0	0	0	0	0	0	0	0	0	0	0	0	0	0	0
GCA_009782375_1	0	0	0	0	0	0	0	0	0	0	0	0	0	0	0	0	0	0	0	0	0	0	0	0	0	0	0	99.9687	0	0	0	0	0	0	0	0	0	0	0	0	0	0	0	0	0	0	0	0	0
GCA_009783755_1	0	0	0	0	0	0	0	0	0	0	0	0	0	0	0	0	0	0	0	0	0	0	0	0	0	0	0	0	0	0	0	0	0	0	0	0	0	0	0	0	0	0	0	0	0	0	0	0	0
GCA_009784515_1	0	0	0	0	0	0	0	0	0	0	0	0	0	0	0	0	0	0	0	0	0	0	0	0	0	0	0	0	0	0	0	0	0	0	0	0	0	0	0	0	0	0	0	0	0	0	0	0	0
GCA_011524535_1	0	0	0	0	0	0	0	0	0	0	0	0	0	0	0	0	0	0	0	0	0	0	0	0	0	0	0	0	0	0	0	0	0	0	0	0	0	0	0	0	0	0	0	0	0	0	0	0	0
GCA_011812965_1	0	0	0	0	0	0	0	0	0	0	0	0	0	0	0	0	0	0	0	0	0	0	0	0	0	0	0	0	0	0	0	0	0	0	0	0	0	0	0	0	0	0	0	0	0	0	0	0	0
GCA_011812985_1	0	0	0	0	0	0	0	0	0	0	0	0	0	0	0	0	0	0	0	0	0	0	0	0	0	0	0	0	0	0	0	0	0	0	0	0	0	0	0	0	0	0	0	0	0	0	0	0	0
GCA_011812995_1	0	0	0	0	0	0	0	0	0	0	0	0	0	0	0	0	0	0	0	0	0	0	0	0	0	0	0	0	0	0	0	0	0	0	0	0	0	0	0	0	0	0	0	0	0	0	0	0	0
GCA_011813005_1	0	0	0	0	0	0	0	0	0	0	0	0	0	0	0	0	0	0	0	0	0	0	0	0	0	0	0	0	0	0	0	0	0	0	0	0	0	0	0	0	0	0	0	0	0	0	0	0	0
GCA_013166645.2	0	0	0	0	0	0	0	0	0	0	0	0	0	0	0	0	0	0	0	0	0	0	0	0	0	0	0	0	0	0	0	0	0	0	0	0	0	0	0	0	0	0	0	0	0	0	0	0	0
GCA_013166715_1	0	0	0	0	0	0	0	0	0	0	0	0	0	0	0	0	0	0	0	0	0	0	0	0	0	0	0	0	0	0	0	0	0	0	0	0	0	0	0	0	0	0	0	0	0	0	0	0	0
GCA_014207565_1	0	0	0	0	0	0	0	0	0	0	0	0	0	0	0	0	0	0	0	0	0	0	0	0	0	0	0	0	0	0	0	0	0	0	0	0	0	0	0	0	0	0	0	0	0	0	0	0	0
GCA_015061375_1	0	0	0	0	0	0	0	0	0	0	0	0	0	0	0	0	0	0	0	0	0	0	0	0	0	0	0	0	0	0	0	0	0	0	0	0	0	0	0	0	0	0	0	0	0	0	0	0	0
GCA_015061405_1	0	0	0	0	0	0	0	0	0	0	0	0	0	0	0	0	0	0	0	0	0	0	0	0	0	0	0	0	0	0	0	0	0	0	0	0	0	0	0	0	0	0	0	0	0	0	0	0	0
GCA_015061415_1	0	0	0	0	0	0	0	0	0	0	0	0	0	0	0	0	0	0	0	0	0	0	0	0	0	0	0	0	0	0	0	0	0	0	0	0	0	0	0	0	0	0	0	0	0	0	0	0	0
GCA_015486855_1	0	0	0	0	0	0	0	0	0	0	0	0	0	0	0	0	0	0	0	0	0	0	0	0	0	0	0	0	0	0	0	0	0	0	0	0	0	0	0	0	0	0	0	0	0	0	0	0	0
GCA_015493635_1	0	0	0	0	0	0	0	0	0	0	0	0	0	0	0	0	0	0	0	0	0	0	0	0	0	0	0	0	0	0	0	0	0	0	0	0	0	0	0	0	0	0	0	0	0	0	0	0	0
GCA_015709405_1	0	0	0	0	0	0	0	0	0	0	0	0	0	0	0	0	0	0	0	0	0	0	0	0	0	0	0	0	0	0	0	0	0	0	0	0	0	0	0	0	0	0	0	0	0	0	0	0	0
GCA_016342385_1	0	0	0	0	0	0	0	0	0	0	0	0	0	0	0	0	0	0	0	0	0	0	0	0	0	0	0	0	0	0	0	0	0	0	0	0	0	0	0	0	0	0	0	0	0	0	0	0	0
GCA_016649775_1	0	0	0	0	0	0	0	0	0	0	0	0	0	0	0	0	0	0	0	0	0	0	0	0	0	0	0	0	0	0	0	0	0	0	0	0	0	0	0	0	0	0	0	0	0	0	0	0	0
GCA_016744925_1	0	0	0	0	0	0	0	0	0	0	0	0	0	0	0	0	0	0	0	0	0	0	0	0	0	0	0	0	0	0	0	0	0	0	0	0	0	0	0	0	0	0	0	0	0	0	0	0	0
GCA_016794765_1	0	0	0	0	0	0	0	0	0	0	0	0	0	0	0	0	0	0	0	0	0	0	0	0	0	0	0	0	0	0	0	0	0	0	0	0	0	0	0	0	0	0	0	0	0	0	0	0	0
GCA_016841845_1	0	0	0	0	0	0	0	0	0	0	0	0	0	0	0	0	0	0	0	0	0	0	0	0	0	0	0	0	0	0	0	0	0	0	0	0	0	0	0	0	0	0	0	0	0	0	0	0	0
GCA_017382775_1	0	0	0	0	0	0	0	0	0	0	0	0	0	0	0	0	0	0	0	0	0	0	0	0	0	0	0	0	0	0	0	0	0	0	0	0	0	0	0	0	0	0	0	0	0	0	0	0	0
GCA_017387625_1	0	0	0	0	0	0	0	0	0	0	0	0	0	0	0	0	0	0	0	0	0	0	0	0	0	0	0	0	0	0	0	0	0	0	0	0	0	0	0	0	0	0	0	0	0	0	0	0	0
GCA_017391775_1	0	0	0	0	0	0	0	0	0	0	0	0	0	0	0	0	0	0	0	0	0	0	0	0	0	0	0	0	0	0	0	0	0	0	0	0	0	0	0	0	0	0	0	0	0	0	0	0	0
GCA_017395855_1	0	0	0	0	0	0	0	0	0	0	0	0	0	0	0	0	0	0	0	0	0	0	0	0	0	0	0	0	0	0	0	0	0	0	0	0	0	0	0	0	0	0	0	0	0	0	0	0	0
GCA_017397145_1	0	0	0	0	0	0	0	0	0	0	0	0	0	0	0	0	0	0	0	0	0	0	0	0	0	0	0	0	0	0	0	0	0	0	0	0	0	0	0	0	0	0	0	0	0	0	0	0	0
GCA_017400125_1	0	0	0	0	0	0	0	0	0	0	0	0	0	0	0	0	0	0	0	0	0	0	0	0	0	0	0	0	0	0	0	0	0	0	0	0	0	0	0	0	0	0	0	0	0	0	0	0	0
GCA_017413335_1	0	0	0	0	0	0	0	0	0	0	0	0	0	0	0	0	0	0	0	0	0	0	0	0	0	0	0	0	0	0	0	0	0	0	0	0	0	0	0	0	0	0	0	0	0	0	0	0	0
GCA_017416145_1	0	0	0	0	0	0	0	0	0	0	0	0	0	0	0	0	0	0	0	0	0	0	0	0	0	0	0	0	0	0	0	0	0	0	0	0	0	0	0	0	0	0	0	0	0	0	0	0	0
GCA_017451605_1	0	0	0	0	0	0	0	0	0	0	0	0	0	0	0	0	0	0	0	0	0	0	0	0	0	0	0	0	0	0	0	0	0	0	0	0	0	0	0	0	0	0	0	0	0	0	0	0	0
GCA_017451865_1	0	0	0	0	0	0	0	0	0	0	0	0	0	0	0	0	0	0	0	0	0	0	0	0	0	0	0	0	0	0	0	0	0	0	0	0	0	0	0	0	0	0	0	0	0	0	0	0	0
GCA_017453185_1	0	0	0	0	0	0	0	0	0	0	0	0	0	0	0	0	0	0	0	0	0	0	0	0	0	0	0	0	0	0	0	0	0	0	0	0	0	0	0	0	0	0	0	0	0	0	0	0	0
GCA_017453745_1	0	0	0	0	0	0	0	0	0	0	0	0	0	0	0	0	0	0	0	0	0	0	0	0	0	0	0	0	0	0	0	0	0	0	0	0	0	0	0	0	0	0	0	0	0	0	0	0	0
GCA_017481805_1	0	0	0	0	0	0	0	0	0	0	0	0	0	0	0	0	0	0	0	0	0	0	0	0	0	0	0	0	0	0	0	0	0	0	0	0	0	0	0	0	0	0	0	0	0	0	0	0	0
GCA_017483165_1	0	0	0	0	0	0	0	0	0	0	0	0	0	0	0	0	0	0	0	0	0	0	0	0	0	0	0	0	0	0	0	0	0	0	0	0	0	0	0	0	0	0	0	0	0	0	0	0	0
GCA_017503205_1	0	0	0	0	0	0	0	0	0	0	0	0	0	0	0	0	0	0	0	0	0	0	0	0	0	0	0	0	0	0	0	0	0	0	0	0	0	0	0	0	0	0	0	0	0	0	0	0	0
GCA_017504285_1	0	0	0	0	0	0	0	0	0	0	0	0	0	0	0	0	0	0	0	0	0	0	0	0	0	0	0	0	0	0	0	0	0	0	0	0	0	0	0	0	0	0	0	0	0	0	0	0	0
GCA_017516185_1	0	0	0	0	0	0	0	0	0	0	0	0	0	0	0	0	0	0	0	0	0	0	0	0	0	0	0	0	0	0	0	0	0	0	0	0	0	0	0	0	0	0	0	0	0	0	0	0	0
GCA_017516535_1	0	0	0	0	0	0	0	0	0	0	0	0	0	0	0	0	0	0	0	0	0	0	0	0	0	0	0	0	0	0	0	0	0	0	0	0	0	0	0	0	0	0	0	0	0	0	0	0	0
GCA_017523205_1	0	0	0	0	0	0	0	0	0	0	0	0	0	0	0	0	0	0	0	0	0	0	0	0	0	0	0	0	0	0	0	0	0	0	0	0	0	0	0	0	0	0	0	0	0	0	0	0	0
GCA_017540345_1	0	0	0	0	0	0	0	0	0	0	0	0	0	0	0	0	0	0	0	0	0	0	0	0	0	0	0	0	0	0	0	0	0	0	0	0	0	0	0	0	0	0	0	0	0	0	0	0	0
GCA_017551975_1	0	0	0	0	0	0	0	0	0	0	0	0	0	0	0	0	0	0	0	0	0	0	0	0	0	0	0	0	0	0	0	0	0	0	0	0	0	0	0	0	0	0	0	0	0	0	0	0	0
GCA_017555265_1	0	0	0	0	0	0	0	0	0	0	0	0	0	0	0	0	0	0	0	0	0	0	0	0	0	0	0	0	0	0	0	0	0	0	0	0	0	0	0	0	0	0	0	0	0	0	0	0	0
GCA_017614995_1	0	0	0	0	0	0	0	0	0	0	0	0	0	0	0	0	0	0	0	0	0	0	0	0	0	0	0	0	0	0	0	0	0	0	0	0	0	0	0	0	0	0	0	0	0	0	0	0	0
GCA_017615885_1	0	0	0	0	0	0	0	0	0	0	0	0	0	0	0	0	0	0	0	0	0	0	0	0	0	0	0	0	0	0	0	0	0	0	0	0	0	0	0	0	0	0	0	0	0	0	0	0	0
GCA_017618015_1	0	0	0	0	0	0	0	0	0	0	0	0	0	0	0	0	0	0	0	0	0	0	0	0	0	0	0	0	0	0	0	0	0	0	0	0	0	0	0	0	0	0	0	0	0	0	0	0	0
GCA_017618405_1	0	0	0	0	0	0	0	0	0	0	0	0	0	0	0	0	0	0	0	0	0	0	0	0	0	0	0	0	0	0	0	0	0	0	0	0	0	0	0	0	0	0	0	0	0	0	0	0	0
GCA_017618445_1	0	0	0	0	0	0	0	0	0	0	0	0	0	0	0	0	0	0	0	0	0	0	0	0	0	0	0	0	0	0	0	0	0	0	0	0	0	0	0	0	0	0	0	0	0	0	0	0	0
GCA_017618755_1	0	0	0	0	0	0	0	0	0	0	0	0	0	0	0	0	0	0	0	0	0	0	0	0	0	0	0	0	0	0	0	0	0	0	0	0	0	0	0	0	0	0	0	0	0	0	0	0	0
GCA_017622135_1	0	0	0	0	0	0	0	0	0	0	0	0	0	0	0	0	0	0	0	0	0	0	0	0	0	0	0	0	0	0	0	0	0	0	0	0	0	0	0	0	0	0	0	0	0	0	0	0	0
GCA_017622235_1	0	0	0	0	0	0	0	0	0	0	0	0	0	0	0	0	0	0	0	0	0	0	0	0	0	0	0	0	0	0	0	0	0	0	0	0	0	0	0	0	0	0	0	0	0	0	0	0	0
GCA_017623685_1	0	0	0	0	0	0	0	0	0	0	0	0	0	0	0	0	0	0	0	0	0	0	0	0	0	0	0	0	0	0	0	0	0	0	0	0	0	0	0	0	0	0	0	0	0	0	0	0	0
GCA_017625495_1	0	0	0	0	0	0	0	0	0	0	0	0	0	0	0	0	0	0	0	0	0	0	0	0	0	0	0	0	0	0	0	0	0	0	0	0	0	0	0	0	0	0	0	0	0	0	0	0	0
GCA_017626515_1	0	0	0	0	0	0	0	0	0	0	0	0	0	0	0	0	0	0	0	0	0	0	0	0	0	0	0	0	0	0	0	0	0	0	0	0	0	0	0	0	0	0	0	0	0	0	0	0	0
GCA_017628565_1	0	0	0	0	0	0	0	0	0	0	0	0	0	0	0	0	0	0	0	0	0	0	0	0	0	0	0	0	0	0	0	0	0	0	0	0	0	0	0	0	0	0	0	0	0	0	0	0	0
GCA_017633815_1	0	0	0	0	0	0	0	0	0	0	0	0	0	0	0	0	0	0	0	0	0	0	0	0	0	0	0	0	0	0	0	0	0	0	0	0	0	0	0	0	0	0	0	0	0	0	0	0	0
GCA_017645885_1	0	0	0	0	0	0	0	0	0	0	0	0	0	0	0	0	0	0	0	0	0	0	0	0	0	0	0	0	0	0	0	0	0	0	0	0	0	0	0	0	0	0	0	0	0	0	0	0	0
GCA_017646235_1	0	0	0	0	0	0	0	0	0	0	0	0	0	0	0	0	0	0	0	0	0	0	0	0	0	0	0	0	0	0	0	0	0	0	0	0	0	0	0	0	0	0	0	0	0	0	0	0	0
GCA_017646305_1	0	0	0	0	0	0	0	0	0	0	0	0	0	0	0	0	0	0	0	0	0	0	0	0	0	0	0	0	0	0	0	0	0	0	0	0	0	0	0	0	0	0	0	0	0	0	0	0	0
GCA_017649575_1	0	0	0	0	0	0	0	0	0	0	0	0	0	0	0	0	0	0	0	0	0	0	0	0	0	0	0	0	0	0	0	0	0	0	0	0	0	0	0	0	0	0	0	0	0	0	0	0	0
GCA_017649985_1	0	0	0	0	0	0	0	0	0	0	0	0	0	0	0	0	0	0	0	0	0	0	0	0	0	0	0	0	0	0	0	0	0	0	0	0	0	0	0	0	0	0	0	0	0	0	0	0	0
GCA_017694595_1	0	0	0	0	0	0	0	0	0	0	0	0	0	0	0	0	0	0	0	0	0	0	0	0	0	0	0	0	0	0	0	0	0	0	0	0	0	0	0	0	0	0	0	0	0	0	0	0	0
GCA_017694915_1	0	0	0	0	0	0	0	0	0	0	0	0	0	0	0	0	0	0	0	0	0	0	0	0	0	0	0	0	0	0	0	0	0	0	0	0	0	0	0	0	0	0	0	0	0	0	0	0	0
GCA_017886005_1	0	0	0	0	0	0	0	0	0	0	0	0	0	0	0	0	0	0	0	0	0	0	0	0	0	0	0	0	0	0	0	0	0	0	0	0	0	0	0	0	0	0	0	0	0	0	0	0	0
GCA_017893965_1	0	0	0	0	0	0	0	0	0	0	0	0	0	0	0	0	0	0	0	0	0	0	0	0	0	0	0	0	0	0	0	0	0	0	0	0	0	0	0	0	0	0	0	0	0	0	0	0	0
GCA_017936345_1	0	0	0	0	0	0	0	0	0	0	0	0	0	0	0	0	0	0	0	0	0	0	0	0	0	0	0	0	0	0	0	0	0	0	0	0	0	0	0	0	0	0	0	0	0	0	0	0	0
GCA_017936665_1	0	0	0	0	0	0	0	0	0	0	0	0	0	0	0	0	0	0	0	0	0	0	0	0	0	0	0	0	0	0	0	0	0	0	0	0	0	0	0	0	0	0	0	0	0	0	0	0	0
GCA_017960445_1	0	0	0	0	0	0	0	0	0	0	0	0	0	0	0	0	0	0	0	0	0	0	0	0	0	0	0	0	0	0	0	0	0	0	0	0	0	0	0	0	0	0	0	0	0	0	0	0	0
GCA_017965585_1	0	0	0	0	0	0	0	0	0	0	0	0	0	0	0	0	0	0	0	0	0	0	0	0	0	0	0	0	0	0	0	0	0	0	0	0	0	0	0	0	0	0	0	0	0	0	0	0	0
GCA_017997895_1	0	0	0	0	0	0	0	0	0	0	0	0	0	0	0	0	0	0	0	0	0	0	0	0	0	0	0	0	0	0	0	0	0	0	0	0	0	0	0	0	0	0	0	0	0	0	0	0	0
GCA_018432215_1	0	0	0	0	0	0	0	0	0	0	0	0	0	0	0	0	0	0	0	0	0	0	0	0	0	0	0	0	0	0	0	0	0	0	0	0	0	0	0	0	0	0	0	0	0	0	0	0	0
GCA_018433405_1	0	0	0	0	0	0	0	0	0	0	0	0	0	0	0	0	0	0	0	0	0	0	0	0	0	0	0	0	0	0	0	0	0	0	0	0	0	0	0	0	0	0	0	0	0	0	0	0	0
GCA_018711525_1	0	0	0	0	0	0	0	0	0	0	0	0	0	0	0	0	0	0	0	0	0	0	0	0	0	0	0	0	0	0	0	0	0	0	0	0	0	0	0	0	0	0	0	0	0	0	0	0	0
GCA_019113245_1	0	0	0	0	0	0	0	0	0	0	0	0	0	0	0	0	0	0	0	0	0	0	0	0	0	0	0	0	0	0	0	0	0	0	0	0	0	0	0	0	0	0	0	0	0	0	0	0	0
GCA_019668505_1	0	0	0	0	0	0	0	0	0	0	0	0	0	0	0	0	0	0	0	0	0	0	0	0	0	0	0	0	0	0	0	0	0	0	0	0	0	0	0	0	0	0	0	0	0	0	0	0	0
GCA_020024055_1	0	0	0	0	0	0	0	0	0	0	0	0	0	0	0	0	0	0	0	0	0	0	0	0	0	0	0	0	0	0	0	0	0	0	0	0	0	0	0	0	0	0	0	0	0	0	0	0	0
GCA_020054965_1	0	0	0	0	0	0	0	0	0	0	0	0	0	0	0	0	0	0	0	0	0	0	0	0	0	0	0	0	0	0	0	0	0	0	0	0	0	0	0	0	0	0	0	0	0	0	0	0	0
GCA_020201015_1	0	0	0	0	0	0	0	0	0	0	0	0	0	0	0	0	0	0	0	0	0	0	0	0	0	0	0	0	0	0	0	0	0	0	0	0	0	0	0	0	0	0	0	0	0	0	0	0	0
GCA_020353535_1	0	0	0	0	0	0	0	0	0	0	0	0	0	0	0	0	0	0	0	0	0	0	0	0	0	0	0	0	0	0	0	0	0	0	0	0	0	0	0	0	0	0	0	0	0	0	0	0	0
GCA_020422925.2	0	0	0	0	0	0	0	0	0	0	0	0	0	0	0	0	0	0	0	0	0	0	0	0	0	0	0	0	0	0	0	0	0	0	0	0	0	0	0	0	0	0	0	0	0	0	0	0	0
GCA_020632655_1	0	0	0	0	0	0	0	0	0	0	0	0	0	0	0	0	0	0	0	0	0	0	0	0	0	0	0	0	0	0	0	0	0	0	0	0	0	0	0	0	0	0	0	0	0	0	0	0	0
GCA_021152385_1	0	0	0	0	0	0	0	0	0	0	0	0	0	0	0	0	0	0	0	0	0	0	0	0	0	0	0	0	0	0	0	0	0	0	0	0	0	0	0	0	0	0	0	0	0	0	0	0	0
GCA_021152445_1	0	0	0	0	0	0	0	0	0	0	0	0	0	0	0	0	0	0	0	0	0	0	0	0	0	0	0	0	0	0	0	0	0	0	0	0	0	0	0	0	0	0	0	0	0	0	0	0	0
GCA_021153075_1	0	0	0	0	0	0	0	0	0	0	0	0	0	0	0	0	0	0	0	0	0	0	0	0	0	0	0	0	0	0	0	0	0	0	0	0	0	0	0	0	0	0	0	0	0	0	0	0	0
GCA_021153425_1	0	0	0	0	0	0	0	0	0	0	0	0	0	0	0	0	0	0	0	0	0	0	0	0	0	0	0	0	0	0	0	0	0	0	0	0	0	0	0	0	0	0	0	0	0	0	0	0	0
GCA_021160315_1	0	0	0	0	0	0	0	0	0	0	0	0	0	0	0	0	0	0	0	0	0	0	0	0	0	0	0	0	0	0	0	0	0	0	0	0	0	0	0	0	0	0	0	0	0	0	0	0	0
GCA_021160645_1	0	0	0	0	0	0	0	0	0	0	0	0	0	0	0	0	0	0	0	0	0	0	0	0	0	0	0	0	0	0	0	0	0	0	0	0	0	0	0	0	0	0	0	0	0	0	0	0	0
GCA_021372425_1	0	0	0	0	0	0	0	0	0	0	0	0	0	0	0	0	0	0	0	0	0	0	0	0	0	0	0	0	0	0	0	0	0	0	0	0	0	0	0	0	0	0	0	0	0	0	0	0	0
GCA_021736245_1	0	0	0	0	0	0	0	0	0	0	0	0	0	0	0	0	0	0	0	0	0	0	0	0	0	0	0	0	0	0	0	0	0	0	0	0	0	0	0	0	0	0	0	0	0	0	0	0	0
GCA_021736465_1	0	0	0	0	0	0	0	0	0	0	0	0	0	0	0	0	0	0	0	0	0	0	0	0	0	0	0	0	0	0	0	0	0	0	0	0	0	0	0	0	0	0	0	0	0	0	0	0	0
GCA_022781115_1	0	0	0	0	0	0	0	0	0	0	0	0	0	0	0	0	0	0	0	0	0	0	0	0	0	0	0	0	0	0	0	0	0	0	0	0	0	0	0	0	0	0	0	0	0	0	0	0	0
GCA_022837465_1	0	0	0	0	0	0	0	0	0	0	0	0	0	0	0	0	0	0	0	0	0	0	0	0	0	0	0	0	0	0	0	0	0	0	0	0	0	0	0	0	0	0	0	0	0	0	0	0	0
GCA_022837855_1	0	0	0	0	0	0	0	0	0	0	0	0	0	0	0	0	0	0	0	0	0	0	0	0	0	0	0	0	0	0	0	0	0	0	0	0	0	0	0	0	0	0	0	0	0	0	0	0	0
GCA_022838405_1	0	0	0	0	0	0	0	0	0	0	0	0	0	0	0	0	0	0	0	0	0	0	0	0	0	0	0	0	0	0	0	0	0	0	0	0	0	0	0	0	0	0	0	0	0	0	0	0	0
GCA_022838455_1	0	0	0	0	0	0	0	0	0	0	0	0	0	0	0	0	0	0	0	0	0	0	0	0	0	0	0	0	0	0	0	0	0	0	0	0	0	0	0	0	0	0	0	0	0	0	0	0	0
GCA_022839165_1	0	0	0	0	0	0	0	0	0	0	0	0	0	0	0	0	0	0	0	0	0	0	0	0	0	0	0	0	0	0	0	0	0	0	0	0	0	0	0	0	0	0	0	0	0	0	0	0	0
GCA_022839305_1	0	0	0	0	0	0	0	0	0	0	0	0	0	0	0	0	0	0	0	0	0	0	0	0	0	0	0	0	0	0	0	0	0	0	0	0	0	0	0	0	0	0	0	0	0	0	0	0	0
GCA_022839355_1	0	0	0	0	0	0	0	0	0	0	0	0	0	0	0	0	0	0	0	0	0	0	0	0	0	0	0	0	0	0	0	0	0	0	0	0	0	0	0	0	0	0	0	0	0	0	0	0	0
GCA_022840465_1	0	0	0	0	0	0	0	0	0	0	0	0	0	0	0	0	0	0	0	0	0	0	0	0	0	0	0	0	0	0	0	0	0	0	0	0	0	0	0	0	0	0	0	0	0	0	0	0	0
GCA_022840635_1	0	0	0	0	0	0	0	0	0	0	0	0	0	0	0	0	0	0	0	0	0	0	0	0	0	0	0	0	0	0	0	0	0	0	0	0	0	0	0	0	0	0	0	0	0	0	0	0	0
GCA_022840845_1	0	0	0	0	0	0	0	0	0	0	0	0	0	0	0	0	0	0	0	0	0	0	0	0	0	0	0	0	0	0	0	0	0	0	0	0	0	0	0	0	0	0	0	0	0	0	0	0	0
GCA_022840925_1	0	0	0	0	0	0	0	0	0	0	0	0	0	0	0	0	0	0	0	0	0	0	0	0	0	0	0	0	0	0	0	0	0	0	0	0	0	0	0	0	0	0	0	0	0	0	0	0	0
GCA_023131445_1	0	0	0	0	0	0	0	0	0	0	0	0	0	0	0	0	0	0	0	0	0	0	0	0	0	0	0	0	0	0	0	0	0	0	0	0	0	0	0	0	0	0	0	0	0	0	0	0	0
GCA_023139865_1	0	0	0	0	0	0	0	0	0	0	0	0	0	0	0	0	0	0	0	0	0	0	0	0	0	0	0	0	0	0	0	0	0	0	0	0	0	0	0	0	0	0	0	0	0	0	0	0	0
GCA_023144935_1	0	0	0	0	0	0	0	0	0	0	0	0	0	0	0	0	0	0	0	0	0	0	0	0	0	0	0	0	0	0	0	0	0	0	0	0	0	0	0	0	0	0	0	0	0	0	0	0	0
GCA_023265655_1	0	0	0	0	0	0	0	0	0	0	0	0	0	0	0	0	0	0	0	0	0	0	0	0	0	0	0	0	0	0	0	0	0	0	0	0	0	0	0	0	0	0	0	0	0	0	0	0	0
GCA_023265735_1	0	0	0	0	0	0	0	0	0	0	0	0	0	0	0	0	0	0	0	0	0	0	0	0	0	0	0	0	0	0	0	0	0	0	0	0	0	0	0	0	0	0	0	0	0	0	0	0	0
GCA_023621875_1	0	0	0	0	0	0	0	0	0	0	0	0	0	0	0	0	0	0	0	0	0	0	0	0	0	0	0	0	0	0	0	0	0	0	0	0	0	0	0	0	0	0	0	0	0	0	0	0	0
GCA_023622505_1	0	0	0	0	0	0	0	0	0	0	0	0	0	0	0	0	0	0	0	0	0	0	0	0	0	0	0	0	0	0	0	0	0	0	0	0	0	0	0	0	0	0	0	0	0	0	0	0	0
GCA_023622665_1	0	0	0	0	0	0	0	0	0	0	0	0	0	0	0	0	0	0	0	0	0	0	0	0	0	0	0	0	0	0	0	0	0	0	0	0	0	0	0	0	0	0	0	0	0	0	0	0	0
GCA_023623135_1	0	0	0	0	0	0	0	0	0	0	0	0	0	0	0	0	0	0	0	0	0	0	0	0	0	0	0	0	0	0	0	0	0	0	0	0	0	0	0	0	0	0	0	0	0	0	0	0	0
GCA_900156105_1	0	0	0	0	0	0	0	0	0	0	0	0	0	0	0	0	0	0	0	0	0	0	0	0	0	0	0	0	0	0	0	0	0	0	0	0	0	0	0	0	0	0	0	0	0	0	0	0	0
GCA_900313935_1	0	0	0	0	0	0	0	0	0	0	0	0	0	0	0	0	0	0	0	0	0	0	0	0	0	0	0	0	0	0	0	0	0	0	0	0	0	0	0	0	0	0	0	0	0	0	0	0	0
GCA_900315435_1	0	0	0	0	0	0	0	0	0	0	0	0	0	0	0	0	0	0	0	0	0	0	0	0	0	0	0	0	0	0	0	0	0	0	0	0	0	0	0	0	0	0	0	0	0	0	0	0	0
GCA_900321635_1	0	0	0	0	0	0	0	0	0	0	0	0	0	0	0	0	0	0	0	0	0	0	0	0	0	0	0	0	0	0	0	0	0	0	0	0	0	0	0	0	0	0	0	0	0	0	0	0	0
GCA_900550485_1	0	0	0	0	0	0	0	0	0	0	0	0	0	0	0	0	0	0	0	0	0	0	0	0	0	0	0	0	0	0	0	0	0	0	0	0	0	0	0	0	0	0	0	0	0	0	0	0	0
GCA_902755975_1	0	0	0	0	0	0	0	0	0	0	0	0	0	0	0	0	0	0	0	0	0	0	0	0	0	0	0	0	0	0	0	0	0	0	0	0	0	0	0	0	0	0	0	0	0	0	0	0	0
GCA_902756165_1	0	0	0	0	0	0	0	0	0	0	0	0	0	0	0	0	0	0	0	0	0	0	0	0	0	0	0	0	0	0	0	0	0	0	0	0	0	0	0	0	0	0	0	0	0	0	0	0	0
GCA_902757575_1	0	0	0	0	0	0	0	0	0	0	0	0	0	0	0	0	0	0	0	0	0	0	0	0	0	0	0	0	0	0	0	0	0	0	0	0	0	0	0	0	0	0	0	0	0	0	0	0	0
GCA_902758225_1	0	0	0	0	0	0	0	0	0	0	0	0	0	0	0	0	0	0	0	0	0	0	0	0	0	0	0	0	0	0	0	0	0	0	0	0	0	0	0	0	0	0	0	0	0	0	0	0	0
GCA_902761185_1	0	0	0	0	0	0	0	0	0	0	0	0	0	0	0	0	0	0	0	0	0	0	0	0	0	0	0	0	0	0	0	0	0	0	0	0	0	0	0	0	0	0	0	0	0	0	0	0	0
GCA_902763515_1	0	0	0	0	0	0	0	0	0	0	0	0	0	0	0	0	0	0	0	0	0	0	0	0	0	0	0	0	0	0	0	0	0	0	0	0	0	0	0	0	0	0	0	0	0	0	0	0	0
GCA_902764405_1	0	0	0	0	0	0	0	0	0	0	0	0	0	0	0	0	0	0	0	0	0	0	0	0	0	0	0	0	0	0	0	0	0	0	0	0	0	0	0	0	0	0	0	0	0	0	0	0	0
GCA_902765135_1	0	0	0	0	0	0	0	0	0	0	0	0	0	0	0	0	0	0	0	0	0	0	0	0	0	0	0	0	0	0	0	0	0	0	0	0	0	0	0	0	0	0	0	0	0	0	0	0	0
GCA_902766125_1	0	0	0	0	0	0	0	0	0	0	0	0	0	0	0	0	0	0	0	0	0	0	0	0	0	0	0	0	0	0	0	0	0	0	0	0	0	0	0	0	0	0	0	0	0	0	0	0	0
GCA_902766345_1	0	0	0	0	0	0	0	0	0	0	0	0	0	0	0	0	0	0	0	0	0	0	0	0	0	0	0	0	0	0	0	0	0	0	0	0	0	0	0	0	0	0	0	0	0	0	0	0	0
GCA_902767085_1	0	0	0	0	0	0	0	0	0	0	0	0	0	0	0	0	0	0	0	0	0	0	0	0	0	0	0	0	0	0	0	0	0	0	0	0	0	0	0	0	0	0	0	0	0	0	0	0	0
GCA_902768315_1	0	0	0	0	0	0	0	0	0	0	0	0	0	0	0	0	0	0	0	0	0	0	0	0	0	0	0	0	0	0	0	0	0	0	0	0	0	0	0	0	0	0	0	0	0	0	0	0	0
GCA_902771525_1	0	0	0	0	0	0	0	0	0	0	0	0	0	0	0	0	0	0	0	0	0	0	0	0	0	0	0	0	0	0	0	0	0	0	0	0	0	0	0	0	0	0	0	0	0	0	0	0	0
GCA_902772605_1	0	0	0	0	0	0	0	0	0	0	0	0	0	0	0	0	0	0	0	0	0	0	0	0	0	0	0	0	0	0	0	0	0	0	0	0	0	0	0	0	0	0	0	0	0	0	0	0	0
GCA_902772975_1	0	0	0	0	0	0	0	0	0	0	0	0	0	0	0	0	0	0	0	0	0	0	0	0	0	0	0	0	0	0	0	0	0	0	0	0	0	0	0	0	0	0	0	0	0	0	0	0	0
GCA_902773215_1	0	0	0	0	0	0	0	0	0	0	0	0	0	0	0	0	0	0	0	0	0	0	0	0	0	0	0	0	0	0	0	0	0	0	0	0	0	0	0	0	0	0	0	0	0	0	0	0	0
GCA_902776635_1	0	0	0	0	0	0	0	0	0	0	0	0	0	0	0	0	0	0	0	0	0	0	0	0	0	0	0	0	0	0	0	0	0	0	0	0	0	0	0	0	0	0	0	0	0	0	0	0	0
GCA_902776995_1	0	0	0	0	0	0	0	0	0	0	0	0	0	0	0	0	0	0	0	0	0	0	0	0	0	0	0	0	0	0	0	0	0	0	0	0	0	0	0	0	0	0	0	0	0	0	0	0	0
GCA_902778325_1	0	0	0	0	0	0	0	0	0	0	0	0	0	0	0	0	0	0	0	0	0	0	0	0	0	0	0	0	0	0	0	0	0	0	0	0	0	0	0	0	0	0	0	0	0	0	0	0	0
GCA_902780245_1	0	0	0	0	0	0	0	0	0	0	0	0	0	0	0	0	0	0	0	0	0	0	0	0	0	0	0	0	0	0	0	0	0	0	0	0	0	0	0	0	0	0	0	0	0	0	0	0	0
GCA_902780515_1	0	0	0	0	0	0	0	0	0	0	0	0	0	0	0	0	0	0	0	0	0	0	0	0	0	0	0	0	0	0	0	0	0	0	0	0	0	0	0	0	0	0	0	0	0	0	0	0	0
GCA_902781815_1	0	0	0	0	0	0	0	0	0	0	0	0	0	0	0	0	0	0	0	0	0	0	0	0	0	0	0	0	0	0	0	0	0	0	0	0	0	0	0	0	0	0	0	0	0	0	0	0	0
GCA_902783155_1	0	0	0	0	0	0	0	0	0	0	0	0	0	0	0	0	0	0	0	0	0	0	0	0	0	0	0	0	0	0	0	0	0	0	0	0	0	0	0	0	0	0	0	0	0	0	0	0	0
GCA_902783245_1	0	0	0	0	0	0	0	0	0	0	0	0	0	0	0	0	0	0	0	0	0	0	0	0	0	0	0	0	0	0	0	0	0	0	0	0	0	0	0	0	0	0	0	0	0	0	0	0	0
GCA_902785455_1	0	0	0	0	0	0	0	0	0	0	0	0	0	0	0	0	0	0	0	0	0	0	0	0	0	0	0	0	0	0	0	0	0	0	0	0	0	0	0	0	0	0	0	0	0	0	0	0	0
GCA_902786295_1	0	0	0	0	0	0	0	0	0	0	0	0	0	0	0	0	0	0	0	0	0	0	0	0	0	0	0	0	0	0	0	0	0	0	0	0	0	0	0	0	0	0	0	0	0	0	0	0	0
GCA_902787125_1	0	0	0	0	0	0	0	0	0	0	0	0	0	0	0	0	0	0	0	0	0	0	0	0	0	0	0	0	0	0	0	0	0	0	0	0	0	0	0	0	0	0	0	0	0	0	0	0	0
GCA_902789325_1	0	0	0	0	0	0	0	0	0	0	0	0	0	0	0	0	0	0	0	0	0	0	0	0	0	0	0	0	0	0	0	0	0	0	0	0	0	0	0	0	0	0	0	0	0	0	0	0	0
GCA_902789625_1	0	0	0	0	0	0	0	0	0	0	0	0	0	0	0	0	0	0	0	0	0	0	0	0	0	0	0	0	0	0	0	0	0	0	0	0	0	0	0	0	0	0	0	0	0	0	0	0	0
GCA_902790385_1	0	0	0	0	0	0	0	0	0	0	0	0	0	0	0	0	0	0	0	0	0	0	0	0	0	0	0	0	0	0	0	0	0	0	0	0	0	0	0	0	0	0	0	0	0	0	0	0	0
GCA_902790545_1	0	0	0	0	0	0	0	0	0	0	0	0	0	0	0	0	0	0	0	0	0	0	0	0	0	0	0	0	0	0	0	0	0	0	0	0	0	0	0	0	0	0	0	0	0	0	0	0	0
GCA_902791665_1	0	0	0	0	0	0	0	0	0	0	0	0	0	0	0	0	0	0	0	0	0	0	0	0	0	0	0	0	0	0	0	0	0	0	0	0	0	0	0	0	0	0	0	0	0	0	0	0	0
GCA_902792365_1	0	0	0	0	0	0	0	0	0	0	0	0	0	0	0	0	0	0	0	0	0	0	0	0	0	0	0	0	0	0	0	0	0	0	0	0	0	0	0	0	0	0	0	0	0	0	0	0	0
GCA_902792795_1	0	0	0	0	0	0	0	0	0	0	0	0	0	0	0	0	0	0	0	0	0	0	0	0	0	0	0	0	0	0	0	0	0	0	0	0	0	0	0	0	0	0	0	0	0	0	0	0	0
GCA_902793385_1	0	0	0	0	0	0	0	0	0	0	0	0	0	0	0	0	0	0	0	0	0	0	0	0	0	0	0	0	0	0	0	0	0	0	0	0	0	0	0	0	0	0	0	0	0	0	0	0	0
GCA_902793765_1	0	0	0	0	0	0	0	0	0	0	0	0	0	0	0	0	0	0	0	0	0	0	0	0	0	0	0	0	0	0	0	0	0	0	0	0	0	0	0	0	0	0	0	0	0	0	0	0	0
GCA_902795205_1	0	0	0	0	0	0	0	0	0	0	0	0	0	0	0	0	0	0	0	0	0	0	0	0	0	0	0	0	0	0	0	0	0	0	0	0	0	0	0	0	0	0	0	0	0	0	0	0	0
GCA_902796015_1	0	0	0	0	0	0	0	0	0	0	0	0	0	0	0	0	0	0	0	0	0	0	0	0	0	0	0	0	0	0	0	0	0	0	0	0	0	0	0	0	0	0	0	0	0	0	0	0	0
GCA_902796985_1	0	0	0	0	0	0	0	0	0	0	0	0	0	0	0	0	0	0	0	0	0	0	0	0	0	0	0	0	0	0	0	0	0	0	0	0	0	0	0	0	0	0	0	0	0	0	0	0	0
GCA_902797055_1	0	0	0	0	0	0	0	0	0	0	0	0	0	0	0	0	0	0	0	0	0	0	0	0	0	0	0	0	0	0	0	0	0	0	0	0	0	0	0	0	0	0	0	0	0	0	0	0	0
GCA_902797305_1	0	0	0	0	0	0	0	0	0	0	0	0	0	0	0	0	0	0	0	0	0	0	0	0	0	0	0	0	0	0	0	0	0	0	0	0	0	0	0	0	0	0	0	0	0	0	0	0	0
GCA_902797325_1	0	0	0	0	0	0	0	0	0	0	0	0	0	0	0	0	0	0	0	0	0	0	0	0	0	0	0	0	0	0	0	0	0	0	0	0	0	0	0	0	0	0	0	0	0	0	0	0	0
GCA_902797365_1	0	0	0	0	0	0	0	0	0	0	0	0	0	0	0	0	0	0	0	0	0	0	0	0	0	0	0	0	0	0	0	0	0	0	0	0	0	0	0	0	0	0	0	0	0	0	0	0	0
GCA_902797635_1	0	0	0	0	0	0	0	0	0	0	0	0	0	0	0	0	0	0	0	0	0	0	0	0	0	0	0	0	0	0	0	0	0	0	0	0	0	0	0	0	0	0	0	0	0	0	0	0	0
GCA_902797925_1	0	0	0	0	0	0	0	0	0	0	0	0	0	0	0	0	0	0	0	0	0	0	0	0	0	0	0	0	0	0	0	0	0	0	0	0	0	0	0	0	0	0	0	0	0	0	0	0	0
GCA_902799665_1	0	0	0	0	0	0	0	0	0	0	0	0	0	0	0	0	0	0	0	0	0	0	0	0	0	0	0	0	0	0	0	0	0	0	0	0	0	0	0	0	0	0	0	0	0	0	0	0	0
GCA_902799965_1	0	0	0	0	0	0	0	0	0	0	0	0	0	0	0	0	0	0	0	0	0	0	0	0	0	0	0	0	0	0	0	0	0	0	0	0	0	0	0	0	0	0	0	0	0	0	0	0	0
GCA_902802235_1	0	0	0	0	0	0	0	0	0	0	0	0	0	0	0	0	0	0	0	0	0	0	0	0	0	0	0	0	0	0	0	0	0	0	0	0	0	0	0	0	0	0	0	0	0	0	0	0	0
GCA_902802305_1	0	0	0	0	0	0	0	0	0	0	0	0	0	0	0	0	0	0	0	0	0	0	0	0	0	0	0	0	0	0	0	0	0	0	0	0	0	0	0	0	0	0	0	0	0	0	0	0	0
GCA_902802995_1	0	0	0	0	0	0	0	0	0	0	0	0	0	0	0	0	0	0	0	0	0	0	0	0	0	0	0	0	0	0	0	0	0	0	0	0	0	0	0	0	0	0	0	0	0	0	0	0	0
GCA_902803415_1	0	0	0	0	0	0	0	0	0	0	0	0	0	0	0	0	0	0	0	0	0	0	0	0	0	0	0	0	0	0	0	0	0	0	0	0	0	0	0	0	0	0	0	0	0	0	0	0	0
GCA_902803735_1	0	0	0	0	0	0	0	0	0	0	0	0	0	0	0	0	0	0	0	0	0	0	0	0	0	0	0	0	0	0	0	0	0	0	0	0	0	0	0	0	0	0	0	0	0	0	0	0	0
GCA_903820025_1	0	0	0	0	0	0	0	0	0	0	0	0	0	0	0	0	0	0	0	0	0	0	0	0	0	0	0	0	0	0	0	0	0	0	0	0	0	0	0	0	0	0	0	0	0	0	0	0	0
GCA_903866615_1	0	0	0	0	0	0	0	0	0	0	0	0	0	0	0	0	0	0	0	0	0	0	0	0	0	0	0	0	0	0	0	0	0	0	0	0	0	0	0	0	0	0	0	0	0	0	0	0	0
GCA_903908355_1	0	0	0	0	0	0	0	0	0	0	0	0	0	0	0	0	0	0	0	0	0	0	0	0	0	0	0	0	0	0	0	0	0	0	0	0	0	0	0	0	0	0	0	0	0	0	0	0	0
GCA_903919685_1	0	0	0	0	0	0	0	0	0	0	0	0	0	0	0	0	0	0	0	0	0	0	0	0	0	0	0	0	0	0	0	0	0	0	0	0	0	0	0	0	0	0	0	0	0	0	0	0	0
GCA_903954325_1	0	0	0	0	0	0	0	0	0	0	0	0	0	0	0	0	0	0	0	0	0	0	0	0	0	0	0	0	0	0	0	0	0	0	0	0	0	0	0	0	0	0	0	0	0	0	0	0	0
GCA_913030605_1	0	0	0	0	0	0	0	0	0	0	0	0	0	0	0	0	0	0	0	0	0	0	0	0	0	0	0	0	0	0	0	0	0	0	0	0	0	0	0	0	0	0	0	0	0	0	0	0	0
GCA_913043885_1	0	0	0	0	0	0	0	0	0	0	0	0	0	0	0	0	0	0	0	0	0	0	0	0	0	0	0	0	0	0	0	0	0	0	0	0	0	0	0	0	0	0	0	0	0	0	0	0	0
GCA_939808015_1	0	0	0	0	0	0	0	0	0	0	0	0	0	0	0	0	0	0	0	0	0	0	0	0	0	0	0	0	0	0	0	0	0	0	0	0	0	0	0	0	0	0	0	0	0	0	0	0	0
RHO1_bin_44	0	0	0	0	0	0	0	0	0	0	0	0	0	0	0	0	0	0	0	0	0	0	0	0	0	0	0	0	0	0	0	0	0	0	0	0	0	0	0	0	0	0	0	0	0	0	0	0	0
RHO3_bin_84	0	0	0	0	0	0	0	0	0	0	0	0	0	0	0	0	0	0	0	0	0	0	0	0	0	0	0	0	0	0	0	0	0	0	0	0	0	0	0	0	0	0	0	0	0	0	0	0	0
[truncated: 314 more columns]

## Sheet: Table S5
Table S5. Pairwise ANI of Tsitsikamma-associated spirochete bins. ANI values associated with AF scores less than 75% were nullified.
		T. favus	T. favus	T. favus	T. favus	T. favus	T. pedunculata	T. michaeli	T. madiba
		003B_7	003D_7	003M_1	050A_2	050C_7	059_1	013N_1	009_1
T. favus	003B_7	100	97.4175	97.3919	97.4604	96.9662	94.8913	94.7728	94.6336
T. favus	003D_7	97.4175	100	98.0849	96.5937	98.1576	95.0738	94.5167	95.1982
T. favus	003M_1	97.3919	98.0849	100	96.5076	98.2149	95.0826	94.4831	94.9432
T. favus	050A_2	97.4604	96.5937	96.5076	100	96.7532	94.4375	93.888	94.779
T. favus	050C_7	96.9662	98.1576	98.2149	96.7532	100	94.8569	95.0034	NA
T. pedunculata	059_1	94.8913	95.0738	95.0826	94.4375	94.8569	99.9999	95.4287	94.8272
T. michaeli	013N_1	94.7728	94.5167	94.4831	93.888	95.0034	95.4287	100	94.5
T. madiba	009_1	94.6336	95.1982	94.9432	94.779	NA	94.8272	94.5	100

## Sheet: Table S6
Table S6. Gene counts for all KEGG-annotated genes, organizaed by KEGG-pathway, in all genomes and MAGs in thus study
Host associated					Yes	Yes	Yes	Yes	Yes	Yes	Yes	Yes	Yes	Yes	Yes	Yes	Yes	Yes	Yes	Yes	Yes	Yes	Yes	Yes	Yes	Yes	Yes	Yes	Yes	Yes	Yes	Yes	Yes	Yes	Yes	Yes	Yes	Yes	Yes	Yes	Yes	Yes	Yes	Yes	Yes	Yes	Yes	Yes	Yes
Host					Tsitsikamma favus	Tsitsikamma favus	Tsitsikamma favus	Tsitsikamma favus	Tsitsikamma favus	Tsitsikamma madiba	Tsitsikamma michaeli	Tsitsikamma michaeli	Unknown sponge	Unknown sponge	Unknown sponge	Unknown sponge	Unknown sponge	Aplysina aerophoba	Aplysina aerophoba	Aplysina aerophoba	Rhopaloeides odorabile	Rhopaloeides odorabile	Phacoides pectinatus	Water buffalo	Water buffalo	Water buffalo	Water buffalo	Water buffalo	Water buffalo	Water buffalo	Water buffalo	Bos taurus	Bos taurus	Bos taurus	Bos taurus	Bos taurus	Bos taurus	Bos taurus	Bos taurus	Bos taurus	Bos taurus	Bos taurus	Bos taurus	Bos taurus	Bos taurus	Bos taurus	Bos taurus	Bos taurus	Bos taurus
Simple host					Tsitsikamma	Tsitsikamma	Tsitsikamma	Tsitsikamma	Tsitsikamma	Tsitsikamma	Tsitsikamma	Tsitsikamma	Other sponge	Other sponge	Other sponge	Other sponge	Other sponge	Other sponge	Other sponge	Other sponge	Other sponge	Other sponge	Bivalve	Buffalo	Buffalo	Buffalo	Buffalo	Buffalo	Buffalo	Buffalo	Buffalo	Cattle	Cattle	Cattle	Cattle	Cattle	Cattle	Cattle	Cattle	Cattle	Cattle	Cattle	Cattle	Cattle	Cattle	Cattle	Cattle	Cattle	Cattle
Collective	Pathway	Abbrev.	Gene_description	KO	003B_7	003M_1	050A_2	003D_7	050C_7	009	013N	059	506_metabat1_super.028_sub	515_metabat2.042	575_concoct.030	514_concoct.135_sub	510_metabat1_super.011	APA_bin_94	GCA_002238925.1	APA_bin_62	RHO1_bin_44	RHO3_bin_84	GCA_002084135.1	GCA_017614995.1	GCA_017618015.1	GCA_017618405.1	GCA_017618445.1	GCA_017551975.1	GCA_017618755.1	GCA_017555265.1	GCA_017615885.1	GCA_902772605.1	GCA_902776635.1	GCA_902764405.1	GCA_902799665.1	GCA_902761185.1	GCA_902797305.1	GCA_902803415.1	GCA_902796985.1	GCA_902767085.1	GCA_902797635.1	GCA_902786295.1	GCA_902792795.1	GCA_902763515.1	GCA_021153425.1	GCA_902792365.1	GCA_902783155.1	GCA_902799965.1	GCA_902785455.1
09101 Carbohydrate metabolism	00010 Glycolysis / Gluconeogenesis [PATH:ko00010]	glk	glucokinase [EC:2.7.1.2]	K00845	1	0	0	1	1	1	1	1	0	0	0	0	0	0	0	0	0	0	0	0	0	0	0	0	0	0	0	0	0	0	0	0	0	0	0	0	0	0	0	0	0	0	0	0	0
09101 Carbohydrate metabolism	00010 Glycolysis / Gluconeogenesis [PATH:ko00010]	glk	glucokinase [EC:2.7.1.2]	K25026	2	2	1	2	1	1	2	2	0	1	2	0	1	2	0	1	1	2	0	0	0	0	0	0	0	0	0	0	0	0	0	0	0	0	0	0	0	0	0	0	0	0	0	0	0
09101 Carbohydrate metabolism	00010 Glycolysis / Gluconeogenesis [PATH:ko00010]	GPI, pgi	glucose-6-phosphate isomerase [EC:5.3.1.9]	K01810	1	1	1	1	2	1	1	1	2	0	0	0	1	0	1	1	1	0	1	1	1	1	0	1	1	0	1	1	1	1	1	1	1	1	1	1	1	1	1	1	1	1	1	0	1
09101 Carbohydrate metabolism	00010 Glycolysis / Gluconeogenesis [PATH:ko00010]	pgi1	glucose-6-phosphate isomerase, archaeal [EC:5.3.1.9]	K06859	0	0	0	0	0	0	0	0	0	0	0	0	0	0	0	0	0	0	0	0	0	0	0	0	0	0	0	0	0	0	0	0	0	0	0	0	0	0	0	0	0	0	0	0	0
09101 Carbohydrate metabolism	00010 Glycolysis / Gluconeogenesis [PATH:ko00010]	tal-pgi	transaldolase / glucose-6-phosphate isomerase [EC:2.2.1.2 5.3.1.9]	K13810	0	0	0	0	0	0	0	0	0	0	0	0	0	0	0	0	0	0	0	0	0	0	0	0	0	0	0	0	0	0	0	0	0	0	0	0	0	0	0	0	0	0	0	0	0
09101 Carbohydrate metabolism	00010 Glycolysis / Gluconeogenesis [PATH:ko00010]	pgi-pmi	glucose/mannose-6-phosphate isomerase [EC:5.3.1.9 5.3.1.8]	K15916	0	0	0	0	0	0	0	0	0	0	0	0	0	0	0	0	0	0	0	0	0	0	0	0	0	0	0	0	0	0	0	0	0	0	0	0	0	0	0	0	0	0	0	0	0
09101 Carbohydrate metabolism	00010 Glycolysis / Gluconeogenesis [PATH:ko00010]	pfkA, PFK	6-phosphofructokinase 1 [EC:2.7.1.11]	K00850	1	0	1	0	0	0	0	0	0	0	0	0	0	0	0	0	0	0	0	0	0	0	0	0	0	0	0	1	1	1	1	1	0	0	1	1	1	0	1	0	0	1	1	1	1
09101 Carbohydrate metabolism	00010 Glycolysis / Gluconeogenesis [PATH:ko00010]	pfkB	6-phosphofructokinase 2 [EC:2.7.1.11]	K16370	0	0	0	0	0	0	0	0	0	0	0	0	0	0	0	0	0	0	0	0	0	0	0	0	0	0	0	0	0	0	0	0	0	0	0	0	0	0	0	0	0	0	0	0	0
09101 Carbohydrate metabolism	00010 Glycolysis / Gluconeogenesis [PATH:ko00010]	pfk, pfp	ATP-dependent phosphofructokinase / diphosphate-dependent phosphofructokinase [EC:2.7.1.11 2.7.1.90]	K21071	0	0	0	0	0	0	0	0	0	0	0	0	0	0	0	0	0	0	0	1	0	2	1	1	0	1	0	1	1	1	0	1	2	1	1	1	2	1	1	0	3	1	2	1	1
09101 Carbohydrate metabolism	00010 Glycolysis / Gluconeogenesis [PATH:ko00010]	pfkC	ADP-dependent phosphofructokinase/glucokinase [EC:2.7.1.146 2.7.1.147]	K00918	0	0	0	0	0	0	0	0	0	0	0	0	0	0	0	0	0	0	0	0	0	0	0	0	0	0	0	0	0	0	0	0	0	0	0	0	0	0	0	0	0	0	0	0	0
09101 Carbohydrate metabolism	00010 Glycolysis / Gluconeogenesis [PATH:ko00010]	pfp, PFP	diphosphate-dependent phosphofructokinase [EC:2.7.1.90]	K00895	1	1	1	1	1	1	1	1	0	0	0	0	0	0	0	0	0	0	0	1	1	1	0	1	0	0	1	0	0	0	0	0	0	0	0	0	0	0	0	0	0	0	0	0	0
09101 Carbohydrate metabolism	00010 Glycolysis / Gluconeogenesis [PATH:ko00010]	FBP, fbp	fructose-1,6-bisphosphatase I [EC:3.1.3.11]	K03841	0	0	0	0	0	0	0	0	0	0	0	0	0	0	0	0	0	0	0	0	0	0	0	0	0	0	0	0	0	0	0	0	0	0	0	0	0	0	0	0	0	0	0	0	0
09101 Carbohydrate metabolism	00010 Glycolysis / Gluconeogenesis [PATH:ko00010]	glpX	fructose-1,6-bisphosphatase II [EC:3.1.3.11]	K02446	0	0	0	0	0	0	0	0	0	0	0	0	0	0	0	0	0	0	0	0	0	0	0	0	0	0	0	0	0	0	0	0	0	0	0	0	0	0	0	0	0	0	0	0	0
09101 Carbohydrate metabolism	00010 Glycolysis / Gluconeogenesis [PATH:ko00010]	glpX-SEBP	fructose-1,6-bisphosphatase II / sedoheptulose-1,7-bisphosphatase [EC:3.1.3.11 3.1.3.37]	K11532	0	0	0	0	0	0	0	0	0	0	0	0	0	0	0	0	0	0	0	0	0	0	0	0	0	0	0	0	0	0	0	0	0	0	0	0	0	0	0	0	0	0	0	0	0
09101 Carbohydrate metabolism	00010 Glycolysis / Gluconeogenesis [PATH:ko00010]	fbp-SEBP	fructose-1,6-bisphosphatase I / sedoheptulose-1,7-bisphosphatase [EC:3.1.3.11 3.1.3.37]	K01086	0	0	0	0	0	0	0	0	0	0	0	0	0	0	0	0	0	0	0	0	0	0	0	0	0	0	0	0	0	0	0	0	0	0	0	0	0	0	0	0	0	0	0	0	0
09101 Carbohydrate metabolism	00010 Glycolysis / Gluconeogenesis [PATH:ko00010]	fbp3	fructose-1,6-bisphosphatase III [EC:3.1.3.11]	K04041	0	0	0	0	0	0	0	0	0	0	0	0	0	0	0	0	0	0	0	0	0	0	0	0	0	0	0	0	0	0	0	0	0	0	0	0	1	0	0	0	0	0	0	0	0
09101 Carbohydrate metabolism	00010 Glycolysis / Gluconeogenesis [PATH:ko00010]	fbaB	fructose-bisphosphate aldolase, class I [EC:4.1.2.13]	K11645	0	0	0	0	0	0	0	0	0	0	0	0	0	0	0	0	0	0	0	0	0	0	0	0	0	0	0	0	0	0	0	0	0	0	0	0	0	0	0	0	0	0	0	0	0
09101 Carbohydrate metabolism	00010 Glycolysis / Gluconeogenesis [PATH:ko00010]	FBA, fbaA	fructose-bisphosphate aldolase, class II [EC:4.1.2.13]	K01624	1	1	1	1	1	1	1	1	0	1	0	1	1	1	1	1	1	1	1	1	1	1	1	1	1	1	1	0	2	1	1	1	1	1	1	1	1	1	1	1	1	1	1	1	1
09101 Carbohydrate metabolism	00010 Glycolysis / Gluconeogenesis [PATH:ko00010]	TPI, tpiA	triosephosphate isomerase (TIM) [EC:5.3.1.1]	K01803	1	1	1	1	1	0	1	1	0	1	1	1	1	1	1	1	1	1	1	1	1	1	1	1	0	1	1	0	1	1	1	1	1	1	1	1	1	0	2	1	1	1	1	1	1
09101 Carbohydrate metabolism	00010 Glycolysis / Gluconeogenesis [PATH:ko00010]	GAPDH, gapA	glyceraldehyde 3-phosphate dehydrogenase (phosphorylating) [EC:1.2.1.12]	K00134	1	1	1	1	1	0	1	0	0	0	0	0	0	0	0	0	0	0	0	0	0	0	0	1	0	1	0	0	1	1	1	1	0	1	0	0	0	1	1	1	1	1	0	1	0
09101 Carbohydrate metabolism	00010 Glycolysis / Gluconeogenesis [PATH:ko00010]	gap2	glyceraldehyde-3-phosphate dehydrogenase (NAD(P)) [EC:1.2.1.59]	K00150	1	1	0	1	1	1	0	1	0	0	0	0	0	0	0	0	0	0	0	0	0	0	0	0	0	0	0	0	0	0	0	0	0	0	0	0	0	0	0	0	0	0	0	0	0
09101 Carbohydrate metabolism	00010 Glycolysis / Gluconeogenesis [PATH:ko00010]	PGK, pgk	phosphoglycerate kinase [EC:2.7.2.3]	K00927	2	2	2	3	1	1	1	2	0	1	1	1	1	1	1	1	1	1	1	1	1	1	1	1	1	0	1	0	1	1	1	1	1	1	0	1	1	1	1	1	1	1	1	1	1
09101 Carbohydrate metabolism	00010 Glycolysis / Gluconeogenesis [PATH:ko00010]	PGAM, gpmA	2,3-bisphosphoglycerate-dependent phosphoglycerate mutase [EC:5.4.2.11]	K01834	1	1	1	1	1	1	1	1	0	0	0	0	0	0	0	0	0	0	0	0	0	0	0	0	0	0	0	0	0	0	0	0	0	1	0	0	0	1	0	0	0	0	1	0	0
09101 Carbohydrate metabolism	00010 Glycolysis / Gluconeogenesis [PATH:ko00010]	gpmB	2,3-bisphosphoglycerate-dependent phosphoglycerate mutase [EC:5.4.2.11]	K15634	0	0	0	0	0	0	0	0	0	0	1	0	0	0	0	0	1	1	0	0	0	0	0	0	0	0	0	0	0	0	0	0	0	0	0	0	0	0	0	0	0	0	0	0	0
09101 Carbohydrate metabolism	00010 Glycolysis / Gluconeogenesis [PATH:ko00010]	gpmI	2,3-bisphosphoglycerate-independent phosphoglycerate mutase [EC:5.4.2.12]	K15633	0	0	0	0	0	0	0	0	0	0	0	0	0	0	0	0	0	0	1	1	1	0	0	1	0	0	1	0	1	1	1	1	1	0	1	1	0	1	1	1	1	1	0	0	1
09101 Carbohydrate metabolism	00010 Glycolysis / Gluconeogenesis [PATH:ko00010]	apgM	2,3-bisphosphoglycerate-independent phosphoglycerate mutase [EC:5.4.2.12]	K15635	0	0	0	0	0	0	0	0	1	1	0	0	2	1	1	1	0	0	0	0	0	0	0	0	0	0	0	0	0	0	0	0	0	0	0	0	0	0	0	0	0	0	0	0	0
09101 Carbohydrate metabolism	00010 Glycolysis / Gluconeogenesis [PATH:ko00010]	ENO, eno	enolase [EC:4.2.1.11]	K01689	1	1	1	1	1	3	1	2	1	1	1	1	1	1	1	1	1	1	1	0	1	0	0	0	0	1	0	0	0	1	1	1	1	1	0	0	0	1	0	0	0	1	1	1	1
09101 Carbohydrate metabolism	00010 Glycolysis / Gluconeogenesis [PATH:ko00010]	PK, pyk	pyruvate kinase [EC:2.7.1.40]	K00873	1	1	1	1	1	2	1	2	0	0	0	0	0	0	0	0	0	0	0	0	0	0	0	0	0	1	0	1	0	0	0	0	0	0	0	1	0	1	0	1	0	0	1	0	0
09101 Carbohydrate metabolism	00010 Glycolysis / Gluconeogenesis [PATH:ko00010]	ppdK	pyruvate, orthophosphate dikinase [EC:2.7.9.1]	K01006	2	2	2	2	1	1	2	2	0	0	1	0	1	1	1	1	1	1	1	1	1	0	1	0	0	1	1	1	1	1	1	1	0	1	1	0	0	1	1	0	1	1	1	0	0
09101 Carbohydrate metabolism	00010 Glycolysis / Gluconeogenesis [PATH:ko00010]	pps, ppsA	pyruvate, water dikinase [EC:2.7.9.2]	K01007	0	0	0	0	0	0	0	0	0	0	0	0	0	0	0	0	0	0	0	0	0	0	0	0	0	0	0	0	0	0	0	0	0	0	0	0	0	0	0	0	0	0	0	0	0
09101 Carbohydrate metabolism	00010 Glycolysis / Gluconeogenesis [PATH:ko00010]	aceE	pyruvate dehydrogenase E1 component [EC:1.2.4.1]	K00163	0	0	0	0	0	0	0	0	0	1	1	0	1	1	1	1	1	1	1	0	0	0	0	0	0	0	0	0	0	0	0	0	0	0	0	0	0	0	0	0	0	0	0	0	0
09101 Carbohydrate metabolism	00010 Glycolysis / Gluconeogenesis [PATH:ko00010]	PDHA, pdhA	pyruvate dehydrogenase E1 component alpha subunit [EC:1.2.4.1]	K00161	1	1	1	1	1	1	1	1	0	0	0	0	0	0	0	0	0	0	0	0	0	0	0	0	0	0	0	0	0	0	0	0	0	0	0	0	0	0	0	0	0	0	0	0	0
09101 Carbohydrate metabolism	00010 Glycolysis / Gluconeogenesis [PATH:ko00010]	PDHB, pdhB	pyruvate dehydrogenase E1 component beta subunit [EC:1.2.4.1]	K00162	0	1	1	1	1	1	1	1	0	0	0	0	0	0	0	0	0	0	0	0	0	0	0	0	0	0	0	0	0	0	0	0	0	0	0	0	0	0	0	0	0	0	0	0	0
09101 Carbohydrate metabolism	00010 Glycolysis / Gluconeogenesis [PATH:ko00010]	DLAT, aceF, pdhC	pyruvate dehydrogenase E2 component (dihydrolipoamide acetyltransferase) [EC:2.3.1.12]	K00627	0	0	0	0	0	0	0	0	0	0	1	0	0	0	1	1	1	1	1	0	0	0	0	0	0	0	0	0	0	0	0	0	0	0	0	0	0	0	0	0	0	0	0	0	0
09101 Carbohydrate metabolism	00010 Glycolysis / Gluconeogenesis [PATH:ko00010]	DLD, lpd, pdhD	dihydrolipoamide dehydrogenase [EC:1.8.1.4]	K00382	1	3	3	3	3	1	3	1	1	2	1	2	2	0	2	2	2	1	1	0	0	0	0	0	0	0	0	0	0	0	0	0	0	0	0	0	0	0	0	0	0	0	0	0	0
09101 Carbohydrate metabolism	00010 Glycolysis / Gluconeogenesis [PATH:ko00010]	porA	pyruvate ferredoxin oxidoreductase alpha subunit [EC:1.2.7.1]	K00169	0	0	0	0	0	0	0	0	0	0	0	0	0	0	0	0	0	0	0	0	0	0	0	0	0	0	0	0	0	0	0	0	1	0	0	0	0	0	0	0	0	0	0	0	0
09101 Carbohydrate metabolism	00010 Glycolysis / Gluconeogenesis [PATH:ko00010]	porB	pyruvate ferredoxin oxidoreductase beta subunit [EC:1.2.7.1]	K00170	0	0	0	0	0	0	0	0	0	0	0	0	0	0	0	0	0	0	0	0	0	0	0	0	0	0	0	0	0	0	0	0	1	0	0	0	0	0	0	0	0	0	0	0	0
09101 Carbohydrate metabolism	00010 Glycolysis / Gluconeogenesis [PATH:ko00010]	porC, porG	pyruvate ferredoxin oxidoreductase gamma subunit [EC:1.2.7.1]	K00172	0	0	0	0	0	0	0	0	0	0	0	0	0	0	0	0	0	0	0	0	0	0	0	0	0	0	0	0	0	0	0	0	1	0	0	0	0	0	0	0	0	0	0	0	0
09101 Carbohydrate metabolism	00010 Glycolysis / Gluconeogenesis [PATH:ko00010]	vorG, porG	2-oxoisovalerate/pyruvate ferredoxin oxidoreductase gamma subunit [EC:1.2.7.7 1.2.7.1]	K00189	0	0	0	0	0	0	0	0	0	0	0	0	0	0	0	0	0	0	0	0	0	0	0	0	0	0	0	0	0	0	0	0	0	0	0	0	0	0	0	0	0	0	0	0	0
09101 Carbohydrate metabolism	00010 Glycolysis / Gluconeogenesis [PATH:ko00010]	porD	pyruvate ferredoxin oxidoreductase delta subunit [EC:1.2.7.1]	K00171	0	0	0	0	0	0	0	0	0	0	0	0	0	0	0	0	0	0	0	0	0	0	0	0	0	0	0	0	0	0	0	0	1	0	0	0	0	0	0	0	0	0	0	0	0
09101 Carbohydrate metabolism	00010 Glycolysis / Gluconeogenesis [PATH:ko00010]	por, nifJ	pyruvate-ferredoxin/flavodoxin oxidoreductase [EC:1.2.7.1 1.2.7.-]	K03737	0	0	0	0	0	0	0	0	0	0	0	0	0	0	0	0	0	0	0	1	0	1	0	1	0	1	0	0	0	0	0	0	0	0	0	0	0	0	0	1	0	0	0	0	1
09101 Carbohydrate metabolism	00010 Glycolysis / Gluconeogenesis [PATH:ko00010]	korA, oorA, oforA	2-oxoglutarate/2-oxoacid ferredoxin oxidoreductase subunit alpha [EC:1.2.7.3 1.2.7.11]	K00174	0	0	0	0	0	0	0	0	1	0	1	0	1	0	1	1	1	1	2	1	1	1	0	1	1	0	1	0	0	0	0	0	0	0	0	0	0	0	0	0	0	0	0	0	0
09101 Carbohydrate metabolism	00010 Glycolysis / Gluconeogenesis [PATH:ko00010]	korB, oorB, oforB	2-oxoglutarate/2-oxoacid ferredoxin oxidoreductase subunit beta [EC:1.2.7.3 1.2.7.11]	K00175	0	0	0	0	0	0	0	0	0	0	1	1	1	1	1	1	1	1	2	1	1	1	0	1	1	0	1	0	0	0	0	0	0	0	0	0	0	0	0	0	0	0	0	0	0
09101 Carbohydrate metabolism	00010 Glycolysis / Gluconeogenesis [PATH:ko00010]	LDH, ldh	L-lactate dehydrogenase [EC:1.1.1.27]	K00016	0	0	0	0	0	0	0	0	0	0	0	0	0	0	0	0	0	0	0	1	0	1	0	1	1	1	0	1	1	1	0	1	1	1	1	0	0	1	1	0	1	1	1	1	1
09101 Carbohydrate metabolism	00010 Glycolysis / Gluconeogenesis [PATH:ko00010]	PDC, pdc	pyruvate decarboxylase [EC:4.1.1.1]	K01568	0	0	0	0	0	0	0	0	0	0	0	0	0	0	0	0	0	0	0	0	0	0	0	0	0	0	0	0	0	0	0	0	0	0	0	0	0	0	0	0	0	0	0	0	0
09101 Carbohydrate metabolism	00010 Glycolysis / Gluconeogenesis [PATH:ko00010]	frmA, ADH5, adhC	S-(hydroxymethyl)glutathione dehydrogenase / alcohol dehydrogenase [EC:1.1.1.284 1.1.1.1]	K00121	0	0	0	0	0	0	0	0	0	0	0	0	0	0	0	0	0	0	0	0	0	0	0	0	0	0	0	0	0	0	0	0	0	0	0	0	0	0	0	0	0	0	0	0	0
09101 Carbohydrate metabolism	00010 Glycolysis / Gluconeogenesis [PATH:ko00010]	adhE	acetaldehyde dehydrogenase / alcohol dehydrogenase [EC:1.2.1.10 1.1.1.1]	K04072	0	0	0	0	0	0	0	0	0	0	0	0	0	0	0	0	0	0	0	0	0	0	0	0	0	0	0	0	0	0	0	0	0	0	0	1	1	0	0	0	0	0	0	0	0
09101 Carbohydrate metabolism	00010 Glycolysis / Gluconeogenesis [PATH:ko00010]	adhP	alcohol dehydrogenase, propanol-preferring [EC:1.1.1.1]	K13953	0	0	0	0	0	0	0	0	0	0	0	0	0	0	0	0	0	0	0	0	0	0	0	0	0	0	0	0	0	0	0	0	0	0	0	0	0	0	0	0	0	0	0	0	0
09101 Carbohydrate metabolism	00010 Glycolysis / Gluconeogenesis [PATH:ko00010]	yiaY	alcohol dehydrogenase [EC:1.1.1.1]	K13954	0	0	0	0	0	0	0	0	0	0	0	0	0	0	0	0	0	0	0	0	0	0	0	0	0	0	0	0	0	0	0	0	0	0	0	0	0	0	0	0	0	0	0	0	0
09101 Carbohydrate metabolism	00010 Glycolysis / Gluconeogenesis [PATH:ko00010]	E1.1.1.1, adh	alcohol dehydrogenase [EC:1.1.1.1]	K00001	0	0	0	0	0	0	0	0	0	0	0	0	0	0	0	0	0	0	0	0	0	0	0	0	0	0	0	0	0	0	0	0	0	0	0	0	0	0	0	0	0	0	0	0	0
09101 Carbohydrate metabolism	00010 Glycolysis / Gluconeogenesis [PATH:ko00010]	AKR1A1, adh	alcohol dehydrogenase (NADP+) [EC:1.1.1.2]	K00002	0	0	0	0	0	0	0	0	0	0	0	0	0	0	0	0	0	0	0	0	0	0	0	0	0	0	0	0	0	0	0	0	0	0	0	0	0	0	0	0	0	0	0	0	0
09101 Carbohydrate metabolism	00010 Glycolysis / Gluconeogenesis [PATH:ko00010]	ahr	alcohol/geraniol dehydrogenase (NADP+) [EC:1.1.1.2 1.1.1.183]	K12957	0	0	0	0	0	0	0	0	0	0	0	0	0	0	0	0	0	0	0	0	0	0	0	0	0	0	0	0	0	0	0	0	0	0	0	0	0	0	0	0	0	0	0	0	0
09101 Carbohydrate metabolism	00010 Glycolysis / Gluconeogenesis [PATH:ko00010]	yahK	alcohol dehydrogenase (NADP+) [EC:1.1.1.2]	K13979	0	0	0	0	0	0	0	0	0	0	0	0	0	0	0	0	0	0	0	0	0	0	0	0	0	0	0	0	0	0	0	0	0	0	0	0	0	0	0	0	0	0	0	0	0
09101 Carbohydrate metabolism	00010 Glycolysis / Gluconeogenesis [PATH:ko00010]	mdh1, mxaF	methanol dehydrogenase (cytochrome c) subunit 1 [EC:1.1.2.7]	K14028	0	0	0	0	0	0	0	0	0	0	0	0	0	0	0	0	0	0	0	0	0	0	0	0	0	0	0	0	0	0	0	0	0	0	0	0	0	0	0	0	0	0	0	0	0
09101 Carbohydrate metabolism	00010 Glycolysis / Gluconeogenesis [PATH:ko00010]	mdh2, mxaI	methanol dehydrogenase (cytochrome c) subunit 2 [EC:1.1.2.7]	K14029	0	0	0	0	0	0	0	0	0	0	0	0	0	0	0	0	0	0	0	0	0	0	0	0	0	0	0	0	0	0	0	0	0	0	0	0	0	0	0	0	0	0	0	0	0
09101 Carbohydrate metabolism	00010 Glycolysis / Gluconeogenesis [PATH:ko00010]	exaA	alcohol dehydrogenase (cytochrome c) [EC:1.1.2.8]	K00114	0	0	0	0	0	0	0	0	0	0	0	0	0	0	0	0	0	0	0	0	0	0	0	0	0	0	0	0	0	0	0	0	0	0	0	0	0	0	0	0	0	0	0	0	0
09101 Carbohydrate metabolism	00010 Glycolysis / Gluconeogenesis [PATH:ko00010]	eutG	alcohol dehydrogenase	K04022	0	0	0	0	0	0	0	0	0	0	0	0	0	0	0	0	0	0	0	0	0	0	0	0	0	0	0	0	0	0	0	0	0	0	0	0	0	0	0	0	0	0	0	0	0
09101 Carbohydrate metabolism	00010 Glycolysis / Gluconeogenesis [PATH:ko00010]	adhA	alcohol dehydrogenase (quinone), dehydrogenase subunit [EC:1.1.5.5]	K22473	0	0	0	0	0	0	0	0	0	0	0	0	0	0	0	0	0	0	0	0	0	0	0	0	0	0	0	0	0	0	0	0	0	0	0	0	0	0	0	0	0	0	0	0	0
09101 Carbohydrate metabolism	00010 Glycolysis / Gluconeogenesis [PATH:ko00010]	adhB	alcohol dehydrogenase (quinone), cytochrome c subunit [EC:1.1.5.5]	K22474	0	0	0	0	0	0	0	0	0	0	0	0	0	0	0	0	0	0	0	0	0	0	0	0	0	0	0	0	0	0	0	0	0	0	0	0	0	0	0	0	0	0	0	0	0
09101 Carbohydrate metabolism	00010 Glycolysis / Gluconeogenesis [PATH:ko00010]	aldB	aldehyde dehydrogenase [EC:1.2.1.-]	K00138	0	0	0	0	0	0	0	0	0	0	0	0	0	0	0	0	0	0	0	0	0	0	0	0	0	0	0	0	0	0	0	0	0	0	0	0	0	0	0	0	0	0	0	0	0
09101 Carbohydrate metabolism	00010 Glycolysis / Gluconeogenesis [PATH:ko00010]	ACSS1_2, acs	acetyl-CoA synthetase [EC:6.2.1.1]	K01895	1	1	0	1	0	1	1	1	0	1	1	0	1	0	1	1	1	1	0	0	0	0	0	0	0	0	0	0	0	0	0	0	0	0	0	0	0	0	0	0	0	0	0	0	0
09101 Carbohydrate metabolism	00010 Glycolysis / Gluconeogenesis [PATH:ko00010]	acdA	acetate---CoA ligase (ADP-forming) subunit alpha [EC:6.2.1.13]	K01905	0	0	0	0	0	0	0	0	0	0	0	0	0	0	0	0	0	0	0	0	0	0	0	0	0	0	0	0	0	0	0	0	0	0	0	0	0	0	0	0	0	0	0	0	0
09101 Carbohydrate metabolism	00010 Glycolysis / Gluconeogenesis [PATH:ko00010]	acdB	acetate---CoA ligase (ADP-forming) subunit beta [EC:6.2.1.13]	K22224	0	0	0	0	0	0	0	0	0	0	0	0	0	0	0	0	0	0	0	0	0	0	0	0	0	0	0	0	0	0	0	0	0	0	0	0	0	0	0	0	0	0	0	0	0
09101 Carbohydrate metabolism	00010 Glycolysis / Gluconeogenesis [PATH:ko00010]	acdAB	acetate---CoA ligase (ADP-forming) [EC:6.2.1.13]	K24012	0	0	0	0	0	0	0	0	0	0	0	0	0	0	0	0	0	0	0	0	0	0	0	0	0	0	0	0	0	0	0	0	0	0	0	0	0	0	0	0	0	0	0	0	0
09101 Carbohydrate metabolism	00010 Glycolysis / Gluconeogenesis [PATH:ko00010]	galM, GALM	aldose 1-epimerase [EC:5.1.3.3]	K01785	1	1	1	1	1	1	1	1	0	1	1	1	0	1	1	1	1	1	0	1	1	1	1	1	1	0	1	1	1	0	1	1	1	1	1	2	2	1	1	0	2	0	2	1	2
09101 Carbohydrate metabolism	00010 Glycolysis / Gluconeogenesis [PATH:ko00010]	agp	glucose-1-phosphatase [EC:3.1.3.10]	K01085	0	0	0	0	0	0	0	0	0	0	0	0	0	0	0	0	0	0	0	0	0	0	0	0	0	0	0	0	0	0	0	0	0	0	0	0	0	0	0	1	0	0	0	0	0
09101 Carbohydrate metabolism	00010 Glycolysis / Gluconeogenesis [PATH:ko00010]	yihX	glucose-1-phosphatase [EC:3.1.3.10]	K20866	0	0	0	0	0	0	0	0	0	0	0	0	1	0	0	0	0	0	0	0	0	0	0	0	0	0	0	0	0	1	1	1	0	0	0	0	0	0	1	0	0	1	0	1	0
09101 Carbohydrate metabolism	00010 Glycolysis / Gluconeogenesis [PATH:ko00010]	pgm	phosphoglucomutase [EC:5.4.2.2]	K01835	0	1	1	1	0	0	1	1	0	0	0	0	0	0	0	0	0	0	1	1	1	1	1	1	1	0	1	1	0	1	1	1	1	1	1	1	1	0	1	1	1	1	1	1	1
09101 Carbohydrate metabolism	00010 Glycolysis / Gluconeogenesis [PATH:ko00010]	pmm-pgm	phosphomannomutase / phosphoglucomutase [EC:5.4.2.8 5.4.2.2]	K15778	0	0	0	0	0	0	0	0	0	1	0	0	1	0	1	1	1	0	0	0	0	0	0	0	0	0	0	0	0	0	0	0	0	0	0	0	0	0	0	0	0	0	0	0	0
09101 Carbohydrate metabolism	00010 Glycolysis / Gluconeogenesis [PATH:ko00010]	ppgK	polyphosphate glucokinase [EC:2.7.1.63]	K00886	0	0	0	0	0	0	0	0	0	0	1	0	0	1	0	0	0	1	0	0	0	0	0	0	0	0	0	0	0	0	0	0	0	0	0	0	0	0	0	0	0	0	0	0	0
09101 Carbohydrate metabolism	00010 Glycolysis / Gluconeogenesis [PATH:ko00010]	gapor	glyceraldehyde-3-phosphate dehydrogenase (ferredoxin) [EC:1.2.7.6]	K11389	0	0	0	0	0	0	0	0	0	0	0	0	0	0	0	0	0	0	0	0	0	0	0	0	0	0	0	0	0	0	0	0	0	0	0	0	0	0	0	0	0	0	0	0	0
09101 Carbohydrate metabolism	00010 Glycolysis / Gluconeogenesis [PATH:ko00010]	gapN	glyceraldehyde-3-phosphate dehydrogenase (NADP+) [EC:1.2.1.9]	K00131	0	0	0	0	0	0	0	0	0	0	0	0	0	0	0	0	0	0	0	0	0	0	0	0	0	0	0	0	0	0	0	0	0	0	0	0	0	0	0	0	0	0	0	0	0
09101 Carbohydrate metabolism	00010 Glycolysis / Gluconeogenesis [PATH:ko00010]	gapN	glyceraldehyde-3-phosphate dehydrogenase [NAD(P)+] [EC:1.2.1.90]	K18978	0	0	0	0	0	0	0	0	0	0	0	0	0	0	0	0	0	0	0	0	0	0	0	0	0	0	0	0	0	0	0	0	0	0	0	0	0	0	0	0	0	0	0	0	0
09101 Carbohydrate metabolism	00010 Glycolysis / Gluconeogenesis [PATH:ko00010]	E4.1.1.32, pckA, PCK	phosphoenolpyruvate carboxykinase (GTP) [EC:4.1.1.32]	K01596	0	0	0	0	0	0	0	0	0	0	0	0	0	0	0	0	0	0	1	1	1	0	0	1	0	0	1	0	1	1	1	1	0	0	1	1	1	1	1	1	1	1	1	1	1
09101 Carbohydrate metabolism	00010 Glycolysis / Gluconeogenesis [PATH:ko00010]	E4.1.1.49, pckA	phosphoenolpyruvate carboxykinase (ATP) [EC:4.1.1.49]	K01610	0	0	0	0	0	0	0	0	1	1	0	1	1	0	1	1	1	0	0	0	0	0	0	0	0	0	0	0	0	0	0	0	0	0	0	0	0	0	0	0	0	0	0	0	0
09101 Carbohydrate metabolism	00010 Glycolysis / Gluconeogenesis [PATH:ko00010]	E3.2.1.86A, celF	6-phospho-beta-glucosidase [EC:3.2.1.86]	K01222	0	0	0	0	0	0	0	0	0	0	0	0	0	0	0	0	0	0	0	0	0	0	0	0	0	0	0	0	0	0	0	0	0	0	0	0	0	0	0	0	0	0	0	0	0
09101 Carbohydrate metabolism	00010 Glycolysis / Gluconeogenesis [PATH:ko00010]	E3.2.1.86B, bglA	6-phospho-beta-glucosidase [EC:3.2.1.86]	K01223	0	0	0	0	0	0	0	0	0	0	0	0	0	0	0	0	0	0	0	0	0	0	0	0	0	0	0	0	0	0	0	0	0	0	0	0	0	0	0	0	0	0	0	0	0
09101 Carbohydrate metabolism	00010 Glycolysis / Gluconeogenesis [PATH:ko00010]	crr	sugar PTS system EIIA component [EC:2.7.1.-]	K02777	0	0	0	0	0	0	0	0	0	0	0	0	0	0	0	0	0	0	0	0	0	0	0	0	0	0	0	0	0	0	0	0	0	0	0	0	0	0	0	0	0	0	0	0	0
09101 Carbohydrate metabolism	00010 Glycolysis / Gluconeogenesis [PATH:ko00010]	ptsG	glucose PTS system EIICB or EIICBA component [EC:2.7.1.199]	K02779	0	0	0	0	0	0	0	0	0	0	0	0	0	0	0	0	0	0	0	0	0	0	0	0	0	0	0	0	0	0	0	0	0	0	0	0	0	0	0	0	0	0	0	0	0
09101 Carbohydrate metabolism	00010 Glycolysis / Gluconeogenesis [PATH:ko00010]	malX	maltose/glucose PTS system EIICB component [EC:2.7.1.199 2.7.1.208]	K02791	0	0	0	0	0	0	0	0	0	0	0	0	0	0	0	0	0	0	0	0	0	0	0	0	0	0	0	0	0	0	0	0	0	0	0	0	0	0	0	0	0	0	0	0	0
09101 Carbohydrate metabolism	00010 Glycolysis / Gluconeogenesis [PATH:ko00010]	ptsG, glcA, glcB	glucose PTS system EIICBA or EIICB component [EC:2.7.1.199]	K20118	0	0	0	0	0	0	0	0	0	0	0	0	0	0	0	0	0	0	0	0	0	0	0	0	0	0	0	0	0	0	0	0	0	0	0	0	0	0	0	0	0	0	0	0	0
09101 Carbohydrate metabolism	00010 Glycolysis / Gluconeogenesis [PATH:ko00010]	ascF	beta-glucoside (arbutin/salicin/cellobiose) PTS system EIICB component [EC:2.7.1.-]	K02753	0	0	0	0	0	0	0	0	0	0	0	0	0	0	0	0	0	0	0	0	0	0	0	0	0	0	0	0	0	0	0	0	0	0	0	0	0	0	0	0	0	0	0	0	0
09101 Carbohydrate metabolism	00020 Citrate cycle (TCA cycle) [PATH:ko00020]	aceE	pyruvate dehydrogenase E1 component [EC:1.2.4.1]	K00163	0	0	0	0	0	0	0	0	0	1	1	0	1	1	1	1	1	1	1	0	0	0	0	0	0	0	0	0	0	0	0	0	0	0	0	0	0	0	0	0	0	0	0	0	0
09101 Carbohydrate metabolism	00020 Citrate cycle (TCA cycle) [PATH:ko00020]	PDHA, pdhA	pyruvate dehydrogenase E1 component alpha subunit [EC:1.2.4.1]	K00161	1	1	1	1	1	1	1	1	0	0	0	0	0	0	0	0	0	0	0	0	0	0	0	0	0	0	0	0	0	0	0	0	0	0	0	0	0	0	0	0	0	0	0	0	0
09101 Carbohydrate metabolism	00020 Citrate cycle (TCA cycle) [PATH:ko00020]	PDHB, pdhB	pyruvate dehydrogenase E1 component beta subunit [EC:1.2.4.1]	K00162	0	1	1	1	1	1	1	1	0	0	0	0	0	0	0	0	0	0	0	0	0	0	0	0	0	0	0	0	0	0	0	0	0	0	0	0	0	0	0	0	0	0	0	0	0
09101 Carbohydrate metabolism	00020 Citrate cycle (TCA cycle) [PATH:ko00020]	DLAT, aceF, pdhC	pyruvate dehydrogenase E2 component (dihydrolipoamide acetyltransferase) [EC:2.3.1.12]	K00627	0	0	0	0	0	0	0	0	0	0	1	0	0	0	1	1	1	1	1	0	0	0	0	0	0	0	0	0	0	0	0	0	0	0	0	0	0	0	0	0	0	0	0	0	0
09101 Carbohydrate metabolism	00020 Citrate cycle (TCA cycle) [PATH:ko00020]	DLD, lpd, pdhD	dihydrolipoamide dehydrogenase [EC:1.8.1.4]	K00382	1	3	3	3	3	1	3	1	1	2	1	2	2	0	2	2	2	1	1	0	0	0	0	0	0	0	0	0	0	0	0	0	0	0	0	0	0	0	0	0	0	0	0	0	0
09101 Carbohydrate metabolism	00020 Citrate cycle (TCA cycle) [PATH:ko00020]	porA	pyruvate ferredoxin oxidoreductase alpha subunit [EC:1.2.7.1]	K00169	0	0	0	0	0	0	0	0	0	0	0	0	0	0	0	0	0	0	0	0	0	0	0	0	0	0	0	0	0	0	0	0	1	0	0	0	0	0	0	0	0	0	0	0	0
09101 Carbohydrate metabolism	00020 Citrate cycle (TCA cycle) [PATH:ko00020]	porB	pyruvate ferredoxin oxidoreductase beta subunit [EC:1.2.7.1]	K00170	0	0	0	0	0	0	0	0	0	0	0	0	0	0	0	0	0	0	0	0	0	0	0	0	0	0	0	0	0	0	0	0	1	0	0	0	0	0	0	0	0	0	0	0	0
09101 Carbohydrate metabolism	00020 Citrate cycle (TCA cycle) [PATH:ko00020]	porC, porG	pyruvate ferredoxin oxidoreductase gamma subunit [EC:1.2.7.1]	K00172	0	0	0	0	0	0	0	0	0	0	0	0	0	0	0	0	0	0	0	0	0	0	0	0	0	0	0	0	0	0	0	0	1	0	0	0	0	0	0	0	0	0	0	0	0
09101 Carbohydrate metabolism	00020 Citrate cycle (TCA cycle) [PATH:ko00020]	vorG, porG	2-oxoisovalerate/pyruvate ferredoxin oxidoreductase gamma subunit [EC:1.2.7.7 1.2.7.1]	K00189	0	0	0	0	0	0	0	0	0	0	0	0	0	0	0	0	0	0	0	0	0	0	0	0	0	0	0	0	0	0	0	0	0	0	0	0	0	0	0	0	0	0	0	0	0
09101 Carbohydrate metabolism	00020 Citrate cycle (TCA cycle) [PATH:ko00020]	porD	pyruvate ferredoxin oxidoreductase delta subunit [EC:1.2.7.1]	K00171	0	0	0	0	0	0	0	0	0	0	0	0	0	0	0	0	0	0	0	0	0	0	0	0	0	0	0	0	0	0	0	0	1	0	0	0	0	0	0	0	0	0	0	0	0
09101 Carbohydrate metabolism	00020 Citrate cycle (TCA cycle) [PATH:ko00020]	por, nifJ	pyruvate-ferredoxin/flavodoxin oxidoreductase [EC:1.2.7.1 1.2.7.-]	K03737	0	0	0	0	0	0	0	0	0	0	0	0	0	0	0	0	0	0	0	1	0	1	0	1	0	1	0	0	0	0	0	0	0	0	0	0	0	0	0	1	0	0	0	0	1
09101 Carbohydrate metabolism	00020 Citrate cycle (TCA cycle) [PATH:ko00020]	korA, oorA, oforA	2-oxoglutarate/2-oxoacid ferredoxin oxidoreductase subunit alpha [EC:1.2.7.3 1.2.7.11]	K00174	0	0	0	0	0	0	0	0	1	0	1	0	1	0	1	1	1	1	2	1	1	1	0	1	1	0	1	0	0	0	0	0	0	0	0	0	0	0	0	0	0	0	0	0	0
09101 Carbohydrate metabolism	00020 Citrate cycle (TCA cycle) [PATH:ko00020]	korB, oorB, oforB	2-oxoglutarate/2-oxoacid ferredoxin oxidoreductase subunit beta [EC:1.2.7.3 1.2.7.11]	K00175	0	0	0	0	0	0	0	0	0	0	1	1	1	1	1	1	1	1	2	1	1	1	0	1	1	0	1	0	0	0	0	0	0	0	0	0	0	0	0	0	0	0	0	0	0
09101 Carbohydrate metabolism	00020 Citrate cycle (TCA cycle) [PATH:ko00020]	E4.1.1.32, pckA, PCK	phosphoenolpyruvate carboxykinase (GTP) [EC:4.1.1.32]	K01596	0	0	0	0	0	0	0	0	0	0	0	0	0	0	0	0	0	0	1	1	1	0	0	1	0	0	1	0	1	1	1	1	0	0	1	1	1	1	1	1	1	1	1	1	1
09101 Carbohydrate metabolism	00020 Citrate cycle (TCA cycle) [PATH:ko00020]	E4.1.1.49, pckA	phosphoenolpyruvate carboxykinase (ATP) [EC:4.1.1.49]	K01610	0	0	0	0	0	0	0	0	1	1	0	1	1	0	1	1	1	0	0	0	0	0	0	0	0	0	0	0	0	0	0	0	0	0	0	0	0	0	0	0	0	0	0	0	0
09101 Carbohydrate metabolism	00020 Citrate cycle (TCA cycle) [PATH:ko00020]	CS, gltA	citrate synthase [EC:2.3.3.1]	K01647	1	1	1	1	1	1	1	0	1	1	1	1	1	1	1	1	1	1	1	0	0	0	0	0	0	0	0	0	0	0	0	0	0	0	0	0	0	0	0	0	0	0	0	0	0
09101 Carbohydrate metabolism	00020 Citrate cycle (TCA cycle) [PATH:ko00020]	aclA	ATP-citrate lyase alpha-subunit [EC:2.3.3.8]	K15230	0	0	0	0	0	0	0	0	0	0	0	0	0	0	0	0	0	0	0	0	0	0	0	0	0	0	0	0	0	0	0	0	0	0	0	0	0	0	0	0	0	0	0	0	0
09101 Carbohydrate metabolism	00020 Citrate cycle (TCA cycle) [PATH:ko00020]	aclB	ATP-citrate lyase beta-subunit [EC:2.3.3.8]	K15231	0	0	0	0	0	0	0	0	0	0	0	0	0	0	0	0	0	0	0	0	0	0	0	0	0	0	0	0	0	0	0	0	0	0	0	0	0	0	0	0	0	0	0	0	0
09101 Carbohydrate metabolism	00020 Citrate cycle (TCA cycle) [PATH:ko00020]	ACO, acnA	aconitate hydratase [EC:4.2.1.3]	K01681	0	0	0	1	0	0	1	1	0	0	1	0	0	0	1	1	1	1	1	0	0	0	0	0	0	0	0	0	0	0	0	0	0	0	0	0	0	0	0	0	0	0	0	0	0
09101 Carbohydrate metabolism	00020 Citrate cycle (TCA cycle) [PATH:ko00020]	acnB	aconitate hydratase 2 / 2-methylisocitrate dehydratase [EC:4.2.1.3 4.2.1.99]	K01682	0	0	0	0	0	0	0	0	0	0	0	0	0	0	0	0	0	0	0	0	0	0	0	0	0	0	0	0	0	0	0	0	0	0	0	0	0	0	0	0	0	0	0	0	0
09101 Carbohydrate metabolism	00020 Citrate cycle (TCA cycle) [PATH:ko00020]	IDH1, IDH2, icd	isocitrate dehydrogenase [EC:1.1.1.42]	K00031	0	0	0	0	0	0	0	0	0	1	1	1	1	1	1	1	1	1	0	1	1	1	0	1	1	1	1	0	1	0	1	1	1	1	1	1	1	1	1	1	1	1	1	1	1
09101 Carbohydrate metabolism	00020 Citrate cycle (TCA cycle) [PATH:ko00020]	OGDH, sucA	2-oxoglutarate dehydrogenase E1 component [EC:1.2.4.2]	K00164	0	0	0	0	0	0	0	0	0	0	0	0	0	0	0	0	0	0	0	0	0	0	0	0	0	0	0	0	0	0	0	0	0	0	0	0	0	0	0	0	0	0	0	0	0
09101 Carbohydrate metabolism	00020 Citrate cycle (TCA cycle) [PATH:ko00020]	DLST, sucB	2-oxoglutarate dehydrogenase E2 component (dihydrolipoamide succinyltransferase) [EC:2.3.1.61]	K00658	1	1	0	1	0	0	0	0	0	0	0	0	0	0	0	0	0	0	0	0	0	0	0	0	0	0	0	0	0	0	0	0	0	0	0	0	0	0	0	0	0	0	0	0	0
09101 Carbohydrate metabolism	00020 Citrate cycle (TCA cycle) [PATH:ko00020]	kgd	multifunctional 2-oxoglutarate metabolism enzyme [EC:2.2.1.5 4.1.1.71 1.2.4.2 2.3.1.61]	K01616	0	0	0	0	0	0	0	0	0	0	0	0	0	0	0	0	0	0	0	0	0	0	0	0	0	0	0	0	0	0	0	0	0	0	0	0	0	0	0	0	0	0	0	0	0
09101 Carbohydrate metabolism	00020 Citrate cycle (TCA cycle) [PATH:ko00020]	korC, oorC	2-oxoglutarate ferredoxin oxidoreductase subunit gamma [EC:1.2.7.3]	K00177	0	0	0	0	0	0	0	0	0	0	0	0	0	0	0	0	0	0	1	1	1	1	0	1	1	0	1	0	0	0	0	0	0	0	0	0	0	0	0	0	0	0	0	0	0
09101 Carbohydrate metabolism	00020 Citrate cycle (TCA cycle) [PATH:ko00020]	korD, oorD	2-oxoglutarate ferredoxin oxidoreductase subunit delta [EC:1.2.7.3]	K00176	0	0	0	0	0	0	0	0	0	0	0	0	0	0	0	0	0	0	1	1	1	1	0	1	1	0	1	0	0	0	0	0	0	0	0	0	0	0	0	0	0	0	0	0	0
09101 Carbohydrate metabolism	00020 Citrate cycle (TCA cycle) [PATH:ko00020]	sucD	succinyl-CoA synthetase alpha subunit [EC:6.2.1.5]	K01902	1	2	1	1	1	0	2	2	0	1	1	0	1	1	0	1	1	1	1	0	0	0	0	0	0	0	0	0	0	0	0	0	0	0	0	0	0	0	0	0	0	0	0	0	0
09101 Carbohydrate metabolism	00020 Citrate cycle (TCA cycle) [PATH:ko00020]	sucC	succinyl-CoA synthetase beta subunit [EC:6.2.1.5]	K01903	1	0	1	1	1	0	1	0	0	0	1	0	0	1	0	0	0	1	0	0	0	0	0	0	0	0	0	0	0	0	0	0	0	0	0	0	0	0	0	0	0	0	0	0	0
09101 Carbohydrate metabolism	00020 Citrate cycle (TCA cycle) [PATH:ko00020]	aarC, cat1	succinyl-CoA:acetate CoA-transferase [EC:2.8.3.18]	K18118	0	0	0	0	0	0	0	0	0	0	0	0	0	0	0	0	0	0	0	0	0	0	0	0	0	0	0	0	0	0	0	0	0	0	0	0	0	0	0	0	0	0	0	0	0
09101 Carbohydrate metabolism	00020 Citrate cycle (TCA cycle) [PATH:ko00020]	sdhA, frdA	succinate dehydrogenase / fumarate reductase, flavoprotein subunit [EC:1.3.5.1 1.3.5.4]	K00239	1	1	1	1	1	0	1	1	1	0	1	0	1	1	1	1	1	1	1	0	0	0	0	0	0	0	0	0	0	0	0	0	0	0	0	0	0	0	0	0	0	0	0	0	0
09101 Carbohydrate metabolism	00020 Citrate cycle (TCA cycle) [PATH:ko00020]	sdhB, frdB	succinate dehydrogenase / fumarate reductase, iron-sulfur subunit [EC:1.3.5.1 1.3.5.4]	K00240	1	1	1	1	1	0	1	1	0	0	1	0	0	1	1	1	1	1	1	0	0	0	0	0	0	0	0	0	0	0	0	0	0	0	0	0	0	0	0	0	0	0	0	0	0
09101 Carbohydrate metabolism	00020 Citrate cycle (TCA cycle) [PATH:ko00020]	sdhC, frdC	succinate dehydrogenase / fumarate reductase, cytochrome b subunit	K00241	0	0	0	0	0	0	0	0	1	1	1	1	1	1	1	1	1	1	0	0	0	0	0	0	0	0	0	0	0	0	0	0	0	0	0	0	0	0	0	0	0	0	0	0	0
09101 Carbohydrate metabolism	00020 Citrate cycle (TCA cycle) [PATH:ko00020]	sdhD, frdD	succinate dehydrogenase / fumarate reductase, membrane anchor subunit	K00242	0	0	0	0	0	0	0	0	0	0	0	0	0	0	0	0	0	0	0	0	0	0	0	0	0	0	0	0	0	0	0	0	0	0	0	0	0	0	0	0	0	0	0	0	0
09101 Carbohydrate metabolism	00020 Citrate cycle (TCA cycle) [PATH:ko00020]	sdhD, frdD	succinate dehydrogenase / fumarate reductase, subunit D	K18859	0	0	0	0	0	0	0	0	0	0	0	0	0	0	0	0	0	0	0	0	0	0	0	0	0	0	0	0	0	0	0	0	0	0	0	0	0	0	0	0	0	0	0	0	0
09101 Carbohydrate metabolism	00020 Citrate cycle (TCA cycle) [PATH:ko00020]	sdhD, frdD	putative succinate dehydrogenase / fumarate reductase, subunit D	K18860	0	0	0	0	0	0	0	0	0	0	0	0	0	0	0	0	0	0	0	0	0	0	0	0	0	0	0	0	0	0	0	0	0	0	0	0	0	0	0	0	0	0	0	0	0
09101 Carbohydrate metabolism	00020 Citrate cycle (TCA cycle) [PATH:ko00020]	frdA	fumarate reductase flavoprotein subunit [EC:1.3.5.4]	K00244	0	0	0	0	0	0	0	0	0	0	0	0	0	0	0	0	0	0	0	0	0	0	0	0	0	0	0	0	0	0	0	0	0	0	0	0	0	0	0	0	0	0	0	0	0
09101 Carbohydrate metabolism	00020 Citrate cycle (TCA cycle) [PATH:ko00020]	frdB	fumarate reductase iron-sulfur subunit [EC:1.3.5.4]	K00245	0	0	0	0	0	0	0	0	0	0	0	0	0	0	0	0	0	0	0	0	0	0	0	0	0	0	0	0	0	0	0	0	0	0	0	0	0	0	0	0	0	0	0	0	0
09101 Carbohydrate metabolism	00020 Citrate cycle (TCA cycle) [PATH:ko00020]	frdC	fumarate reductase subunit C	K00246	0	0	0	0	0	0	0	0	0	0	0	0	0	0	0	0	0	0	0	0	0	0	0	0	0	0	0	0	0	0	0	0	0	0	0	0	0	0	0	0	0	0	0	0	0
09101 Carbohydrate metabolism	00020 Citrate cycle (TCA cycle) [PATH:ko00020]	frdD	fumarate reductase subunit D	K00247	0	0	0	0	0	0	0	0	0	0	0	0	0	0	0	0	0	0	0	0	0	0	0	0	0	0	0	0	0	0	0	0	0	0	0	0	0	0	0	0	0	0	0	0	0
09101 Carbohydrate metabolism	00020 Citrate cycle (TCA cycle) [PATH:ko00020]	E4.2.1.2A, fumA, fumB	fumarate hydratase, class I [EC:4.2.1.2]	K01676	0	0	0	0	0	0	0	0	0	0	0	0	0	0	0	0	0	0	0	0	0	0	0	0	0	0	0	0	0	0	0	0	0	0	0	0	1	0	0	0	0	0	0	0	1
09101 Carbohydrate metabolism	00020 Citrate cycle (TCA cycle) [PATH:ko00020]	E4.2.1.2AA, fumA	fumarate hydratase subunit alpha [EC:4.2.1.2]	K01677	0	0	0	0	0	0	0	0	0	0	0	0	0	0	0	0	0	0	0	0	1	0	0	0	0	0	0	0	0	0	0	0	0	0	0	0	0	0	0	0	0	0	0	0	0
09101 Carbohydrate metabolism	00020 Citrate cycle (TCA cycle) [PATH:ko00020]	E4.2.1.2AB, fumB	fumarate hydratase subunit beta [EC:4.2.1.2]	K01678	0	0	0	0	0	0	0	0	0	0	0	0	0	0	0	0	0	0	0	0	1	0	0	0	0	0	0	0	0	0	0	0	0	0	0	0	0	0	0	0	0	0	0	0	0
09101 Carbohydrate metabolism	00020 Citrate cycle (TCA cycle) [PATH:ko00020]	E4.2.1.2B, fumC, FH	fumarate hydratase, class II [EC:4.2.1.2]	K01679	0	0	0	1	0	0	1	0	0	1	1	0	1	1	1	1	2	1	1	1	0	1	0	1	0	1	0	1	0	1	1	1	1	1	1	0	0	1	1	1	1	1	1	0	0
09101 Carbohydrate metabolism	00020 Citrate cycle (TCA cycle) [PATH:ko00020]	fumD	fumarate hydratase D [EC:4.2.1.2]	K01675	0	0	0	0	0	0	0	0	0	0	0	0	0	0	0	0	0	0	0	0	0	0	0	0	0	0	0	0	0	0	0	0	0	0	0	0	0	0	0	0	0	0	0	0	0
09101 Carbohydrate metabolism	00020 Citrate cycle (TCA cycle) [PATH:ko00020]	fumE	fumarate hydratase E [EC:4.2.1.2]	K01774	0	0	0	0	0	0	0	0	0	0	0	0	0	0	0	0	0	0	0	0	0	0	0	0	0	0	0	0	0	0	0	0	0	0	0	0	0	0	0	0	0	0	0	0	0
09101 Carbohydrate metabolism	00020 Citrate cycle (TCA cycle) [PATH:ko00020]	mdh	malate dehydrogenase [EC:1.1.1.37]	K00024	0	1	0	0	1	0	1	1	1	0	1	0	1	0	1	1	1	1	1	0	0	0	0	0	0	0	0	0	0	0	0	0	0	0	0	0	0	0	0	0	0	0	0	0	0
09101 Carbohydrate metabolism	00020 Citrate cycle (TCA cycle) [PATH:ko00020]	mqo	malate dehydrogenase (quinone) [EC:1.1.5.4]	K00116	0	0	0	0	0	0	0	0	0	0	0	0	0	0	0	0	0	0	0	0	0	0	0	0	0	0	0	0	0	0	0	0	0	0	0	0	0	0	0	0	0	0	0	0	0
09101 Carbohydrate metabolism	00020 Citrate cycle (TCA cycle) [PATH:ko00020]	PC, pyc	pyruvate carboxylase [EC:6.4.1.1]	K01958	0	0	0	0	0	0	0	0	0	0	0	0	0	0	0	0	0	0	0	0	0	0	0	0	0	0	0	0	0	0	0	0	0	0	0	0	0	0	0	1	0	0	0	0	0
09101 Carbohydrate metabolism	00020 Citrate cycle (TCA cycle) [PATH:ko00020]	pycA	pyruvate carboxylase subunit A [EC:6.4.1.1]	K01959	0	0	0	0	0	0	0	0	0	0	0	0	0	0	0	0	0	0	0	0	0	0	0	0	0	0	0	0	0	0	0	0	0	0	0	0	0	0	0	0	0	0	0	0	0
09101 Carbohydrate metabolism	00020 Citrate cycle (TCA cycle) [PATH:ko00020]	pycB	pyruvate carboxylase subunit B [EC:6.4.1.1]	K01960	0	0	0	0	0	0	0	0	0	0	0	0	0	0	0	0	0	0	0	0	0	0	0	0	0	0	0	0	0	0	0	0	0	0	0	0	0	0	0	0	0	0	0	0	0
09101 Carbohydrate metabolism	00030 Pentose phosphate pathway [PATH:ko00030]	GPI, pgi	glucose-6-phosphate isomerase [EC:5.3.1.9]	K01810	1	1	1	1	2	1	1	1	2	0	0	0	1	0	1	1	1	0	1	1	1	1	0	1	1	0	1	1	1	1	1	1	1	1	1	1	1	1	1	1	1	1	1	0	1
09101 Carbohydrate metabolism	00030 Pentose phosphate pathway [PATH:ko00030]	pgi1	glucose-6-phosphate isomerase, archaeal [EC:5.3.1.9]	K06859	0	0	0	0	0	0	0	0	0	0	0	0	0	0	0	0	0	0	0	0	0	0	0	0	0	0	0	0	0	0	0	0	0	0	0	0	0	0	0	0	0	0	0	0	0
09101 Carbohydrate metabolism	00030 Pentose phosphate pathway [PATH:ko00030]	tal-pgi	transaldolase / glucose-6-phosphate isomerase [EC:2.2.1.2 5.3.1.9]	K13810	0	0	0	0	0	0	0	0	0	0	0	0	0	0	0	0	0	0	0	0	0	0	0	0	0	0	0	0	0	0	0	0	0	0	0	0	0	0	0	0	0	0	0	0	0
09101 Carbohydrate metabolism	00030 Pentose phosphate pathway [PATH:ko00030]	pgi-pmi	glucose/mannose-6-phosphate isomerase [EC:5.3.1.9 5.3.1.8]	K15916	0	0	0	0	0	0	0	0	0	0	0	0	0	0	0	0	0	0	0	0	0	0	0	0	0	0	0	0	0	0	0	0	0	0	0	0	0	0	0	0	0	0	0	0	0
09101 Carbohydrate metabolism	00030 Pentose phosphate pathway [PATH:ko00030]	pfkA, PFK	6-phosphofructokinase 1 [EC:2.7.1.11]	K00850	1	0	1	0	0	0	0	0	0	0	0	0	0	0	0	0	0	0	0	0	0	0	0	0	0	0	0	1	1	1	1	1	0	0	1	1	1	0	1	0	0	1	1	1	1
09101 Carbohydrate metabolism	00030 Pentose phosphate pathway [PATH:ko00030]	pfkB	6-phosphofructokinase 2 [EC:2.7.1.11]	K16370	0	0	0	0	0	0	0	0	0	0	0	0	0	0	0	0	0	0	0	0	0	0	0	0	0	0	0	0	0	0	0	0	0	0	0	0	0	0	0	0	0	0	0	0	0
09101 Carbohydrate metabolism	00030 Pentose phosphate pathway [PATH:ko00030]	pfk, pfp	ATP-dependent phosphofructokinase / diphosphate-dependent phosphofructokinase [EC:2.7.1.11 2.7.1.90]	K21071	0	0	0	0	0	0	0	0	0	0	0	0	0	0	0	0	0	0	0	1	0	2	1	1	0	1	0	1	1	1	0	1	2	1	1	1	2	1	1	0	3	1	2	1	1
09101 Carbohydrate metabolism	00030 Pentose phosphate pathway [PATH:ko00030]	pfkC	ADP-dependent phosphofructokinase/glucokinase [EC:2.7.1.146 2.7.1.147]	K00918	0	0	0	0	0	0	0	0	0	0	0	0	0	0	0	0	0	0	0	0	0	0	0	0	0	0	0	0	0	0	0	0	0	0	0	0	0	0	0	0	0	0	0	0	0
09101 Carbohydrate metabolism	00030 Pentose phosphate pathway [PATH:ko00030]	pfp, PFP	diphosphate-dependent phosphofructokinase [EC:2.7.1.90]	K00895	1	1	1	1	1	1	1	1	0	0	0	0	0	0	0	0	0	0	0	1	1	1	0	1	0	0	1	0	0	0	0	0	0	0	0	0	0	0	0	0	0	0	0	0	0
09101 Carbohydrate metabolism	00030 Pentose phosphate pathway [PATH:ko00030]	FBP, fbp	fructose-1,6-bisphosphatase I [EC:3.1.3.11]	K03841	0	0	0	0	0	0	0	0	0	0	0	0	0	0	0	0	0	0	0	0	0	0	0	0	0	0	0	0	0	0	0	0	0	0	0	0	0	0	0	0	0	0	0	0	0
09101 Carbohydrate metabolism	00030 Pentose phosphate pathway [PATH:ko00030]	glpX	fructose-1,6-bisphosphatase II [EC:3.1.3.11]	K02446	0	0	0	0	0	0	0	0	0	0	0	0	0	0	0	0	0	0	0	0	0	0	0	0	0	0	0	0	0	0	0	0	0	0	0	0	0	0	0	0	0	0	0	0	0
09101 Carbohydrate metabolism	00030 Pentose phosphate pathway [PATH:ko00030]	glpX-SEBP	fructose-1,6-bisphosphatase II / sedoheptulose-1,7-bisphosphatase [EC:3.1.3.11 3.1.3.37]	K11532	0	0	0	0	0	0	0	0	0	0	0	0	0	0	0	0	0	0	0	0	0	0	0	0	0	0	0	0	0	0	0	0	0	0	0	0	0	0	0	0	0	0	0	0	0
09101 Carbohydrate metabolism	00030 Pentose phosphate pathway [PATH:ko00030]	fbp-SEBP	fructose-1,6-bisphosphatase I / sedoheptulose-1,7-bisphosphatase [EC:3.1.3.11 3.1.3.37]	K01086	0	0	0	0	0	0	0	0	0	0	0	0	0	0	0	0	0	0	0	0	0	0	0	0	0	0	0	0	0	0	0	0	0	0	0	0	0	0	0	0	0	0	0	0	0
09101 Carbohydrate metabolism	00030 Pentose phosphate pathway [PATH:ko00030]	fbp3	fructose-1,6-bisphosphatase III [EC:3.1.3.11]	K04041	0	0	0	0	0	0	0	0	0	0	0	0	0	0	0	0	0	0	0	0	0	0	0	0	0	0	0	0	0	0	0	0	0	0	0	0	1	0	0	0	0	0	0	0	0
09101 Carbohydrate metabolism	00030 Pentose phosphate pathway [PATH:ko00030]	fbaB	fructose-bisphosphate aldolase, class I [EC:4.1.2.13]	K11645	0	0	0	0	0	0	0	0	0	0	0	0	0	0	0	0	0	0	0	0	0	0	0	0	0	0	0	0	0	0	0	0	0	0	0	0	0	0	0	0	0	0	0	0	0
09101 Carbohydrate metabolism	00030 Pentose phosphate pathway [PATH:ko00030]	FBA, fbaA	fructose-bisphosphate aldolase, class II [EC:4.1.2.13]	K01624	1	1	1	1	1	1	1	1	0	1	0	1	1	1	1	1	1	1	1	1	1	1	1	1	1	1	1	0	2	1	1	1	1	1	1	1	1	1	1	1	1	1	1	1	1
09101 Carbohydrate metabolism	00030 Pentose phosphate pathway [PATH:ko00030]	pgm	phosphoglucomutase [EC:5.4.2.2]	K01835	0	1	1	1	0	0	1	1	0	0	0	0	0	0	0	0	0	0	1	1	1	1	1	1	1	0	1	1	0	1	1	1	1	1	1	1	1	0	1	1	1	1	1	1	1
09101 Carbohydrate metabolism	00030 Pentose phosphate pathway [PATH:ko00030]	pmm-pgm	phosphomannomutase / phosphoglucomutase [EC:5.4.2.8 5.4.2.2]	K15778	0	0	0	0	0	0	0	0	0	1	0	0	1	0	1	1	1	0	0	0	0	0	0	0	0	0	0	0	0	0	0	0	0	0	0	0	0	0	0	0	0	0	0	0	0
09101 Carbohydrate metabolism	00030 Pentose phosphate pathway [PATH:ko00030]	gapN	glyceraldehyde-3-phosphate dehydrogenase (NADP+) [EC:1.2.1.9]	K00131	0	0	0	0	0	0	0	0	0	0	0	0	0	0	0	0	0	0	0	0	0	0	0	0	0	0	0	0	0	0	0	0	0	0	0	0	0	0	0	0	0	0	0	0	0
09101 Carbohydrate metabolism	00030 Pentose phosphate pathway [PATH:ko00030]	gapN	glyceraldehyde-3-phosphate dehydrogenase [NAD(P)+] [EC:1.2.1.90]	K18978	0	0	0	0	0	0	0	0	0	0	0	0	0	0	0	0	0	0	0	0	0	0	0	0	0	0	0	0	0	0	0	0	0	0	0	0	0	0	0	0	0	0	0	0	0
09101 Carbohydrate metabolism	00030 Pentose phosphate pathway [PATH:ko00030]	G6PD, zwf	glucose-6-phosphate 1-dehydrogenase [EC:1.1.1.49 1.1.1.363]	K00036	0	0	0	0	0	0	0	0	0	0	1	0	1	1	1	1	1	1	0	0	0	0	0	0	0	0	0	0	0	0	0	0	0	0	0	0	0	0	0	0	0	0	0	0	0
09101 Carbohydrate metabolism	00030 Pentose phosphate pathway [PATH:ko00030]	azf	NAD+ dependent glucose-6-phosphate dehydrogenase [EC:1.1.1.388]	K19243	0	0	0	0	0	0	0	0	0	0	0	0	0	0	0	0	0	0	0	0	0	0	0	0	0	0	0	0	0	0	0	0	0	0	0	0	0	0	0	0	0	0	0	0	0
09101 Carbohydrate metabolism	00030 Pentose phosphate pathway [PATH:ko00030]	PGLS, pgl, devB	6-phosphogluconolactonase [EC:3.1.1.31]	K01057	0	0	0	0	0	0	0	0	0	0	0	0	0	0	0	0	0	0	0	0	0	0	0	0	0	0	0	0	0	0	0	0	0	0	0	0	0	0	0	0	0	0	0	0	0
09101 Carbohydrate metabolism	00030 Pentose phosphate pathway [PATH:ko00030]	pgl	6-phosphogluconolactonase [EC:3.1.1.31]	K07404	0	0	0	0	0	0	0	0	1	1	3	3	1	3	1	1	1	2	0	0	0	0	0	0	0	0	0	0	0	0	0	0	0	0	0	0	0	0	0	0	0	0	0	0	0
09101 Carbohydrate metabolism	00030 Pentose phosphate pathway [PATH:ko00030]	PGD, gnd, gntZ	6-phosphogluconate dehydrogenase [EC:1.1.1.44 1.1.1.343]	K00033	1	1	1	1	1	0	1	1	0	1	1	1	1	1	1	1	1	1	0	0	0	0	0	0	0	0	0	0	0	0	0	0	0	0	0	0	0	0	0	0	0	0	0	0	0
09101 Carbohydrate metabolism	00030 Pentose phosphate pathway [PATH:ko00030]	rpe, RPE	ribulose-phosphate 3-epimerase [EC:5.1.3.1]	K01783	1	1	2	1	1	0	1	1	0	1	1	1	1	1	1	1	1	1	1	1	1	1	1	1	0	0	1	1	1	1	1	1	1	1	1	1	1	1	1	1	1	1	1	1	1
09101 Carbohydrate metabolism	00030 Pentose phosphate pathway [PATH:ko00030]	E2.2.1.1, tktA, tktB	transketolase [EC:2.2.1.1]	K00615	3	3	2	3	2	2	1	2	1	3	0	0	3	0	3	2	3	0	0	1	1	1	0	1	1	1	1	0	1	1	1	1	1	1	1	1	1	0	1	1	1	1	1	1	1
09101 Carbohydrate metabolism	00030 Pentose phosphate pathway [PATH:ko00030]	E2.2.1.2, talA, talB	transaldolase [EC:2.2.1.2]	K00616	0	0	0	0	0	0	0	0	0	0	1	0	0	1	0	0	0	1	0	0	0	0	0	0	0	0	0	0	0	0	0	0	0	0	0	0	0	0	0	0	0	0	0	0	0
09101 Carbohydrate metabolism	00030 Pentose phosphate pathway [PATH:ko00030]	rpiA	ribose 5-phosphate isomerase A [EC:5.3.1.6]	K01807	1	1	0	1	0	1	1	0	1	1	1	1	1	1	1	1	1	1	0	1	1	1	1	1	1	1	1	1	1	1	1	1	1	0	1	0	1	1	1	1	1	1	1	1	1
09101 Carbohydrate metabolism	00030 Pentose phosphate pathway [PATH:ko00030]	rpiB	ribose 5-phosphate isomerase B [EC:5.3.1.6]	K01808	0	0	0	0	0	0	0	0	0	0	0	0	0	0	0	0	0	0	2	0	0	0	0	0	0	0	0	0	0	0	0	0	0	0	0	1	0	0	0	0	0	0	0	0	0
09101 Carbohydrate metabolism	00030 Pentose phosphate pathway [PATH:ko00030]	fae-hps	bifunctional enzyme Fae/Hps [EC:4.2.1.147 4.1.2.43]	K13812	0	0	0	0	0	0	0	0	0	0	0	0	0	0	0	0	0	0	0	0	0	0	0	0	0	0	0	0	0	0	0	0	0	0	0	0	0	0	0	0	0	0	0	0	0
09101 Carbohydrate metabolism	00030 Pentose phosphate pathway [PATH:ko00030]	hxlA	3-hexulose-6-phosphate synthase [EC:4.1.2.43]	K08093	0	0	0	0	0	0	0	0	0	0	0	0	0	0	0	0	0	0	0	0	0	0	0	0	0	0	0	0	0	0	0	0	0	0	0	0	0	0	0	0	0	0	0	0	0
09101 Carbohydrate metabolism	00030 Pentose phosphate pathway [PATH:ko00030]	hxlB	6-phospho-3-hexuloisomerase [EC:5.3.1.27]	K08094	0	0	0	0	0	0	0	0	0	0	0	0	0	0	0	0	0	0	0	0	0	0	0	0	0	0	0	0	0	0	0	0	0	0	0	0	0	0	0	0	0	0	0	0	0
09101 Carbohydrate metabolism	00030 Pentose phosphate pathway [PATH:ko00030]	hps-phi	3-hexulose-6-phosphate synthase / 6-phospho-3-hexuloisomerase [EC:4.1.2.43 5.3.1.27]	K13831	0	0	0	0	0	0	0	0	0	0	0	0	0	0	0	0	0	0	0	0	0	0	0	0	0	0	0	0	0	0	0	0	0	0	0	0	0	0	0	0	0	0	0	0	0
09101 Carbohydrate metabolism	00030 Pentose phosphate pathway [PATH:ko00030]	xfp, xpk	xylulose-5-phosphate/fructose-6-phosphate phosphoketolase [EC:4.1.2.9 4.1.2.22]	K01621	0	0	0	0	0	0	0	0	0	0	0	0	0	0	0	0	0	0	0	0	0	0	0	0	0	0	0	0	0	0	0	0	0	0	0	0	0	0	0	1	0	0	0	0	0
09101 Carbohydrate metabolism	00030 Pentose phosphate pathway [PATH:ko00030]	deoC, DERA	deoxyribose-phosphate aldolase [EC:4.1.2.4]	K01619	1	1	1	1	1	1	1	1	0	0	0	0	0	0	0	0	0	0	1	1	1	2	1	1	1	0	1	0	1	0	1	1	1	1	1	1	1	0	1	0	1	1	1	1	1
09101 Carbohydrate metabolism	00030 Pentose phosphate pathway [PATH:ko00030]	rbsK, RBKS	ribokinase [EC:2.7.1.15]	K00852	1	1	1	1	0	0	1	1	0	2	3	1	1	1	2	2	1	2	1	0	1	0	0	0	0	0	1	0	0	0	0	0	0	0	0	0	0	0	0	0	0	0	0	0	0
09101 Carbohydrate metabolism	00030 Pentose phosphate pathway [PATH:ko00030]	deoB	phosphopentomutase [EC:5.4.2.7]	K01839	0	0	0	0	0	0	0	0	0	0	0	0	0	0	0	0	0	0	1	0	0	0	0	0	0	0	0	0	0	0	0	0	0	0	0	0	0	0	0	0	0	0	0	0	0
09101 Carbohydrate metabolism	00030 Pentose phosphate pathway [PATH:ko00030]	ppm	phosphopentomutase [EC:5.4.2.7]	K22199	0	0	0	0	0	0	0	0	0	0	0	0	0	0	0	0	0	0	0	0	0	0	0	0	0	0	0	0	0	0	0	0	0	0	0	0	0	0	0	0	0	0	0	0	0
09101 Carbohydrate metabolism	00030 Pentose phosphate pathway [PATH:ko00030]	phnN	ribose 1,5-bisphosphokinase [EC:2.7.4.23]	K05774	0	0	0	0	0	0	0	0	0	0	0	0	0	0	0	0	0	0	0	0	0	0	0	0	0	0	0	0	0	0	0	0	0	0	0	0	0	0	0	0	0	0	0	0	0
09101 Carbohydrate metabolism	00030 Pentose phosphate pathway [PATH:ko00030]	PRPS, prsA	ribose-phosphate pyrophosphokinase [EC:2.7.6.1]	K00948	2	1	1	2	1	1	1	1	1	1	1	1	1	1	1	1	1	1	2	1	1	0	1	1	0	0	1	1	1	1	1	1	1	1	1	1	1	1	1	0	1	1	1	1	2
09101 Carbohydrate metabolism	00030 Pentose phosphate pathway [PATH:ko00030]	edd	phosphogluconate dehydratase [EC:4.2.1.12]	K01690	0	0	0	0	0	0	0	0	0	0	0	0	0	0	0	0	0	0	0	0	0	0	0	0	0	0	0	0	0	0	0	0	0	0	0	0	0	0	0	0	0	0	0	0	0
09101 Carbohydrate metabolism	00030 Pentose phosphate pathway [PATH:ko00030]	eda	2-dehydro-3-deoxyphosphogluconate aldolase / (4S)-4-hydroxy-2-oxoglutarate aldolase [EC:4.1.2.14 4.1.3.42]	K01625	1	1	1	2	1	0	0	0	1	1	1	0	1	1	1	1	1	1	1	1	1	1	0	1	0	1	1	0	1	1	1	1	1	0	0	1	1	1	1	0	1	1	0	1	1
09101 Carbohydrate metabolism	00030 Pentose phosphate pathway [PATH:ko00030]	dgaF	2-dehydro-3-deoxy-phosphogluconate aldolase [EC:4.1.2.14]	K17463	0	0	0	0	0	0	0	0	0	0	0	0	0	0	0	0	0	0	0	0	0	0	0	0	0	0	0	0	0	0	0	0	0	0	0	0	0	0	0	0	0	0	0	0	0
09101 Carbohydrate metabolism	00030 Pentose phosphate pathway [PATH:ko00030]	kdpgA	2-dehydro-3-deoxy-phosphogluconate/2-dehydro-3-deoxy-6-phosphogalactonate aldolase [EC:4.1.2.55]	K11395	0	0	0	0	0	0	0	0	0	0	0	0	0	0	0	0	0	0	0	0	0	0	0	0	0	0	0	0	0	0	0	0	0	0	0	0	0	0	0	0	0	0	0	0	0
09101 Carbohydrate metabolism	00030 Pentose phosphate pathway [PATH:ko00030]	gdh	glucose 1-dehydrogenase [EC:1.1.1.47]	K00034	0	0	0	0	0	0	0	0	0	0	0	0	0	0	0	0	0	0	0	0	0	0	0	0	0	0	0	0	0	0	0	0	0	0	0	0	0	0	0	0	0	0	0	0	0
09101 Carbohydrate metabolism	00030 Pentose phosphate pathway [PATH:ko00030]	gdh	glucose 1-dehydrogenase [EC:1.1.1.47]	K22969	0	0	0	0	0	0	0	0	0	0	0	0	0	0	0	0	0	0	0	0	0	0	0	0	0	0	0	0	0	0	0	0	0	0	0	0	0	0	0	0	0	0	0	0	0
09101 Carbohydrate metabolism	00030 Pentose phosphate pathway [PATH:ko00030]	gdh2, gdhA	glucose/galactose 1-dehydrogenase (NADP+) [EC:1.1.1.360]	K18124	0	0	0	0	0	0	0	0	0	0	0	0	0	0	0	0	0	0	0	0	0	0	0	0	0	0	0	0	0	0	0	0	0	0	0	0	0	0	0	0	0	0	0	0	0
09101 Carbohydrate metabolism	00030 Pentose phosphate pathway [PATH:ko00030]	ssgdh	aldose 1-dehydrogenase [NAD(P)+] [EC:1.1.1.359]	K18125	0	0	0	0	0	0	0	0	0	0	0	0	0	0	0	0	0	0	0	0	0	0	0	0	0	0	0	0	0	0	0	0	0	0	0	0	0	0	0	0	0	0	0	0	0
09101 Carbohydrate metabolism	00030 Pentose phosphate pathway [PATH:ko00030]	gdh	glucose dehydrogenase [EC:1.1.5.9]	K19813	0	0	0	0	0	0	0	0	0	0	0	0	0	0	0	0	0	0	0	0	0	0	0	0	0	0	0	0	0	0	0	0	0	0	0	0	0	0	0	0	0	0	0	0	0
09101 Carbohydrate metabolism	00030 Pentose phosphate pathway [PATH:ko00030]	gcd	quinoprotein glucose dehydrogenase [EC:1.1.5.2]	K00117	0	0	0	0	0	0	0	0	0	0	0	0	0	0	0	0	0	0	0	0	0	0	0	0	0	0	0	0	0	0	0	0	0	0	0	0	0	0	0	0	0	0	0	0	0
09101 Carbohydrate metabolism	00030 Pentose phosphate pathway [PATH:ko00030]	gnl, RGN	gluconolactonase [EC:3.1.1.17]	K01053	1	1	1	1	1	0	0	0	3	4	3	4	4	3	4	4	4	2	0	0	0	0	0	0	0	0	0	0	0	0	0	0	0	0	0	0	0	0	0	0	0	0	0	0	0
09101 Carbohydrate metabolism	00030 Pentose phosphate pathway [PATH:ko00030]	ghrB	glyoxylate/hydroxypyruvate/2-ketogluconate reductase [EC:1.1.1.79 1.1.1.81 1.1.1.215]	K00090	0	0	0	0	0	0	0	0	0	0	0	0	0	0	0	0	0	0	0	0	0	0	0	0	0	0	0	0	0	0	0	0	0	0	0	0	0	0	0	0	0	0	0	0	0
09101 Carbohydrate metabolism	00030 Pentose phosphate pathway [PATH:ko00030]	kguK	dehydrogluconokinase [EC:2.7.1.13]	K11441	0	0	0	0	0	0	0	0	0	0	0	0	0	0	0	0	0	0	0	0	0	0	0	0	0	0	0	0	0	0	0	0	0	0	0	0	0	0	0	0	0	0	0	0	0
09101 Carbohydrate metabolism	00030 Pentose phosphate pathway [PATH:ko00030]	idnK, gntK	gluconokinase [EC:2.7.1.12]	K00851	0	0	0	0	0	0	0	0	0	0	0	0	0	0	0	0	0	0	0	0	0	0	0	0	0	0	0	0	0	0	0	0	0	0	0	0	0	0	0	0	0	0	0	0	0
09101 Carbohydrate metabolism	00030 Pentose phosphate pathway [PATH:ko00030]	gntK	gluconokinase [EC:2.7.1.12]	K25031	0	0	0	0	0	0	0	0	0	0	0	0	0	0	0	0	0	0	0	0	0	0	0	0	0	0	0	0	0	0	0	0	0	0	0	0	0	0	0	0	0	0	0	0	0
09101 Carbohydrate metabolism	00030 Pentose phosphate pathway [PATH:ko00030]	gnaD	gluconate/galactonate dehydratase [EC:4.2.1.140]	K05308	0	0	0	0	0	0	0	0	0	0	0	0	0	0	0	0	0	0	0	0	0	0	0	0	0	0	0	0	0	0	0	0	0	0	0	0	0	0	0	0	0	0	0	0	0
09101 Carbohydrate metabolism	00030 Pentose phosphate pathway [PATH:ko00030]	kdgK	2-dehydro-3-deoxygluconokinase [EC:2.7.1.45]	K00874	0	0	0	1	0	0	0	0	0	0	0	0	0	0	0	0	0	0	1	1	1	1	0	1	0	1	1	0	0	1	1	1	1	0	0	2	2	1	1	0	1	0	0	1	2
09101 Carbohydrate metabolism	00030 Pentose phosphate pathway [PATH:ko00030]	sskdgK	2-dehydro-3-deoxygluconokinase / 2-dehydro-3-deoxygalactonokinase [EC:2.7.1.178]	K18126	0	0	0	0	0	0	0	0	0	0	0	0	0	0	0	0	0	0	0	0	0	0	0	0	0	0	0	0	0	0	0	0	0	0	0	0	0	0	0	0	0	0	0	0	0
09101 Carbohydrate metabolism	00030 Pentose phosphate pathway [PATH:ko00030]	kdgA	2-dehydro-3-deoxy-D-gluconate aldolase [EC:4.1.2.51]	K18127	0	0	0	0	0	0	0	0	0	0	0	0	0	0	0	0	0	0	0	0	0	0	0	0	0	0	0	0	0	0	0	0	0	0	0	0	0	0	0	0	0	0	0	0	0
09101 Carbohydrate metabolism	00030 Pentose phosphate pathway [PATH:ko00030]	aor	aldehyde:ferredoxin oxidoreductase [EC:1.2.7.5]	K03738	0	0	0	0	0	0	0	0	0	0	0	0	0	0	0	0	0	0	0	0	0	0	0	0	0	0	0	0	0	0	0	0	0	0	0	0	0	0	0	0	0	0	0	0	0
09101 Carbohydrate metabolism	00030 Pentose phosphate pathway [PATH:ko00030]	cutA	glyceraldehyde dehydrogenase large subunit [EC:1.2.99.8]	K18020	0	0	0	0	0	0	0	0	0	0	0	0	0	0	0	0	0	0	0	0	0	0	0	0	0	0	0	0	0	0	0	0	0	0	0	0	0	0	0	0	0	0	0	0	0
09101 Carbohydrate metabolism	00030 Pentose phosphate pathway [PATH:ko00030]	cutB	glyceraldehyde dehydrogenase medium subunit [EC:1.2.99.8]	K18021	0	0	0	0	0	0	0	0	0	0	0	0	0	0	0	0	0	0	0	0	0	0	0	0	0	0	0	0	0	0	0	0	0	0	0	0	0	0	0	0	0	0	0	0	0
09101 Carbohydrate metabolism	00030 Pentose phosphate pathway [PATH:ko00030]	cutC	glyceraldehyde dehydrogenase small subunit [EC:1.2.99.8]	K18022	0	0	0	0	0	0	0	0	0	0	0	0	0	0	0	0	0	0	0	0	0	0	0	0	0	0	0	0	0	0	0	0	0	0	0	0	0	0	0	0	0	0	0	0	0
09101 Carbohydrate metabolism	00030 Pentose phosphate pathway [PATH:ko00030]	gadh	D-glyceraldehyde dehydrogenase (NADP+) [EC:1.2.1.89]	K18128	0	0	0	0	0	0	0	0	0	0	0	0	0	0	0	0	0	0	0	0	0	0	0	0	0	0	0	0	0	0	0	0	0	0	0	0	0	0	0	0	0	0	0	0	0
09101 Carbohydrate metabolism	00030 Pentose phosphate pathway [PATH:ko00030]	gck, gckA, GLYCTK	glycerate 2-kinase [EC:2.7.1.165]	K11529	1	1	1	1	0	1	1	1	0	0	1	0	1	1	1	1	1	1	0	0	0	0	0	0	1	0	0	0	0	0	0	0	0	0	0	0	0	0	0	0	0	0	0	0	0
09101 Carbohydrate metabolism	00030 Pentose phosphate pathway [PATH:ko00030]	dgaA	D-glucosaminate PTS system EIIA component [EC:2.7.1.203]	K17464	0	0	0	0	0	0	0	0	0	0	0	0	0	0	0	0	0	0	0	0	0	0	0	0	0	0	0	0	0	0	0	0	0	0	0	0	0	0	0	0	0	0	0	0	0
09101 Carbohydrate metabolism	00030 Pentose phosphate pathway [PATH:ko00030]	dgaB	D-glucosaminate PTS system EIIB component [EC:2.7.1.203]	K17465	0	0	0	0	0	0	0	0	0	0	0	0	0	0	0	0	0	0	0	0	0	0	0	0	0	0	0	0	0	0	0	0	0	0	0	0	0	0	0	0	0	0	0	0	0
09101 Carbohydrate metabolism	00030 Pentose phosphate pathway [PATH:ko00030]	dgaC	D-glucosaminate PTS system EIIC component	K17466	0	0	0	0	0	0	0	0	0	0	0	0	0	0	0	0	0	0	0	0	0	0	0	0	0	0	0	0	0	0	0	0	0	0	0	0	0	0	0	0	0	0	0	0	0
09101 Carbohydrate metabolism	00030 Pentose phosphate pathway [PATH:ko00030]	dgaD	D-glucosaminate PTS system EIID component	K17467	0	0	0	0	0	0	0	0	0	0	0	0	0	0	0	0	0	0	0	0	0	0	0	0	0	0	0	0	0	0	0	0	0	0	0	0	0	0	0	0	0	0	0	0	0
09101 Carbohydrate metabolism	00030 Pentose phosphate pathway [PATH:ko00030]	dgaE	D-glucosaminate-6-phosphate ammonia-lyase [EC:4.3.1.29]	K17468	0	0	0	0	0	0	0	0	0	0	0	0	0	0	0	0	0	0	0	0	0	0	0	0	0	0	0	0	0	0	0	0	0	0	0	0	0	0	0	0	0	0	0	0	0
09101 Carbohydrate metabolism	00040 Pentose and glucuronate interconversions [PATH:ko00040]	AKR1A1, adh	alcohol dehydrogenase (NADP+) [EC:1.1.1.2]	K00002	0	0	0	0	0	0	0	0	0	0	0	0	0	0	0	0	0	0	0	0	0	0	0	0	0	0	0	0	0	0	0	0	0	0	0	0	0	0	0	0	0	0	0	0	0
09101 Carbohydrate metabolism	00040 Pentose and glucuronate interconversions [PATH:ko00040]	rpe, RPE	ribulose-phosphate 3-epimerase [EC:5.1.3.1]	K01783	1	1	2	1	1	0	1	1	0	1	1	1	1	1	1	1	1	1	1	1	1	1	1	1	0	0	1	1	1	1	1	1	1	1	1	1	1	1	1	1	1	1	1	1	1
09101 Carbohydrate metabolism	00040 Pentose and glucuronate interconversions [PATH:ko00040]	pel	pectate lyase [EC:4.2.2.2]	K01728	0	0	0	0	0	0	0	0	0	0	0	0	0	0	0	0	0	0	0	0	0	0	0	0	0	0	0	0	0	0	0	0	0	0	0	6	1	0	0	0	0	0	0	0	1
09101 Carbohydrate metabolism	00040 Pentose and glucuronate interconversions [PATH:ko00040]	pelC	pectate lyase C [EC:4.2.2.2 4.2.2.10]	K19551	0	0	0	0	0	0	0	0	0	0	0	0	0	0	0	0	0	0	0	0	0	0	0	0	0	0	0	0	0	0	0	0	0	0	0	0	0	0	0	0	0	0	0	0	0
09101 Carbohydrate metabolism	00040 Pentose and glucuronate interconversions [PATH:ko00040]	pelW	pectate disaccharide-lyase [EC:4.2.2.9]	K01731	0	0	0	0	0	0	0	0	0	0	0	0	0	0	0	0	0	0	0	0	0	0	0	0	0	0	0	0	0	0	0	0	0	0	0	0	0	0	0	0	0	0	0	0	0
09101 Carbohydrate metabolism	00040 Pentose and glucuronate interconversions [PATH:ko00040]	pelX	pectate disaccharide-lyase [EC:4.2.2.9]	K22994	0	0	0	0	0	0	0	0	0	0	0	0	0	0	0	0	0	0	0	0	0	0	0	0	0	0	0	0	0	0	0	0	0	0	0	1	1	0	0	0	0	0	0	0	1
09101 Carbohydrate metabolism	00040 Pentose and glucuronate interconversions [PATH:ko00040]	ogl	oligogalacturonide lyase [EC:4.2.2.6]	K01730	0	0	0	0	0	0	0	0	0	0	6	3	0	4	0	0	0	6	0	0	0	0	0	0	0	0	0	0	0	0	0	0	0	0	0	0	0	0	0	0	0	0	0	0	0
09101 Carbohydrate metabolism	00040 Pentose and glucuronate interconversions [PATH:ko00040]	kduI	4-deoxy-L-threo-5-hexosulose-uronate ketol-isomerase [EC:5.3.1.17]	K01815	0	0	0	0	0	0	0	0	0	0	0	0	0	0	0	0	0	0	0	0	0	0	0	0	0	0	0	0	0	0	0	0	0	1	1	1	1	0	0	0	0	0	0	0	1
09101 Carbohydrate metabolism	00040 Pentose and glucuronate interconversions [PATH:ko00040]	kduD	2-dehydro-3-deoxy-D-gluconate 5-dehydrogenase [EC:1.1.1.127]	K00065	0	0	0	0	0	0	0	0	0	0	0	0	0	0	0	0	0	0	0	0	0	0	0	0	0	0	0	0	0	0	0	0	0	0	0	0	0	0	0	0	0	0	0	0	0
09101 Carbohydrate metabolism	00040 Pentose and glucuronate interconversions [PATH:ko00040]	lplD	galacturan 1,4-alpha-galacturonidase [EC:3.2.1.67]	K22933	0	0	0	0	0	0	0	0	0	0	0	0	0	0	0	0	0	0	0	0	0	0	0	0	0	0	0	0	0	0	0	0	0	0	0	0	0	0	0	0	0	0	0	0	0
09101 Carbohydrate metabolism	00040 Pentose and glucuronate interconversions [PATH:ko00040]	uxaC	glucuronate isomerase [EC:5.3.1.12]	K01812	0	0	0	0	0	0	0	0	2	1	1	1	1	1	1	1	1	1	0	1	0	2	1	1	1	0	1	0	0	0	0	0	0	1	0	1	0	0	0	0	0	0	0	0	1
09101 Carbohydrate metabolism	00040 Pentose and glucuronate interconversions [PATH:ko00040]	uxaB	tagaturonate reductase [EC:1.1.1.58]	K00041	0	0	0	0	0	0	0	0	0	0	0	0	0	0	0	0	0	0	0	0	0	0	0	0	0	0	0	0	0	0	0	0	0	0	0	1	1	0	0	0	0	0	0	0	0
09101 Carbohydrate metabolism	00040 Pentose and glucuronate interconversions [PATH:ko00040]	uxaA	altronate hydrolase [EC:4.2.1.7]	K01685	0	0	0	0	0	0	0	0	0	0	0	0	0	0	0	0	0	0	0	0	0	0	0	0	0	0	0	0	0	0	0	0	0	0	0	1	1	0	0	0	0	0	0	0	1
09101 Carbohydrate metabolism	00040 Pentose and glucuronate interconversions [PATH:ko00040]	uxaA1	altronate dehydratase small subunit [EC:4.2.1.7]	K16849	0	0	0	0	0	0	0	0	0	0	0	0	0	0	0	0	0	0	0	0	0	0	0	0	0	0	0	0	0	0	0	0	0	0	0	0	0	0	0	0	0	0	0	0	0
09101 Carbohydrate metabolism	00040 Pentose and glucuronate interconversions [PATH:ko00040]	uxaA2	altronate dehydratase large subunit [EC:4.2.1.7]	K16850	0	0	0	0	0	0	0	0	0	0	0	0	0	0	0	0	0	0	0	0	0	0	0	0	0	0	0	0	0	0	0	0	0	0	0	0	0	0	0	0	0	0	0	0	0
09101 Carbohydrate metabolism	00040 Pentose and glucuronate interconversions [PATH:ko00040]	uxuA	mannonate dehydratase [EC:4.2.1.8]	K01686	0	0	0	0	0	0	0	0	0	3	10	5	2	10	4	4	4	10	0	1	1	1	1	1	0	0	1	0	0	0	0	0	0	1	0	1	2	0	0	0	0	0	0	0	0
09101 Carbohydrate metabolism	00040 Pentose and glucuronate interconversions [PATH:ko00040]	rspA, manD	mannonate dehydratase [EC:4.2.1.8]	K08323	0	0	0	0	0	0	0	0	0	1	1	0	1	0	1	1	1	1	0	0	0	0	0	0	0	0	0	0	0	0	0	0	0	0	0	0	0	0	0	0	0	0	0	0	0
09101 Carbohydrate metabolism	00040 Pentose and glucuronate interconversions [PATH:ko00040]	rspB	L-gulonate 5-dehydrogenase [EC:1.1.1.380]	K08322	0	0	0	0	0	0	0	0	0	0	0	0	0	0	0	0	0	0	0	0	0	0	0	0	0	0	0	0	0	0	0	0	0	0	0	0	0	0	0	0	0	0	0	0	0
09101 Carbohydrate metabolism	00040 Pentose and glucuronate interconversions [PATH:ko00040]	uxuB	fructuronate reductase [EC:1.1.1.57]	K00040	0	0	0	0	0	0	0	0	0	0	0	0	0	0	0	0	0	0	0	0	0	0	0	0	0	0	0	0	0	0	0	0	0	0	0	0	0	0	0	0	0	0	0	0	0
09101 Carbohydrate metabolism	00040 Pentose and glucuronate interconversions [PATH:ko00040]	uxaE	tagaturonate epimerase [EC:5.1.2.7]	K21619	0	0	0	0	0	0	0	0	0	1	1	1	0	1	1	1	0	1	0	0	0	0	0	0	0	0	0	0	0	0	0	0	0	0	0	0	0	0	0	0	0	0	0	0	0
09101 Carbohydrate metabolism	00040 Pentose and glucuronate interconversions [PATH:ko00040]	gar1	D-galacturonate reductase [EC:1.1.1.365]	K19634	0	0	0	0	0	0	0	0	0	0	0	0	0	0	0	0	0	0	0	0	0	0	0	0	0	0	0	0	0	0	0	0	0	0	0	0	0	0	0	0	0	0	0	0	0
09101 Carbohydrate metabolism	00040 Pentose and glucuronate interconversions [PATH:ko00040]	uidA, GUSB	beta-glucuronidase [EC:3.2.1.31]	K01195	0	0	0	0	0	0	0	0	0	0	0	0	0	0	0	0	0	0	0	0	0	0	0	0	0	0	0	0	0	0	0	0	0	0	0	0	0	0	0	0	0	0	0	0	0
09101 Carbohydrate metabolism	00040 Pentose and glucuronate interconversions [PATH:ko00040]	UGDH, ugd	UDPglucose 6-dehydrogenase [EC:1.1.1.22]	K00012	1	1	1	1	1	1	1	1	0	0	0	0	0	0	0	0	0	0	1	1	0	1	0	1	0	0	0	1	0	0	0	0	1	1	1	0	0	1	0	1	0	0	0	0	0
09101 Carbohydrate metabolism	00040 Pentose and glucuronate interconversions [PATH:ko00040]	UGP2, galU, galF	UTP--glucose-1-phosphate uridylyltransferase [EC:2.7.7.9]	K00963	0	0	0	0	0	0	0	0	0	0	0	0	0	0	0	0	0	0	0	0	0	0	0	0	0	0	0	0	0	0	0	0	0	0	0	0	0	0	0	0	0	0	0	0	0
09101 Carbohydrate metabolism	00040 Pentose and glucuronate interconversions [PATH:ko00040]	dlgD	3-dehydro-L-gulonate 2-dehydrogenase [EC:1.1.1.130]	K08092	0	0	0	0	0	0	0	0	0	0	0	0	0	0	0	0	0	0	0	0	0	0	0	0	0	0	0	0	0	0	0	0	0	0	0	0	0	0	0	0	0	0	0	0	0
09101 Carbohydrate metabolism	00040 Pentose and glucuronate interconversions [PATH:ko00040]	lyxK	L-xylulokinase [EC:2.7.1.53]	K00880	0	0	0	0	0	0	0	0	0	0	0	0	0	0	0	0	0	0	0	0	0	0	0	0	0	0	0	0	0	0	0	0	0	0	0	0	0	0	0	0	0	0	0	0	0
09101 Carbohydrate metabolism	00040 Pentose and glucuronate interconversions [PATH:ko00040]	ulaD, sgaH, sgbH	3-dehydro-L-gulonate-6-phosphate decarboxylase [EC:4.1.1.85]	K03078	0	0	0	0	0	0	0	0	0	0	0	0	0	0	0	0	0	0	0	0	0	0	0	0	0	0	0	0	0	0	0	0	0	0	0	0	0	0	0	0	0	0	0	0	0
09101 Carbohydrate metabolism	00040 Pentose and glucuronate interconversions [PATH:ko00040]	ulaE, sgaU, sgbU	L-ribulose-5-phosphate 3-epimerase [EC:5.1.3.22]	K03079	0	0	0	0	0	0	0	0	0	0	0	0	0	0	0	0	0	0	1	0	0	0	0	0	0	0	0	0	0	0	0	0	0	0	0	0	0	0	0	0	0	0	0	0	0
09101 Carbohydrate metabolism	00040 Pentose and glucuronate interconversions [PATH:ko00040]	araD, ulaF, sgaE, sgbE	L-ribulose-5-phosphate 4-epimerase [EC:5.1.3.4]	K03077	0	0	0	0	0	0	0	0	0	0	0	0	0	0	0	0	0	0	0	1	1	1	1	1	0	1	1	0	1	1	1	1	0	1	0	0	1	1	1	0	0	1	0	1	1
09101 Carbohydrate metabolism	00040 Pentose and glucuronate interconversions [PATH:ko00040]	araA	L-arabinose isomerase [EC:5.3.1.4]	K01804	1	1	1	1	1	0	1	1	0	0	0	1	1	0	1	2	1	0	0	0	0	0	0	0	0	0	0	0	0	0	0	0	0	0	1	0	1	0	0	0	0	0	0	0	1
09101 Carbohydrate metabolism	00040 Pentose and glucuronate interconversions [PATH:ko00040]	araB	L-ribulokinase [EC:2.7.1.16]	K00853	0	0	0	0	0	0	0	0	0	1	0	1	1	0	1	1	1	0	0	0	0	0	0	0	0	0	0	0	0	0	0	0	0	0	0	0	0	0	0	0	0	0	0	0	0
09101 Carbohydrate metabolism	00040 Pentose and glucuronate interconversions [PATH:ko00040]	xylB, XYLB	xylulokinase [EC:2.7.1.17]	K00854	0	1	1	1	0	1	1	1	0	0	0	0	0	0	0	0	0	0	1	1	1	1	1	1	1	1	1	0	0	1	1	1	0	1	0	0	0	1	1	0	0	1	1	0	1
09101 Carbohydrate metabolism	00040 Pentose and glucuronate interconversions [PATH:ko00040]	xylA	xylose isomerase [EC:5.3.1.5]	K01805	2	1	2	1	2	0	1	1	2	2	1	1	2	1	2	1	2	0	0	0	0	0	0	0	0	0	0	0	0	0	0	0	0	0	0	0	0	1	0	0	0	0	0	0	0
09101 Carbohydrate metabolism	00040 Pentose and glucuronate interconversions [PATH:ko00040]	xyoA, aldO	alditol oxidase [EC:1.1.3.41]	K00594	0	0	0	0	0	0	0	0	0	0	1	0	0	0	0	0	0	1	0	0	0	0	0	0	0	0	0	0	0	0	0	0	0	0	0	0	0	0	0	0	0	0	0	0	0
09101 Carbohydrate metabolism	00040 Pentose and glucuronate interconversions [PATH:ko00040]	rhaA	L-rhamnose isomerase / sugar isomerase [EC:5.3.1.14 5.3.1.-]	K01820	0	0	0	0	0	0	0	0	0	1	0	1	1	0	1	1	1	0	0	0	0	0	0	0	0	0	0	0	0	0	0	0	0	0	0	0	0	0	0	0	0	0	0	0	0
09101 Carbohydrate metabolism	00040 Pentose and glucuronate interconversions [PATH:ko00040]	rhaB	rhamnulokinase [EC:2.7.1.5]	K00848	2	2	2	2	1	2	2	1	1	1	0	1	1	0	1	1	1	0	0	0	0	0	0	0	0	0	0	0	0	0	0	0	0	0	0	0	0	0	0	0	0	0	0	0	0
09101 Carbohydrate metabolism	00040 Pentose and glucuronate interconversions [PATH:ko00040]	rhaD	rhamnulose-1-phosphate aldolase [EC:4.1.2.19]	K01629	0	0	0	0	0	0	0	0	0	0	0	0	0	0	0	0	0	0	0	0	0	0	0	0	0	0	0	0	0	0	0	0	0	0	0	0	1	0	0	0	0	0	0	0	0
09101 Carbohydrate metabolism	00040 Pentose and glucuronate interconversions [PATH:ko00040]	dalD	D-arabinitol 4-dehydrogenase [EC:1.1.1.11]	K00007	0	0	0	0	0	0	0	0	0	0	0	0	0	0	0	0	0	0	0	0	0	0	0	0	0	0	0	0	0	0	0	0	0	0	0	0	0	0	0	0	0	0	0	0	0
09101 Carbohydrate metabolism	00040 Pentose and glucuronate interconversions [PATH:ko00040]	lyxA	D-lyxose ketol-isomerase [EC:5.3.1.15]	K09988	0	0	0	0	0	0	0	0	0	0	0	0	0	0	0	0	0	0	0	0	0	0	0	0	0	0	0	0	0	0	0	0	0	0	0	0	0	0	0	0	0	0	0	0	0
09101 Carbohydrate metabolism	00040 Pentose and glucuronate interconversions [PATH:ko00040]	SORD, gutB	L-iditol 2-dehydrogenase [EC:1.1.1.14]	K00008	0	0	0	0	0	0	0	0	0	0	0	0	0	0	0	0	0	0	0	0	0	0	0	0	0	0	0	0	0	0	0	0	0	0	0	0	0	0	0	0	0	0	0	0	0
09101 Carbohydrate metabolism	00040 Pentose and glucuronate interconversions [PATH:ko00040]	xylB	D-xylose 1-dehydrogenase [EC:1.1.1.175]	K22185	0	0	0	0	0	0	0	0	0	0	0	0	0	0	0	0	0	0	0	0	0	0	0	0	0	0	0	0	0	0	0	0	0	0	0	0	0	0	0	0	0	0	0	0	0
09101 Carbohydrate metabolism	00040 Pentose and glucuronate interconversions [PATH:ko00040]	xdh	D-xylose 1-dehydrogenase (NADP+, D-xylono-1,5-lactone-forming) [EC:1.1.1.179]	K14273	0	0	0	0	0	0	0	0	0	1	0	0	1	0	1	1	1	0	0	0	0	0	0	0	0	0	0	0	1	1	1	1	0	0	0	0	0	1	1	0	0	1	0	1	1
09101 Carbohydrate metabolism	00040 Pentose and glucuronate interconversions [PATH:ko00040]	xylC	xylono-1,5-lactonase [EC:3.1.1.110]	K14274	0	0	0	0	0	0	0	0	0	0	0	0	0	0	0	0	0	0	0	0	0	0	0	0	0	0	0	0	0	0	0	0	0	0	0	0	0	0	0	0	0	0	0	0	0
09101 Carbohydrate metabolism	00040 Pentose and glucuronate interconversions [PATH:ko00040]	xacA	D-xylose 1-dehydrogenase (NADP+, D-xylono-1,4-lactone-forming) [EC:1.1.1.424]	K24442	0	0	0	0	0	0	0	0	0	0	0	0	0	0	0	0	0	0	0	0	0	0	0	0	0	0	0	0	0	0	0	0	0	0	0	0	0	0	0	0	0	0	0	0	0
09101 Carbohydrate metabolism	00040 Pentose and glucuronate interconversions [PATH:ko00040]	xacC	D-xylono/L-arabinono-1,4-lactonase [EC:3.1.1.68 3.1.1.15]	K24443	0	0	0	0	0	0	0	0	0	0	0	0	0	0	0	0	0	0	0	0	0	0	0	0	0	0	0	0	0	0	0	0	0	0	0	0	0	0	0	0	0	0	0	0	0
09101 Carbohydrate metabolism	00040 Pentose and glucuronate interconversions [PATH:ko00040]	xad	D-xylonate dehydratase [EC:4.2.1.82]	K14275	0	0	0	0	0	0	0	0	0	0	0	0	0	0	0	0	0	0	0	0	0	0	0	0	0	0	0	0	0	0	0	0	0	0	0	0	0	0	0	0	0	0	0	0	0
09101 Carbohydrate metabolism	00040 Pentose and glucuronate interconversions [PATH:ko00040]	xylD	xylonate dehydratase [EC:4.2.1.82]	K22186	0	0	0	0	0	0	0	0	0	0	0	0	0	0	0	0	0	0	0	0	0	0	0	0	0	0	0	0	0	0	0	0	0	0	0	0	0	0	0	0	0	0	0	0	0
09101 Carbohydrate metabolism	00040 Pentose and glucuronate interconversions [PATH:ko00040]	yjhG, yagF	xylonate dehydratase [EC:4.2.1.82]	K22396	0	0	0	0	0	0	0	0	0	1	0	0	1	1	1	1	1	1	0	0	0	0	0	0	0	0	0	0	0	0	0	0	0	0	0	0	0	0	0	0	0	0	0	0	0
09101 Carbohydrate metabolism	00040 Pentose and glucuronate interconversions [PATH:ko00040]	yjhH, yagE	2-dehydro-3-deoxy-D-pentonate aldolase [EC:4.1.2.28]	K22397	0	0	0	0	0	0	0	0	0	0	0	0	0	0	0	0	0	0	0	0	0	0	0	0	0	0	0	0	0	0	0	0	0	0	0	0	0	0	0	0	0	0	0	0	0
09101 Carbohydrate metabolism	00040 Pentose and glucuronate interconversions [PATH:ko00040]	kdaD, xacE, kdxD	2-dehydro-3-deoxy-D-arabinonate dehydratase [EC:4.2.1.141]	K14259	0	0	0	0	0	0	0	0	1	0	1	1	1	0	0	1	1	1	0	0	0	0	0	0	0	0	0	0	0	0	0	0	0	0	0	0	0	0	0	0	0	0	0	0	0
09101 Carbohydrate metabolism	00040 Pentose and glucuronate interconversions [PATH:ko00040]	aldH	2,5-dioxopentanoate dehydrogenase [EC:1.2.1.26]	K13877	0	0	0	0	0	0	0	0	0	0	0	0	0	0	0	0	0	0	0	0	0	0	0	0	0	0	0	0	0	0	0	0	0	0	0	0	0	0	0	0	0	0	0	0	0
09101 Carbohydrate metabolism	00040 Pentose and glucuronate interconversions [PATH:ko00040]	dopDH	2,5-dioxopentanoate dehydrogenase [EC:1.2.1.26]	K19588	0	0	0	0	0	0	0	0	0	0	0	0	0	0	0	0	0	0	0	0	0	0	0	0	0	0	0	0	0	0	0	0	0	0	0	0	0	0	0	0	0	0	0	0	0
09101 Carbohydrate metabolism	00040 Pentose and glucuronate interconversions [PATH:ko00040]	xylA	alpha-ketoglutaric semialdehyde dehydrogenase [EC:1.2.1.-]	K22187	0	0	0	0	0	0	0	0	0	0	0	0	0	0	0	0	0	0	0	0	0	0	0	0	0	0	0	0	0	0	0	0	0	0	0	0	0	0	0	0	0	0	0	0	0
09101 Carbohydrate metabolism	00040 Pentose and glucuronate interconversions [PATH:ko00040]	rbtK	D-ribulokinase [EC:2.7.1.47]	K00875	0	0	0	0	0	0	0	0	0	0	0	0	0	0	0	0	0	0	0	0	0	0	0	0	0	0	0	0	0	0	0	0	0	0	0	0	0	0	0	0	0	0	0	0	0
09101 Carbohydrate metabolism	00040 Pentose and glucuronate interconversions [PATH:ko00040]	XK1, psk	D-ribulokinase [EC:2.7.1.47]	K22935	0	0	0	0	0	0	0	0	0	0	0	0	0	0	0	0	0	0	0	0	0	0	0	0	0	0	0	0	0	0	0	0	0	0	0	0	0	0	0	0	0	0	0	0	0
09101 Carbohydrate metabolism	00040 Pentose and glucuronate interconversions [PATH:ko00040]	rbtD	ribitol 2-dehydrogenase [EC:1.1.1.56]	K00039	0	0	0	0	0	0	0	0	0	0	0	0	0	0	0	0	0	0	0	0	0	0	0	0	0	0	0	0	0	0	0	0	0	0	0	0	0	0	0	0	0	0	0	0	0
09101 Carbohydrate metabolism	00040 Pentose and glucuronate interconversions [PATH:ko00040]	tarJ	ribitol-5-phosphate 2-dehydrogenase (NADP+) [EC:1.1.1.405]	K05352	0	0	0	0	0	0	0	0	0	0	0	0	0	0	0	0	0	0	0	0	0	0	0	0	0	0	0	0	0	0	0	0	0	0	0	0	0	0	0	0	0	0	0	0	0
09101 Carbohydrate metabolism	00040 Pentose and glucuronate interconversions [PATH:ko00040]	bcs1	ribitol-5-phosphate 2-dehydrogenase (NADP+) / D-ribitol-5-phosphate cytidylyltransferase [EC:1.1.1.405 2.7.7.40]	K21681	0	0	0	0	0	0	0	0	0	0	0	0	0	0	0	0	0	0	0	0	0	0	0	0	0	0	0	0	0	0	0	0	0	0	0	0	0	0	0	0	0	0	0	0	0
09101 Carbohydrate metabolism	00040 Pentose and glucuronate interconversions [PATH:ko00040]	tarI	D-ribitol-5-phosphate cytidylyltransferase [EC:2.7.7.40]	K21030	0	0	0	0	0	0	0	0	0	0	0	0	0	0	0	0	0	0	0	0	0	0	0	0	0	0	0	0	0	0	0	0	0	0	0	0	0	0	0	0	0	0	0	0	0
09101 Carbohydrate metabolism	00040 Pentose and glucuronate interconversions [PATH:ko00040]	fucI	L-fucose/D-arabinose isomerase [EC:5.3.1.25 5.3.1.3]	K01818	1	1	1	1	1	1	1	0	1	1	0	1	1	0	1	1	1	0	1	0	0	0	0	0	0	0	0	0	0	0	0	0	0	0	0	0	0	0	0	0	0	0	0	0	0
09101 Carbohydrate metabolism	00040 Pentose and glucuronate interconversions [PATH:ko00040]	fucK	L-fuculokinase [EC:2.7.1.51]	K00879	0	0	0	0	0	0	0	0	0	0	0	0	0	0	0	0	0	0	0	0	0	0	0	0	0	0	0	0	0	0	0	0	0	0	0	0	0	0	0	0	0	0	0	0	0
09101 Carbohydrate metabolism	00040 Pentose and glucuronate interconversions [PATH:ko00040]	fucA	L-fuculose-phosphate aldolase [EC:4.1.2.17]	K01628	0	0	0	0	0	0	0	0	0	0	0	0	0	0	0	0	0	0	0	0	0	0	0	0	0	0	0	0	0	0	0	0	0	0	0	0	0	0	0	0	0	0	0	0	0
09101 Carbohydrate metabolism	00051 Fructose and mannose metabolism [PATH:ko00051]	pgi-pmi	glucose/mannose-6-phosphate isomerase [EC:5.3.1.9 5.3.1.8]	K15916	0	0	0	0	0	0	0	0	0	0	0	0	0	0	0	0	0	0	0	0	0	0	0	0	0	0	0	0	0	0	0	0	0	0	0	0	0	0	0	0	0	0	0	0	0
09101 Carbohydrate metabolism	00051 Fructose and mannose metabolism [PATH:ko00051]	pfkA, PFK	6-phosphofructokinase 1 [EC:2.7.1.11]	K00850	1	0	1	0	0	0	0	0	0	0	0	0	0	0	0	0	0	0	0	0	0	0	0	0	0	0	0	1	1	1	1	1	0	0	1	1	1	0	1	0	0	1	1	1	1
09101 Carbohydrate metabolism	00051 Fructose and mannose metabolism [PATH:ko00051]	pfkB	6-phosphofructokinase 2 [EC:2.7.1.11]	K16370	0	0	0	0	0	0	0	0	0	0	0	0	0	0	0	0	0	0	0	0	0	0	0	0	0	0	0	0	0	0	0	0	0	0	0	0	0	0	0	0	0	0	0	0	0
09101 Carbohydrate metabolism	00051 Fructose and mannose metabolism [PATH:ko00051]	pfk, pfp	ATP-dependent phosphofructokinase / diphosphate-dependent phosphofructokinase [EC:2.7.1.11 2.7.1.90]	K21071	0	0	0	0	0	0	0	0	0	0	0	0	0	0	0	0	0	0	0	1	0	2	1	1	0	1	0	1	1	1	0	1	2	1	1	1	2	1	1	0	3	1	2	1	1
09101 Carbohydrate metabolism	00051 Fructose and mannose metabolism [PATH:ko00051]	pfp, PFP	diphosphate-dependent phosphofructokinase [EC:2.7.1.90]	K00895	1	1	1	1	1	1	1	1	0	0	0	0	0	0	0	0	0	0	0	1	1	1	0	1	0	0	1	0	0	0	0	0	0	0	0	0	0	0	0	0	0	0	0	0	0
09101 Carbohydrate metabolism	00051 Fructose and mannose metabolism [PATH:ko00051]	FBP, fbp	fructose-1,6-bisphosphatase I [EC:3.1.3.11]	K03841	0	0	0	0	0	0	0	0	0	0	0	0	0	0	0	0	0	0	0	0	0	0	0	0	0	0	0	0	0	0	0	0	0	0	0	0	0	0	0	0	0	0	0	0	0
09101 Carbohydrate metabolism	00051 Fructose and mannose metabolism [PATH:ko00051]	glpX	fructose-1,6-bisphosphatase II [EC:3.1.3.11]	K02446	0	0	0	0	0	0	0	0	0	0	0	0	0	0	0	0	0	0	0	0	0	0	0	0	0	0	0	0	0	0	0	0	0	0	0	0	0	0	0	0	0	0	0	0	0
09101 Carbohydrate metabolism	00051 Fructose and mannose metabolism [PATH:ko00051]	glpX-SEBP	fructose-1,6-bisphosphatase II / sedoheptulose-1,7-bisphosphatase [EC:3.1.3.11 3.1.3.37]	K11532	0	0	0	0	0	0	0	0	0	0	0	0	0	0	0	0	0	0	0	0	0	0	0	0	0	0	0	0	0	0	0	0	0	0	0	0	0	0	0	0	0	0	0	0	0
09101 Carbohydrate metabolism	00051 Fructose and mannose metabolism [PATH:ko00051]	fbp-SEBP	fructose-1,6-bisphosphatase I / sedoheptulose-1,7-bisphosphatase [EC:3.1.3.11 3.1.3.37]	K01086	0	0	0	0	0	0	0	0	0	0	0	0	0	0	0	0	0	0	0	0	0	0	0	0	0	0	0	0	0	0	0	0	0	0	0	0	0	0	0	0	0	0	0	0	0
09101 Carbohydrate metabolism	00051 Fructose and mannose metabolism [PATH:ko00051]	fbp3	fructose-1,6-bisphosphatase III [EC:3.1.3.11]	K04041	0	0	0	0	0	0	0	0	0	0	0	0	0	0	0	0	0	0	0	0	0	0	0	0	0	0	0	0	0	0	0	0	0	0	0	0	1	0	0	0	0	0	0	0	0
09101 Carbohydrate metabolism	00051 Fructose and mannose metabolism [PATH:ko00051]	fbaB	fructose-bisphosphate aldolase, class I [EC:4.1.2.13]	K11645	0	0	0	0	0	0	0	0	0	0	0	0	0	0	0	0	0	0	0	0	0	0	0	0	0	0	0	0	0	0	0	0	0	0	0	0	0	0	0	0	0	0	0	0	0
09101 Carbohydrate metabolism	00051 Fructose and mannose metabolism [PATH:ko00051]	FBA, fbaA	fructose-bisphosphate aldolase, class II [EC:4.1.2.13]	K01624	1	1	1	1	1	1	1	1	0	1	0	1	1	1	1	1	1	1	1	1	1	1	1	1	1	1	1	0	2	1	1	1	1	1	1	1	1	1	1	1	1	1	1	1	1
09101 Carbohydrate metabolism	00051 Fructose and mannose metabolism [PATH:ko00051]	TPI, tpiA	triosephosphate isomerase (TIM) [EC:5.3.1.1]	K01803	1	1	1	1	1	0	1	1	0	1	1	1	1	1	1	1	1	1	1	1	1	1	1	1	0	1	1	0	1	1	1	1	1	1	1	1	1	0	2	1	1	1	1	1	1
09101 Carbohydrate metabolism	00051 Fructose and mannose metabolism [PATH:ko00051]	pmm-pgm	phosphomannomutase / phosphoglucomutase [EC:5.4.2.8 5.4.2.2]	K15778	0	0	0	0	0	0	0	0	0	1	0	0	1	0	1	1	1	0	0	0	0	0	0	0	0	0	0	0	0	0	0	0	0	0	0	0	0	0	0	0	0	0	0	0	0
09101 Carbohydrate metabolism	00051 Fructose and mannose metabolism [PATH:ko00051]	rpiB	ribose 5-phosphate isomerase B [EC:5.3.1.6]	K01808	0	0	0	0	0	0	0	0	0	0	0	0	0	0	0	0	0	0	2	0	0	0	0	0	0	0	0	0	0	0	0	0	0	0	0	1	0	0	0	0	0	0	0	0	0
09101 Carbohydrate metabolism	00051 Fructose and mannose metabolism [PATH:ko00051]	xylA	xylose isomerase [EC:5.3.1.5]	K01805	2	1	2	1	2	0	1	1	2	2	1	1	2	1	2	1	2	0	0	0	0	0	0	0	0	0	0	0	0	0	0	0	0	0	0	0	0	1	0	0	0	0	0	0	0
09101 Carbohydrate metabolism	00051 Fructose and mannose metabolism [PATH:ko00051]	xyoA, aldO	alditol oxidase [EC:1.1.3.41]	K00594	0	0	0	0	0	0	0	0	0	0	1	0	0	0	0	0	0	1	0	0	0	0	0	0	0	0	0	0	0	0	0	0	0	0	0	0	0	0	0	0	0	0	0	0	0
09101 Carbohydrate metabolism	00051 Fructose and mannose metabolism [PATH:ko00051]	rhaA	L-rhamnose isomerase / sugar isomerase [EC:5.3.1.14 5.3.1.-]	K01820	0	0	0	0	0	0	0	0	0	1	0	1	1	0	1	1	1	0	0	0	0	0	0	0	0	0	0	0	0	0	0	0	0	0	0	0	0	0	0	0	0	0	0	0	0
09101 Carbohydrate metabolism	00051 Fructose and mannose metabolism [PATH:ko00051]	rhaB	rhamnulokinase [EC:2.7.1.5]	K00848	2	2	2	2	1	2	2	1	1	1	0	1	1	0	1	1	1	0	0	0	0	0	0	0	0	0	0	0	0	0	0	0	0	0	0	0	0	0	0	0	0	0	0	0	0
09101 Carbohydrate metabolism	00051 Fructose and mannose metabolism [PATH:ko00051]	rhaD	rhamnulose-1-phosphate aldolase [EC:4.1.2.19]	K01629	0	0	0	0	0	0	0	0	0	0	0	0	0	0	0	0	0	0	0	0	0	0	0	0	0	0	0	0	0	0	0	0	0	0	0	0	1	0	0	0	0	0	0	0	0
09101 Carbohydrate metabolism	00051 Fructose and mannose metabolism [PATH:ko00051]	dalD	D-arabinitol 4-dehydrogenase [EC:1.1.1.11]	K00007	0	0	0	0	0	0	0	0	0	0	0	0	0	0	0	0	0	0	0	0	0	0	0	0	0	0	0	0	0	0	0	0	0	0	0	0	0	0	0	0	0	0	0	0	0
09101 Carbohydrate metabolism	00051 Fructose and mannose metabolism [PATH:ko00051]	SORD, gutB	L-iditol 2-dehydrogenase [EC:1.1.1.14]	K00008	0	0	0	0	0	0	0	0	0	0	0	0	0	0	0	0	0	0	0	0	0	0	0	0	0	0	0	0	0	0	0	0	0	0	0	0	0	0	0	0	0	0	0	0	0
09101 Carbohydrate metabolism	00051 Fructose and mannose metabolism [PATH:ko00051]	fucI	L-fucose/D-arabinose isomerase [EC:5.3.1.25 5.3.1.3]	K01818	1	1	1	1	1	1	1	0	1	1	0	1	1	0	1	1	1	0	1	0	0	0	0	0	0	0	0	0	0	0	0	0	0	0	0	0	0	0	0	0	0	0	0	0	0
09101 Carbohydrate metabolism	00051 Fructose and mannose metabolism [PATH:ko00051]	fucK	L-fuculokinase [EC:2.7.1.51]	K00879	0	0	0	0	0	0	0	0	0	0	0	0	0	0	0	0	0	0	0	0	0	0	0	0	0	0	0	0	0	0	0	0	0	0	0	0	0	0	0	0	0	0	0	0	0
09101 Carbohydrate metabolism	00051 Fructose and mannose metabolism [PATH:ko00051]	fucA	L-fuculose-phosphate aldolase [EC:4.1.2.17]	K01628	0	0	0	0	0	0	0	0	0	0	0	0	0	0	0	0	0	0	0	0	0	0	0	0	0	0	0	0	0	0	0	0	0	0	0	0	0	0	0	0	0	0	0	0	0
09101 Carbohydrate metabolism	00051 Fructose and mannose metabolism [PATH:ko00051]	gmuG	mannan endo-1,4-beta-mannosidase [EC:3.2.1.78]	K01218	0	0	0	0	0	0	0	0	0	0	0	0	0	0	0	0	0	0	0	0	1	0	0	0	0	0	1	0	0	0	0	0	0	0	0	0	2	1	0	0	0	0	0	0	2
09101 Carbohydrate metabolism	00051 Fructose and mannose metabolism [PATH:ko00051]	E2.7.1.4, scrK	fructokinase [EC:2.7.1.4]	K00847	0	0	0	0	0	0	0	0	0	0	1	0	0	0	0	0	0	1	1	0	0	0	0	0	0	0	0	0	0	0	0	0	0	0	1	0	2	1	0	0	0	0	0	0	2
09101 Carbohydrate metabolism	00051 Fructose and mannose metabolism [PATH:ko00051]	manA, MPI	mannose-6-phosphate isomerase [EC:5.3.1.8]	K01809	0	1	1	1	1	1	1	1	1	1	1	0	1	1	0	1	1	1	1	1	1	1	0	1	1	0	1	1	1	1	1	1	0	1	1	1	1	1	0	1	1	1	1	1	2
09101 Carbohydrate metabolism	00051 Fructose and mannose metabolism [PATH:ko00051]	algA, xanB, rfbA, wbpW, pslB	mannose-1-phosphate guanylyltransferase / mannose-6-phosphate isomerase [EC:2.7.7.13 5.3.1.8]	K16011	0	0	0	0	0	0	0	0	0	0	0	0	0	0	0	0	0	0	0	0	0	0	0	0	0	0	0	0	0	0	0	0	0	0	0	0	1	0	0	0	0	0	0	0	0
09101 Carbohydrate metabolism	00051 Fructose and mannose metabolism [PATH:ko00051]	manB	phosphomannomutase [EC:5.4.2.8]	K01840	0	0	0	0	0	0	0	0	0	0	0	0	0	0	0	0	0	0	0	0	0	0	0	0	0	0	0	0	0	0	0	0	0	0	0	0	0	0	0	0	0	0	0	0	0
09101 Carbohydrate metabolism	00051 Fructose and mannose metabolism [PATH:ko00051]	manC, cpsB	mannose-1-phosphate guanylyltransferase [EC:2.7.7.13]	K00971	1	0	0	1	0	1	0	1	0	1	0	1	1	0	1	1	1	0	1	1	1	0	1	1	0	0	1	0	1	1	1	1	0	1	0	1	1	1	0	1	1	1	0	1	1
09101 Carbohydrate metabolism	00051 Fructose and mannose metabolism [PATH:ko00051]	gmd, GMDS	GDPmannose 4,6-dehydratase [EC:4.2.1.47]	K01711	0	0	0	0	0	0	0	0	0	0	0	0	0	0	0	0	0	0	0	2	1	1	0	1	0	0	1	0	0	0	0	1	0	1	1	0	0	0	1	0	0	1	0	1	0
09101 Carbohydrate metabolism	00051 Fructose and mannose metabolism [PATH:ko00051]	TSTA3, fcl	GDP-L-fucose synthase [EC:1.1.1.271]	K02377	0	0	0	0	0	0	0	0	0	0	0	0	0	0	0	0	0	0	0	1	1	1	0	0	0	0	1	0	0	0	0	1	0	1	1	0	0	0	1	0	0	1	0	1	0
09101 Carbohydrate metabolism	00051 Fructose and mannose metabolism [PATH:ko00051]	fucD	L-fuconate dehydratase [EC:4.2.1.68]	K18334	0	0	0	0	0	0	0	0	1	1	0	1	1	0	2	1	1	0	0	0	0	0	0	0	0	0	0	0	0	0	0	0	0	0	0	0	0	0	0	0	0	0	0	0	0
09101 Carbohydrate metabolism	00051 Fructose and mannose metabolism [PATH:ko00051]	lra6	2,4-didehydro-3-deoxy-L-rhamnonate hydrolase [EC:3.7.1.26]	K18336	0	0	0	0	0	0	0	0	0	0	0	0	0	0	0	0	0	0	0	0	0	0	0	0	0	0	0	0	0	0	0	0	0	0	0	0	0	0	0	0	0	0	0	0	0
09101 Carbohydrate metabolism	00051 Fructose and mannose metabolism [PATH:ko00051]	LRA3, rhmD	L-rhamnonate dehydratase [EC:4.2.1.90]	K12661	0	0	0	0	0	0	0	0	0	0	0	0	0	0	0	0	1	0	0	0	0	0	0	0	0	0	0	0	0	0	0	0	0	0	0	0	0	0	0	0	0	0	0	0	0
09101 Carbohydrate metabolism	00051 Fructose and mannose metabolism [PATH:ko00051]	rhmA	2-dehydro-3-deoxy-L-rhamnonate aldolase [EC:4.1.2.53]	K12660	0	0	0	0	0	0	0	0	0	0	0	0	0	0	0	0	0	0	0	0	0	0	0	0	0	0	0	0	0	0	0	0	0	0	0	0	0	0	0	0	0	0	0	0	0
09101 Carbohydrate metabolism	00051 Fructose and mannose metabolism [PATH:ko00051]	rhaA	L-rhamnose isomerase [EC:5.3.1.14]	K01813	1	1	0	1	1	1	1	0	0	0	0	0	0	0	0	0	0	0	0	0	0	0	0	0	0	0	0	0	0	0	0	0	0	0	0	0	1	0	0	0	0	0	0	0	0
09101 Carbohydrate metabolism	00051 Fructose and mannose metabolism [PATH:ko00051]	lra5	2-dehydro-3-deoxy-L-rhamnonate dehydrogenase (NAD+) [EC:1.1.1.401]	K21883	0	0	0	0	0	0	0	0	0	1	0	1	1	0	1	1	1	0	0	0	0	0	0	0	0	0	0	0	0	0	0	0	0	0	0	0	0	0	0	0	0	0	0	0	0
09101 Carbohydrate metabolism	00051 Fructose and mannose metabolism [PATH:ko00051]	mgs	mannosylglycerate synthase [EC:2.4.1.269]	K18818	0	0	0	0	0	0	0	0	0	0	0	0	0	0	0	0	0	0	0	0	0	0	0	0	0	0	0	0	0	0	0	0	0	0	0	0	0	0	0	0	0	0	0	0	0
09101 Carbohydrate metabolism	00051 Fructose and mannose metabolism [PATH:ko00051]	mtlD	mannitol-1-phosphate 5-dehydrogenase [EC:1.1.1.17]	K00009	1	1	1	1	0	0	1	0	0	0	0	0	0	0	0	0	0	0	1	0	0	0	0	0	0	0	0	0	0	0	0	0	0	0	0	0	0	0	0	0	0	0	0	0	0
09101 Carbohydrate metabolism	00051 Fructose and mannose metabolism [PATH:ko00051]	srlD	sorbitol-6-phosphate 2-dehydrogenase [EC:1.1.1.140]	K00068	1	1	1	1	1	0	1	1	0	0	0	0	0	0	0	0	0	0	0	0	0	0	0	0	0	0	0	0	0	0	0	0	0	0	0	0	0	0	0	0	0	0	0	0	0
09101 Carbohydrate metabolism	00051 Fructose and mannose metabolism [PATH:ko00051]	sorE	L-sorbose 1-phosphate reductase [EC:1.1.1.-]	K19956	1	1	1	1	1	0	1	0	0	0	0	0	0	0	0	0	0	0	0	0	0	0	0	0	0	0	0	0	0	0	0	0	0	0	0	0	0	0	0	0	0	0	0	0	0
09101 Carbohydrate metabolism	00051 Fructose and mannose metabolism [PATH:ko00051]	fruK	1-phosphofructokinase [EC:2.7.1.56]	K00882	0	0	0	0	0	0	0	0	0	0	0	0	0	0	0	0	0	0	0	0	0	0	0	0	0	0	0	0	0	0	0	0	0	1	0	0	1	1	0	0	0	0	0	0	0
09101 Carbohydrate metabolism	00051 Fructose and mannose metabolism [PATH:ko00051]	sr	sorbose reductase [EC:1.1.1.289]	K19633	0	0	0	0	0	0	0	0	0	0	0	0	0	0	0	0	0	0	0	0	0	0	0	0	0	0	0	0	0	0	0	0	0	0	0	0	0	0	0	0	0	0	0	0	0
09101 Carbohydrate metabolism	00051 Fructose and mannose metabolism [PATH:ko00051]	E1.1.1.67, mtlK	mannitol 2-dehydrogenase [EC:1.1.1.67]	K00045	0	0	0	0	0	0	0	0	0	0	0	0	0	0	0	0	0	0	0	0	0	0	0	0	0	0	0	0	0	0	0	0	0	0	0	0	0	0	0	0	0	0	0	0	0
09101 Carbohydrate metabolism	00051 Fructose and mannose metabolism [PATH:ko00051]	algD	GDP-mannose 6-dehydrogenase [EC:1.1.1.132]	K00066	0	0	0	0	0	0	0	0	0	0	0	0	0	0	0	0	0	0	0	0	0	0	0	0	0	0	0	0	0	0	0	0	0	0	0	0	0	0	0	0	0	0	0	0	0
09101 Carbohydrate metabolism	00051 Fructose and mannose metabolism [PATH:ko00051]	alg8	mannuronan synthase [EC:2.4.1.33]	K19290	0	0	0	0	0	0	0	0	0	0	0	0	0	0	0	0	0	0	0	0	0	0	0	0	0	0	0	0	0	0	0	0	0	0	0	0	0	0	0	0	0	0	0	0	0
09101 Carbohydrate metabolism	00051 Fructose and mannose metabolism [PATH:ko00051]	alg44	mannuronan synthase [EC:2.4.1.33]	K19291	0	0	0	0	0	0	0	0	0	0	0	0	0	0	0	0	0	0	0	0	0	0	0	0	0	0	0	0	0	0	0	0	0	0	0	0	0	0	0	0	0	0	0	0	0
09101 Carbohydrate metabolism	00051 Fructose and mannose metabolism [PATH:ko00051]	algG	mannuronan 5-epimerase [EC:5.1.3.37]	K01795	0	0	0	0	0	0	0	0	0	0	0	0	0	0	0	0	0	0	0	0	0	0	0	0	0	0	0	0	0	0	0	0	0	0	0	0	0	0	0	0	0	0	0	0	0
09101 Carbohydrate metabolism	00051 Fructose and mannose metabolism [PATH:ko00051]	algL	poly(beta-D-mannuronate) lyase [EC:4.2.2.3]	K01729	0	0	0	0	0	0	0	0	0	0	0	0	0	0	0	0	0	0	0	0	0	0	0	0	0	0	0	0	0	0	0	0	0	0	0	0	0	1	0	0	0	0	0	0	0
09101 Carbohydrate metabolism	00051 Fructose and mannose metabolism [PATH:ko00051]	fruA	fructan beta-fructosidase [EC:3.2.1.80]	K03332	0	0	0	0	0	0	0	0	0	3	1	2	3	1	2	2	4	0	0	0	0	0	0	0	0	0	0	0	0	0	0	0	0	0	0	0	0	0	0	0	0	0	0	0	0
09101 Carbohydrate metabolism	00051 Fructose and mannose metabolism [PATH:ko00051]	tld	GDP-6-deoxy-D-talose 4-dehydrogenase [EC:1.1.1.135]	K22252	0	0	0	0	0	0	0	0	0	0	0	0	0	0	0	0	0	0	0	0	0	0	0	0	0	0	0	0	0	0	0	0	0	0	0	0	0	0	0	0	0	0	0	0	0
09101 Carbohydrate metabolism	00051 Fructose and mannose metabolism [PATH:ko00051]	rmd	GDP-4-dehydro-6-deoxy-D-mannose reductase [EC:1.1.1.281]	K15856	0	0	0	0	0	0	0	0	0	0	0	0	0	0	0	0	0	0	0	0	0	0	0	0	0	0	0	0	0	0	0	0	0	0	0	0	0	0	0	0	0	0	0	0	0
09101 Carbohydrate metabolism	00051 Fructose and mannose metabolism [PATH:ko00051]	alsK	allose kinase [EC:2.7.1.55]	K00881	0	0	0	0	0	0	0	0	0	0	0	0	0	0	0	0	0	0	0	0	0	0	0	0	0	0	0	0	0	0	0	0	0	0	0	0	0	0	0	0	0	0	0	0	0
09101 Carbohydrate metabolism	00051 Fructose and mannose metabolism [PATH:ko00051]	alsE	D-allulose-6-phosphate 3-epimerase [EC:5.1.3.-]	K17195	0	0	0	0	0	0	0	0	0	0	0	0	0	0	0	0	0	0	0	0	0	0	0	0	0	0	0	0	0	0	0	0	0	0	0	0	0	0	0	0	0	0	0	0	0
09101 Carbohydrate metabolism	00051 Fructose and mannose metabolism [PATH:ko00051]	fruB	fructose PTS system EIIA component [EC:2.7.1.202]	K02768	0	0	0	0	0	0	0	0	0	0	0	0	0	0	0	0	0	0	1	0	0	0	0	0	0	1	1	1	1	1	1	1	1	1	1	1	1	0	1	2	1	1	0	1	1
09101 Carbohydrate metabolism	00051 Fructose and mannose metabolism [PATH:ko00051]	fruAb	fructose PTS system EIIB component [EC:2.7.1.202]	K02769	0	0	0	0	0	0	0	0	0	0	0	0	0	0	0	0	0	0	0	0	0	0	0	0	0	0	0	0	0	0	0	0	0	0	0	0	0	0	0	0	0	0	0	0	0
09101 Carbohydrate metabolism	00051 Fructose and mannose metabolism [PATH:ko00051]	fruA	fructose PTS system EIIBC or EIIC component [EC:2.7.1.202]	K02770	0	0	0	0	0	0	0	0	0	0	0	0	0	0	0	0	0	0	0	0	0	0	0	0	0	0	0	0	0	0	0	0	0	0	0	0	1	0	0	0	0	0	0	0	0
09101 Carbohydrate metabolism	00051 Fructose and mannose metabolism [PATH:ko00051]	levD	fructose PTS system EIIA component [EC:2.7.1.202]	K11194	0	0	0	0	0	0	0	0	0	0	0	0	0	0	0	0	0	0	0	0	0	0	0	0	0	0	0	0	0	0	0	0	0	0	0	0	0	0	0	0	0	0	0	0	0
09101 Carbohydrate metabolism	00051 Fructose and mannose metabolism [PATH:ko00051]	levE	fructose PTS system EIIB component [EC:2.7.1.202]	K11195	0	0	0	0	0	0	0	0	0	0	0	0	0	0	0	0	0	0	0	0	0	0	0	0	0	0	0	0	0	0	0	0	0	0	0	0	0	0	0	0	0	0	0	0	0
09101 Carbohydrate metabolism	00051 Fructose and mannose metabolism [PATH:ko00051]	levF	fructose PTS system EIIC component	K11196	0	0	0	0	0	0	0	0	0	0	0	0	0	0	0	0	0	0	0	0	0	0	0	0	0	0	0	0	0	0	0	0	0	0	0	0	0	0	0	0	0	0	0	0	0
09101 Carbohydrate metabolism	00051 Fructose and mannose metabolism [PATH:ko00051]	levG	fructose PTS system EIID component	K02771	0	0	0	0	0	0	0	0	0	0	0	0	0	0	0	0	0	0	0	0	0	0	0	0	0	0	0	0	0	0	0	0	0	0	0	0	0	0	0	0	0	0	0	0	0
09101 Carbohydrate metabolism	00051 Fructose and mannose metabolism [PATH:ko00051]	manXa	mannose PTS system EIIA component [EC:2.7.1.191]	K02793	0	0	0	0	0	0	0	0	0	0	0	0	0	0	0	0	0	0	0	0	0	0	0	0	0	0	0	0	0	0	0	0	0	0	0	0	0	0	0	0	0	0	0	0	0
09101 Carbohydrate metabolism	00051 Fructose and mannose metabolism [PATH:ko00051]	manX	mannose PTS system EIIAB component [EC:2.7.1.191]	K02794	0	0	0	0	0	0	0	0	0	0	0	0	0	0	0	0	0	0	0	0	0	0	0	0	0	0	0	0	0	0	0	0	0	0	0	0	0	0	0	0	0	0	0	0	0
09101 Carbohydrate metabolism	00051 Fructose and mannose metabolism [PATH:ko00051]	manY	mannose PTS system EIIC component	K02795	0	0	0	0	0	0	0	0	0	0	0	0	0	0	0	0	0	0	0	0	0	0	0	0	0	0	0	0	0	0	0	0	0	0	0	0	0	0	0	0	0	0	0	0	0
09101 Carbohydrate metabolism	00051 Fructose and mannose metabolism [PATH:ko00051]	manZ	mannose PTS system EIID component	K02796	0	0	0	0	0	0	0	0	0	0	0	0	0	0	0	0	0	0	0	0	0	0	0	0	0	0	0	0	0	0	0	0	0	0	0	0	0	0	0	0	0	0	0	0	0
09101 Carbohydrate metabolism	00051 Fructose and mannose metabolism [PATH:ko00051]	cmtB	mannitol PTS system EIIA component [EC:2.7.1.197]	K02798	0	0	0	0	0	0	0	0	0	0	0	0	0	0	0	0	0	0	0	0	0	0	0	0	0	0	0	0	0	0	0	0	0	0	0	0	0	0	0	0	0	0	0	0	0
09101 Carbohydrate metabolism	00051 Fructose and mannose metabolism [PATH:ko00051]	mtlA, cmtA	mannitol PTS system EIICBA or EIICB component [EC:2.7.1.197]	K02800	0	1	1	0	1	0	0	0	0	0	0	0	0	0	0	0	0	0	1	0	0	0	0	0	0	0	0	0	0	0	0	0	0	0	0	0	0	0	0	0	0	0	0	0	0
09101 Carbohydrate metabolism	00051 Fructose and mannose metabolism [PATH:ko00051]	hxpA	mannitol-1-/sugar-/sorbitol-6-phosphatase [EC:3.1.3.22 3.1.3.23 3.1.3.50]	K19270	0	0	0	0	0	0	0	0	0	0	0	0	0	0	0	0	0	0	0	0	0	0	0	0	0	0	0	0	0	0	0	0	0	0	0	0	0	0	0	0	0	0	0	0	0
09101 Carbohydrate metabolism	00051 Fructose and mannose metabolism [PATH:ko00051]	hxpB	mannitol-1-/sugar-/sorbitol-6-/2-deoxyglucose-6-phosphatase [EC:3.1.3.22 3.1.3.23 3.1.3.50 3.1.3.68]	K24204	0	0	0	0	0	0	0	0	0	0	0	0	0	0	0	0	0	0	0	0	0	0	0	0	0	0	0	0	0	0	0	0	0	0	0	0	0	0	0	0	0	0	0	0	0
09101 Carbohydrate metabolism	00051 Fructose and mannose metabolism [PATH:ko00051]	srlB	glucitol/sorbitol PTS system EIIA component [EC:2.7.1.198]	K02781	0	0	0	0	0	0	0	0	0	0	0	0	0	0	0	0	0	0	0	0	0	0	0	0	0	0	0	0	0	0	0	0	0	0	0	0	0	0	0	0	0	0	0	0	0
09101 Carbohydrate metabolism	00051 Fructose and mannose metabolism [PATH:ko00051]	srlE	glucitol/sorbitol PTS system EIIB component [EC:2.7.1.198]	K02782	0	0	0	0	0	0	0	0	0	0	0	0	0	0	0	0	0	0	0	0	0	0	0	0	0	0	0	0	0	0	0	0	0	0	0	0	0	0	0	0	0	0	0	0	0
09101 Carbohydrate metabolism	00051 Fructose and mannose metabolism [PATH:ko00051]	srlA	glucitol/sorbitol PTS system EIIC component	K02783	0	0	0	0	0	0	0	0	0	0	0	0	0	0	0	0	0	0	0	0	0	0	0	0	0	0	0	0	0	0	0	0	0	0	0	0	0	0	0	0	0	0	0	0	0
09101 Carbohydrate metabolism	00051 Fructose and mannose metabolism [PATH:ko00051]	sorF, sorA	sorbose PTS system EIIA component [EC:2.7.1.206]	K02812	0	0	0	0	0	0	0	0	0	0	0	0	0	0	0	0	0	0	0	0	0	0	0	0	0	0	0	0	0	0	0	0	0	0	0	0	0	0	0	0	0	0	0	0	0
09101 Carbohydrate metabolism	00051 Fructose and mannose metabolism [PATH:ko00051]	sorB	sorbose PTS system EIIB component [EC:2.7.1.206]	K02813	0	0	0	0	0	0	0	0	0	0	0	0	0	0	0	0	0	0	0	0	0	0	0	0	0	0	0	0	0	0	0	0	0	0	0	0	0	0	0	0	0	0	0	0	0
09101 Carbohydrate metabolism	00051 Fructose and mannose metabolism [PATH:ko00051]	sorA, sorC	sorbose PTS system EIIC component	K02814	0	0	0	0	0	0	0	0	0	0	0	0	0	0	0	0	0	0	0	0	0	0	0	0	0	0	0	0	0	0	0	0	0	0	0	0	0	0	0	0	0	0	0	0	0
09101 Carbohydrate metabolism	00051 Fructose and mannose metabolism [PATH:ko00051]	sorM, sorD	sorbose PTS system EIID component	K02815	0	0	0	0	0	0	0	0	0	0	0	0	0	0	0	0	0	0	0	0	0	0	0	0	0	0	0	0	0	0	0	0	0	0	0	0	0	0	0	0	0	0	0	0	0
09101 Carbohydrate metabolism	00052 Galactose metabolism [PATH:ko00052]	glk	glucokinase [EC:2.7.1.2]	K00845	1	0	0	1	1	1	1	1	0	0	0	0	0	0	0	0	0	0	0	0	0	0	0	0	0	0	0	0	0	0	0	0	0	0	0	0	0	0	0	0	0	0	0	0	0
09101 Carbohydrate metabolism	00052 Galactose metabolism [PATH:ko00052]	glk	glucokinase [EC:2.7.1.2]	K25026	2	2	1	2	1	1	2	2	0	1	2	0	1	2	0	1	1	2	0	0	0	0	0	0	0	0	0	0	0	0	0	0	0	0	0	0	0	0	0	0	0	0	0	0	0
09101 Carbohydrate metabolism	00052 Galactose metabolism [PATH:ko00052]	pfkA, PFK	6-phosphofructokinase 1 [EC:2.7.1.11]	K00850	1	0	1	0	0	0	0	0	0	0	0	0	0	0	0	0	0	0	0	0	0	0	0	0	0	0	0	1	1	1	1	1	0	0	1	1	1	0	1	0	0	1	1	1	1
09101 Carbohydrate metabolism	00052 Galactose metabolism [PATH:ko00052]	pfkB	6-phosphofructokinase 2 [EC:2.7.1.11]	K16370	0	0	0	0	0	0	0	0	0	0	0	0	0	0	0	0	0	0	0	0	0	0	0	0	0	0	0	0	0	0	0	0	0	0	0	0	0	0	0	0	0	0	0	0	0
09101 Carbohydrate metabolism	00052 Galactose metabolism [PATH:ko00052]	pfk, pfp	ATP-dependent phosphofructokinase / diphosphate-dependent phosphofructokinase [EC:2.7.1.11 2.7.1.90]	K21071	0	0	0	0	0	0	0	0	0	0	0	0	0	0	0	0	0	0	0	1	0	2	1	1	0	1	0	1	1	1	0	1	2	1	1	1	2	1	1	0	3	1	2	1	1
09101 Carbohydrate metabolism	00052 Galactose metabolism [PATH:ko00052]	galM, GALM	aldose 1-epimerase [EC:5.1.3.3]	K01785	1	1	1	1	1	1	1	1	0	1	1	1	0	1	1	1	1	1	0	1	1	1	1	1	1	0	1	1	1	0	1	1	1	1	1	2	2	1	1	0	2	0	2	1	2
09101 Carbohydrate metabolism	00052 Galactose metabolism [PATH:ko00052]	pgm	phosphoglucomutase [EC:5.4.2.2]	K01835	0	1	1	1	0	0	1	1	0	0	0	0	0	0	0	0	0	0	1	1	1	1	1	1	1	0	1	1	0	1	1	1	1	1	1	1	1	0	1	1	1	1	1	1	1
09101 Carbohydrate metabolism	00052 Galactose metabolism [PATH:ko00052]	pmm-pgm	phosphomannomutase / phosphoglucomutase [EC:5.4.2.8 5.4.2.2]	K15778	0	0	0	0	0	0	0	0	0	1	0	0	1	0	1	1	1	0	0	0	0	0	0	0	0	0	0	0	0	0	0	0	0	0	0	0	0	0	0	0	0	0	0	0	0
09101 Carbohydrate metabolism	00052 Galactose metabolism [PATH:ko00052]	kdpgA	2-dehydro-3-deoxy-phosphogluconate/2-dehydro-3-deoxy-6-phosphogalactonate aldolase [EC:4.1.2.55]	K11395	0	0	0	0	0	0	0	0	0	0	0	0	0	0	0	0	0	0	0	0	0	0	0	0	0	0	0	0	0	0	0	0	0	0	0	0	0	0	0	0	0	0	0	0	0
09101 Carbohydrate metabolism	00052 Galactose metabolism [PATH:ko00052]	gdh2, gdhA	glucose/galactose 1-dehydrogenase (NADP+) [EC:1.1.1.360]	K18124	0	0	0	0	0	0	0	0	0	0	0	0	0	0	0	0	0	0	0	0	0	0	0	0	0	0	0	0	0	0	0	0	0	0	0	0	0	0	0	0	0	0	0	0	0
09101 Carbohydrate metabolism	00052 Galactose metabolism [PATH:ko00052]	ssgdh	aldose 1-dehydrogenase [NAD(P)+] [EC:1.1.1.359]	K18125	0	0	0	0	0	0	0	0	0	0	0	0	0	0	0	0	0	0	0	0	0	0	0	0	0	0	0	0	0	0	0	0	0	0	0	0	0	0	0	0	0	0	0	0	0
09101 Carbohydrate metabolism	00052 Galactose metabolism [PATH:ko00052]	gnaD	gluconate/galactonate dehydratase [EC:4.2.1.140]	K05308	0	0	0	0	0	0	0	0	0	0	0	0	0	0	0	0	0	0	0	0	0	0	0	0	0	0	0	0	0	0	0	0	0	0	0	0	0	0	0	0	0	0	0	0	0
09101 Carbohydrate metabolism	00052 Galactose metabolism [PATH:ko00052]	sskdgK	2-dehydro-3-deoxygluconokinase / 2-dehydro-3-deoxygalactonokinase [EC:2.7.1.178]	K18126	0	0	0	0	0	0	0	0	0	0	0	0	0	0	0	0	0	0	0	0	0	0	0	0	0	0	0	0	0	0	0	0	0	0	0	0	0	0	0	0	0	0	0	0	0
09101 Carbohydrate metabolism	00052 Galactose metabolism [PATH:ko00052]	kdgA	2-dehydro-3-deoxy-D-gluconate aldolase [EC:4.1.2.51]	K18127	0	0	0	0	0	0	0	0	0	0	0	0	0	0	0	0	0	0	0	0	0	0	0	0	0	0	0	0	0	0	0	0	0	0	0	0	0	0	0	0	0	0	0	0	0
09101 Carbohydrate metabolism	00052 Galactose metabolism [PATH:ko00052]	UGP2, galU, galF	UTP--glucose-1-phosphate uridylyltransferase [EC:2.7.7.9]	K00963	0	0	0	0	0	0	0	0	0	0	0	0	0	0	0	0	0	0	0	0	0	0	0	0	0	0	0	0	0	0	0	0	0	0	0	0	0	0	0	0	0	0	0	0	0
09101 Carbohydrate metabolism	00052 Galactose metabolism [PATH:ko00052]	galK	galactokinase [EC:2.7.1.6]	K00849	0	1	0	1	0	0	0	0	0	0	0	0	0	0	0	0	0	0	0	1	0	1	1	1	0	0	0	0	1	1	1	1	0	1	0	1	1	1	1	0	0	1	1	1	1
09101 Carbohydrate metabolism	00052 Galactose metabolism [PATH:ko00052]	galT, GALT	UDPglucose--hexose-1-phosphate uridylyltransferase [EC:2.7.7.12]	K00965	0	0	0	0	0	0	0	0	0	0	0	0	0	0	0	0	0	0	0	0	0	0	0	0	0	0	0	0	0	0	0	0	0	0	0	0	0	0	0	0	0	0	0	0	0
09101 Carbohydrate metabolism	00052 Galactose metabolism [PATH:ko00052]	galE, GALE	UDP-glucose 4-epimerase [EC:5.1.3.2]	K01784	1	2	1	1	1	1	1	1	0	0	0	0	0	1	0	0	0	0	1	1	1	1	1	1	0	1	1	1	1	1	1	1	1	2	1	1	1	0	1	1	1	1	1	0	1
09101 Carbohydrate metabolism	00052 Galactose metabolism [PATH:ko00052]	capD	UDP-glucose 4-epimerase [EC:5.1.3.2]	K17716	0	0	0	0	0	0	0	0	0	0	0	0	0	0	0	0	0	0	0	0	0	0	0	0	0	0	0	0	0	0	0	0	0	0	0	0	0	0	0	0	0	0	0	0	0
09101 Carbohydrate metabolism	00052 Galactose metabolism [PATH:ko00052]	lacZ	beta-galactosidase [EC:3.2.1.23]	K01190	0	0	0	0	0	0	0	0	0	0	0	0	0	0	0	0	0	0	0	1	2	1	0	1	0	0	2	1	1	1	1	1	0	2	0	0	1	1	1	0	0	1	1	1	1
09101 Carbohydrate metabolism	00052 Galactose metabolism [PATH:ko00052]	ebgA	evolved beta-galactosidase subunit alpha [EC:3.2.1.23]	K12111	0	0	0	0	0	0	0	0	0	0	0	0	0	0	0	0	0	0	0	0	0	0	0	0	0	0	0	0	0	0	0	0	0	0	0	0	0	0	0	0	0	0	0	0	0
09101 Carbohydrate metabolism	00052 Galactose metabolism [PATH:ko00052]	ebgC	evolved beta-galactosidase subunit beta	K12112	0	0	0	0	0	0	0	0	0	0	0	0	0	0	0	0	0	0	0	0	0	0	0	0	0	0	0	0	0	0	0	0	0	0	0	0	0	0	0	0	0	0	0	0	0
09101 Carbohydrate metabolism	00052 Galactose metabolism [PATH:ko00052]	bgaB, lacA	beta-galactosidase [EC:3.2.1.23]	K12308	0	0	0	0	0	0	0	0	0	0	0	0	0	0	0	0	0	0	0	0	0	0	0	0	0	0	0	0	0	0	0	0	0	0	0	0	0	0	0	0	0	0	0	0	0
09101 Carbohydrate metabolism	00052 Galactose metabolism [PATH:ko00052]	glf	UDP-galactopyranose mutase [EC:5.4.99.9]	K01854	0	0	0	0	0	0	0	0	0	0	0	0	0	0	0	0	0	0	0	0	0	1	0	0	0	0	0	1	0	0	0	0	1	1	1	0	0	0	0	1	0	0	3	0	0
09101 Carbohydrate metabolism	00052 Galactose metabolism [PATH:ko00052]	melA	alpha-galactosidase [EC:3.2.1.22]	K07406	1	1	1	1	0	1	1	1	1	2	3	1	2	1	2	2	2	2	0	0	0	0	0	0	0	0	0	0	0	0	0	0	0	0	0	0	0	0	0	0	0	0	0	0	0
09101 Carbohydrate metabolism	00052 Galactose metabolism [PATH:ko00052]	E3.2.1.22B, galA, rafA	alpha-galactosidase [EC:3.2.1.22]	K07407	0	0	0	0	0	0	0	0	0	0	2	0	0	2	0	0	0	4	0	2	3	1	2	2	1	0	3	1	0	0	0	0	1	3	1	0	1	0	0	0	0	0	2	0	2
09101 Carbohydrate metabolism	00052 Galactose metabolism [PATH:ko00052]	gatA, sgcA	galactitol PTS system EIIA component [EC:2.7.1.200]	K02773	0	0	0	0	0	0	0	0	0	0	0	0	0	0	0	0	0	0	0	0	0	0	0	0	0	0	0	0	0	0	0	0	0	0	0	0	0	0	0	0	0	0	0	0	0
09101 Carbohydrate metabolism	00052 Galactose metabolism [PATH:ko00052]	gatB, sgcB	galactitol PTS system EIIB component [EC:2.7.1.200]	K02774	0	0	0	0	0	0	0	0	0	0	0	0	0	0	0	0	0	0	0	0	0	0	0	0	0	0	0	0	0	0	0	0	0	0	0	0	0	0	0	0	0	0	0	0	0
09101 Carbohydrate metabolism	00052 Galactose metabolism [PATH:ko00052]	gatC, sgcC	galactitol PTS system EIIC component	K02775	0	0	0	0	0	0	0	0	0	0	0	0	0	0	0	0	0	0	0	0	0	0	0	0	0	0	0	0	0	0	0	0	0	0	0	0	0	0	0	0	0	0	0	0	0
09101 Carbohydrate metabolism	00052 Galactose metabolism [PATH:ko00052]	E1.1.1.251, gatD	galactitol-1-phosphate 5-dehydrogenase [EC:1.1.1.251]	K00094	0	0	0	0	0	0	0	0	0	0	0	0	0	0	0	0	0	0	0	0	0	0	0	0	0	0	0	0	0	0	0	0	0	0	0	0	0	0	0	0	0	0	0	0	0
09101 Carbohydrate metabolism	00052 Galactose metabolism [PATH:ko00052]	sorbD	galactitol 2-dehydrogenase [EC:1.1.1.16]	K21620	0	0	0	0	0	0	0	0	0	0	0	0	0	0	0	0	0	0	0	0	0	0	0	0	0	0	0	0	0	0	0	0	0	0	0	0	0	0	0	0	0	0	0	0	0
09101 Carbohydrate metabolism	00052 Galactose metabolism [PATH:ko00052]	fk	tagatose kinase [EC:2.7.1.101]	K21621	0	0	0	0	0	0	0	0	0	0	0	0	0	0	0	0	0	0	0	0	0	0	0	0	0	0	0	0	0	0	0	0	0	0	0	0	0	0	0	0	0	0	0	0	0
09101 Carbohydrate metabolism	00052 Galactose metabolism [PATH:ko00052]	tag6PK	D-tagatose 6-phosphate 4-epimerase [EC:5.1.3.40]	K21622	0	0	0	0	0	0	0	0	0	0	0	0	0	0	0	0	0	0	0	0	0	0	0	0	0	0	0	0	0	0	0	0	0	0	0	0	0	0	0	0	0	0	0	0	0
09101 Carbohydrate metabolism	00052 Galactose metabolism [PATH:ko00052]	lacC	tagatose 6-phosphate kinase [EC:2.7.1.144]	K00917	0	0	0	0	0	0	0	0	0	0	0	0	0	0	0	0	0	0	0	0	0	0	0	0	0	0	0	0	0	0	0	0	0	0	0	0	0	0	0	0	0	0	0	0	0
09101 Carbohydrate metabolism	00052 Galactose metabolism [PATH:ko00052]	lacD	tagatose 1,6-diphosphate aldolase [EC:4.1.2.40]	K01635	0	0	0	0	0	0	0	0	0	0	0	0	0	0	0	0	0	0	0	0	0	0	0	0	0	0	0	0	0	0	0	0	0	0	0	0	0	0	0	0	0	0	0	0	0
09101 Carbohydrate metabolism	00052 Galactose metabolism [PATH:ko00052]	gatY-kbaY	tagatose 1,6-diphosphate aldolase GatY/KbaY [EC:4.1.2.40]	K08302	0	0	0	0	0	0	0	0	0	0	0	0	0	0	0	0	0	0	0	0	0	0	0	0	0	0	0	0	0	0	0	0	0	0	0	0	0	0	0	0	0	0	0	0	0
09101 Carbohydrate metabolism	00052 Galactose metabolism [PATH:ko00052]	gatZ-kbaZ	D-tagatose-1,6-bisphosphate aldolase subunit GatZ/KbaZ	K16371	0	0	0	0	0	0	0	0	0	0	0	0	0	0	0	0	0	0	0	0	0	0	0	0	0	0	0	0	0	0	0	0	0	0	0	0	0	0	0	0	0	0	0	0	0
09101 Carbohydrate metabolism	00052 Galactose metabolism [PATH:ko00052]	gal	D-galactose 1-dehydrogenase [EC:1.1.1.48]	K00035	0	0	0	0	0	0	0	0	0	0	0	0	0	0	0	0	0	0	0	0	0	0	0	0	0	0	0	0	0	0	0	0	0	0	0	0	0	0	0	0	0	0	0	0	0
09101 Carbohydrate metabolism	00052 Galactose metabolism [PATH:ko00052]	galD	galactose dehydrogenase [EC:1.1.1.48 1.1.1.120]	K22215	0	0	0	0	0	0	0	0	0	0	0	0	0	0	0	0	0	0	0	0	0	0	0	0	0	0	0	0	0	0	0	0	0	0	0	0	0	0	0	0	0	0	0	0	0
09101 Carbohydrate metabolism	00052 Galactose metabolism [PATH:ko00052]	dgoD	galactonate dehydratase [EC:4.2.1.6]	K01684	0	0	0	0	0	0	0	0	2	1	7	2	4	8	2	3	5	8	0	0	0	0	0	0	0	0	0	0	0	0	0	0	0	0	0	0	0	0	0	0	0	0	0	0	0
09101 Carbohydrate metabolism	00052 Galactose metabolism [PATH:ko00052]	dgoK	2-dehydro-3-deoxygalactonokinase [EC:2.7.1.58]	K00883	0	0	0	0	0	0	0	0	0	0	0	0	0	0	0	0	0	0	0	0	0	0	0	0	0	0	0	0	0	0	0	0	0	0	0	0	0	0	0	0	0	0	0	0	0
09101 Carbohydrate metabolism	00052 Galactose metabolism [PATH:ko00052]	dgoA	2-dehydro-3-deoxyphosphogalactonate aldolase [EC:4.1.2.21]	K01631	0	0	0	0	0	0	0	0	0	0	0	0	0	0	0	0	0	0	0	0	0	0	0	0	0	0	0	0	0	0	0	0	0	0	0	0	0	0	0	0	0	0	0	0	0
09101 Carbohydrate metabolism	00052 Galactose metabolism [PATH:ko00052]	E5.3.1.26, lacA, lacB	galactose-6-phosphate isomerase [EC:5.3.1.26]	K01819	0	0	0	0	0	0	0	0	0	0	0	0	0	0	0	0	0	0	0	0	0	0	0	0	0	0	0	0	0	0	0	0	0	0	0	0	0	0	0	0	0	0	0	0	0
09101 Carbohydrate metabolism	00052 Galactose metabolism [PATH:ko00052]	E3.2.1.85, lacG	6-phospho-beta-galactosidase [EC:3.2.1.85]	K01220	0	0	0	0	0	0	0	0	0	0	0	0	0	0	0	0	0	0	0	0	0	0	0	0	0	0	0	0	0	0	0	0	0	0	0	0	0	0	0	0	0	0	0	0	0
09101 Carbohydrate metabolism	00052 Galactose metabolism [PATH:ko00052]	lacF	lactose PTS system EIIA component [EC:2.7.1.207]	K02786	0	0	0	0	0	0	0	0	0	0	0	0	0	0	0	0	0	0	0	0	0	0	0	0	0	0	0	0	0	0	0	0	0	0	0	0	0	0	0	0	0	0	0	0	0
09101 Carbohydrate metabolism	00052 Galactose metabolism [PATH:ko00052]	lacE	lactose PTS system EIICB component [EC:2.7.1.207]	K02788	0	0	0	0	0	0	0	0	0	0	0	0	0	0	0	0	0	0	0	0	0	0	0	0	0	0	0	0	0	0	0	0	0	0	0	0	0	0	0	0	0	0	0	0	0
09101 Carbohydrate metabolism	00052 Galactose metabolism [PATH:ko00052]	INV, sacA	beta-fructofuranosidase [EC:3.2.1.26]	K01193	0	0	0	0	0	0	0	0	0	0	0	0	0	0	0	0	0	0	0	0	0	0	0	0	0	0	0	0	0	0	0	0	0	0	0	0	1	0	0	0	1	0	0	0	1
09101 Carbohydrate metabolism	00052 Galactose metabolism [PATH:ko00052]	malZ	alpha-glucosidase [EC:3.2.1.20]	K01187	0	0	0	0	0	0	0	0	0	0	0	0	0	0	0	0	0	0	0	0	0	0	0	0	0	0	0	0	0	0	0	0	0	0	0	0	0	0	0	0	0	0	0	0	0
09101 Carbohydrate metabolism	00052 Galactose metabolism [PATH:ko00052]	IMA, malL	oligo-1,6-glucosidase [EC:3.2.1.10]	K01182	0	0	0	0	0	0	0	0	0	0	0	0	0	0	0	0	0	0	0	0	0	0	0	0	0	0	0	0	0	0	0	0	0	0	0	0	0	0	0	0	0	0	0	0	0
09101 Carbohydrate metabolism	00052 Galactose metabolism [PATH:ko00052]	agaF	N-acetylgalactosamine PTS system EIIA component [EC:2.7.1.-]	K02744	0	0	0	0	0	0	0	0	0	0	0	0	0	0	0	0	0	0	0	0	0	0	0	0	0	0	0	0	0	0	0	0	0	0	0	0	0	0	0	0	0	0	0	0	0
09101 Carbohydrate metabolism	00052 Galactose metabolism [PATH:ko00052]	agaV	N-acetylgalactosamine PTS system EIIB component [EC:2.7.1.-]	K02745	0	0	0	0	0	0	0	0	0	0	0	0	0	0	0	0	0	0	0	0	0	0	0	0	0	0	0	0	0	0	0	0	0	0	0	0	0	0	0	0	0	0	0	0	0
09101 Carbohydrate metabolism	00052 Galactose metabolism [PATH:ko00052]	agaW	N-acetylgalactosamine PTS system EIIC component	K02746	0	0	0	0	0	0	0	0	0	0	0	0	0	0	0	0	0	0	0	0	0	0	0	0	0	0	0	0	0	0	0	0	0	0	0	0	0	0	0	0	0	0	0	0	0
09101 Carbohydrate metabolism	00052 Galactose metabolism [PATH:ko00052]	agaE	N-acetylgalactosamine PTS system EIID component	K02747	0	0	0	0	0	0	0	0	0	0	0	0	0	0	0	0	0	0	0	0	0	0	0	0	0	0	0	0	0	0	0	0	0	0	0	0	0	0	0	0	0	0	0	0	0
09101 Carbohydrate metabolism	00052 Galactose metabolism [PATH:ko00052]	agaA	N-acetylgalactosamine-6-phosphate deacetylase [EC:3.5.1.25]	K02079	0	0	0	0	0	0	0	0	0	0	0	0	0	0	0	0	0	0	0	0	0	0	0	0	0	0	0	0	0	0	0	0	0	0	0	0	0	0	0	0	0	0	0	0	0
09101 Carbohydrate metabolism	00052 Galactose metabolism [PATH:ko00052]	agaS	D-galactosamine 6-phosphate deaminase/isomerase [EC:3.5.99.-]	K02082	0	0	0	0	0	0	0	0	0	0	0	0	0	0	0	0	0	0	0	0	0	0	0	0	0	0	0	0	0	0	0	0	0	0	0	0	0	0	0	0	0	0	0	0	0
09101 Carbohydrate metabolism	00052 Galactose metabolism [PATH:ko00052]	agaB	galactosamine PTS system EIIB component [EC:2.7.1.-]	K10984	0	0	0	0	0	0	0	0	0	0	0	0	0	0	0	0	0	0	0	0	0	0	0	0	0	0	0	0	0	0	0	0	0	0	0	0	0	0	0	0	0	0	0	0	0
09101 Carbohydrate metabolism	00052 Galactose metabolism [PATH:ko00052]	agaC	galactosamine PTS system EIIC component	K10985	0	0	0	0	0	0	0	0	0	0	0	0	0	0	0	0	0	0	0	0	0	0	0	0	0	0	0	0	0	0	0	0	0	0	0	0	0	0	0	0	0	0	0	0	0
09101 Carbohydrate metabolism	00052 Galactose metabolism [PATH:ko00052]	agaD	galactosamine PTS system EIID component	K10986	0	0	0	0	0	0	0	0	0	0	0	0	0	0	0	0	0	0	0	0	0	0	0	0	0	0	0	0	0	0	0	0	0	0	0	0	0	0	0	0	0	0	0	0	0
09101 Carbohydrate metabolism	00053 Ascorbate and aldarate metabolism [PATH:ko00053]	AKR1A1, adh	alcohol dehydrogenase (NADP+) [EC:1.1.1.2]	K00002	0	0	0	0	0	0	0	0	0	0	0	0	0	0	0	0	0	0	0	0	0	0	0	0	0	0	0	0	0	0	0	0	0	0	0	0	0	0	0	0	0	0	0	0	0
09101 Carbohydrate metabolism	00053 Ascorbate and aldarate metabolism [PATH:ko00053]	gnl, RGN	gluconolactonase [EC:3.1.1.17]	K01053	1	1	1	1	1	0	0	0	3	4	3	4	4	3	4	4	4	2	0	0	0	0	0	0	0	0	0	0	0	0	0	0	0	0	0	0	0	0	0	0	0	0	0	0	0
09101 Carbohydrate metabolism	00053 Ascorbate and aldarate metabolism [PATH:ko00053]	uidA, GUSB	beta-glucuronidase [EC:3.2.1.31]	K01195	0	0	0	0	0	0	0	0	0	0	0	0	0	0	0	0	0	0	0	0	0	0	0	0	0	0	0	0	0	0	0	0	0	0	0	0	0	0	0	0	0	0	0	0	0
09101 Carbohydrate metabolism	00053 Ascorbate and aldarate metabolism [PATH:ko00053]	UGDH, ugd	UDPglucose 6-dehydrogenase [EC:1.1.1.22]	K00012	1	1	1	1	1	1	1	1	0	0	0	0	0	0	0	0	0	0	1	1	0	1	0	1	0	0	0	1	0	0	0	0	1	1	1	0	0	1	0	1	0	0	0	0	0
09101 Carbohydrate metabolism	00053 Ascorbate and aldarate metabolism [PATH:ko00053]	dlgD	3-dehydro-L-gulonate 2-dehydrogenase [EC:1.1.1.130]	K08092	0	0	0	0	0	0	0	0	0	0	0	0	0	0	0	0	0	0	0	0	0	0	0	0	0	0	0	0	0	0	0	0	0	0	0	0	0	0	0	0	0	0	0	0	0
09101 Carbohydrate metabolism	00053 Ascorbate and aldarate metabolism [PATH:ko00053]	lyxK	L-xylulokinase [EC:2.7.1.53]	K00880	0	0	0	0	0	0	0	0	0	0	0	0	0	0	0	0	0	0	0	0	0	0	0	0	0	0	0	0	0	0	0	0	0	0	0	0	0	0	0	0	0	0	0	0	0
09101 Carbohydrate metabolism	00053 Ascorbate and aldarate metabolism [PATH:ko00053]	ulaD, sgaH, sgbH	3-dehydro-L-gulonate-6-phosphate decarboxylase [EC:4.1.1.85]	K03078	0	0	0	0	0	0	0	0	0	0	0	0	0	0	0	0	0	0	0	0	0	0	0	0	0	0	0	0	0	0	0	0	0	0	0	0	0	0	0	0	0	0	0	0	0
09101 Carbohydrate metabolism	00053 Ascorbate and aldarate metabolism [PATH:ko00053]	ulaE, sgaU, sgbU	L-ribulose-5-phosphate 3-epimerase [EC:5.1.3.22]	K03079	0	0	0	0	0	0	0	0	0	0	0	0	0	0	0	0	0	0	1	0	0	0	0	0	0	0	0	0	0	0	0	0	0	0	0	0	0	0	0	0	0	0	0	0	0
09101 Carbohydrate metabolism	00053 Ascorbate and aldarate metabolism [PATH:ko00053]	araD, ulaF, sgaE, sgbE	L-ribulose-5-phosphate 4-epimerase [EC:5.1.3.4]	K03077	0	0	0	0	0	0	0	0	0	0	0	0	0	0	0	0	0	0	0	1	1	1	1	1	0	1	1	0	1	1	1	1	0	1	0	0	1	1	1	0	0	1	0	1	1
09101 Carbohydrate metabolism	00053 Ascorbate and aldarate metabolism [PATH:ko00053]	xacC	D-xylono/L-arabinono-1,4-lactonase [EC:3.1.1.68 3.1.1.15]	K24443	0	0	0	0	0	0	0	0	0	0	0	0	0	0	0	0	0	0	0	0	0	0	0	0	0	0	0	0	0	0	0	0	0	0	0	0	0	0	0	0	0	0	0	0	0
09101 Carbohydrate metabolism	00053 Ascorbate and aldarate metabolism [PATH:ko00053]	kdaD, xacE, kdxD	2-dehydro-3-deoxy-D-arabinonate dehydratase [EC:4.2.1.141]	K14259	0	0	0	0	0	0	0	0	1	0	1	1	1	0	0	1	1	1	0	0	0	0	0	0	0	0	0	0	0	0	0	0	0	0	0	0	0	0	0	0	0	0	0	0	0
09101 Carbohydrate metabolism	00053 Ascorbate and aldarate metabolism [PATH:ko00053]	aldH	2,5-dioxopentanoate dehydrogenase [EC:1.2.1.26]	K13877	0	0	0	0	0	0	0	0	0	0	0	0	0	0	0	0	0	0	0	0	0	0	0	0	0	0	0	0	0	0	0	0	0	0	0	0	0	0	0	0	0	0	0	0	0
09101 Carbohydrate metabolism	00053 Ascorbate and aldarate metabolism [PATH:ko00053]	dopDH	2,5-dioxopentanoate dehydrogenase [EC:1.2.1.26]	K19588	0	0	0	0	0	0	0	0	0	0	0	0	0	0	0	0	0	0	0	0	0	0	0	0	0	0	0	0	0	0	0	0	0	0	0	0	0	0	0	0	0	0	0	0	0
09101 Carbohydrate metabolism	00053 Ascorbate and aldarate metabolism [PATH:ko00053]	GalDH	L-galactose dehydrogenase [EC:1.1.1.316]	K17744	0	0	0	0	0	0	0	0	0	0	0	0	0	0	0	0	0	0	0	0	0	0	0	0	0	0	0	0	0	0	0	0	0	0	0	0	0	0	0	0	0	0	0	0	0
09101 Carbohydrate metabolism	00053 Ascorbate and aldarate metabolism [PATH:ko00053]	GAE, cap1J	UDP-glucuronate 4-epimerase [EC:5.1.3.6]	K08679	1	1	0	0	0	0	0	0	0	0	0	0	0	0	1	1	0	0	0	0	0	0	0	0	0	0	0	1	0	0	0	0	0	0	0	0	0	0	0	1	1	0	0	0	0
09101 Carbohydrate metabolism	00053 Ascorbate and aldarate metabolism [PATH:ko00053]	lgaA	L-galactose dehydrogenase [EC:1.1.1.-]	K23003	0	0	0	0	0	0	0	0	0	0	0	0	0	0	0	0	0	0	0	0	0	0	0	0	0	0	0	0	0	0	0	0	0	0	0	0	0	0	0	0	0	0	0	0	0
09101 Carbohydrate metabolism	00053 Ascorbate and aldarate metabolism [PATH:ko00053]	lgaB	L-galactono-1,5-lactonase [EC:3.1.1.-]	K23004	0	0	0	0	0	0	0	0	0	0	0	0	0	0	0	0	0	0	0	0	0	0	0	0	0	0	0	0	0	0	0	0	0	0	0	0	0	0	0	0	0	0	0	0	0
09101 Carbohydrate metabolism	00053 Ascorbate and aldarate metabolism [PATH:ko00053]	lgaC	L-galactonate 5-dehydrogenase [EC:1.1.1.414]	K23005	0	0	0	0	0	0	0	0	0	0	0	0	0	0	0	0	0	0	0	0	0	0	0	0	0	0	0	0	0	0	0	0	0	0	0	0	0	0	0	0	0	0	0	0	0
09101 Carbohydrate metabolism	00053 Ascorbate and aldarate metabolism [PATH:ko00053]	lgoD	L-galactonate 5-dehydrogenase [EC:1.1.1.414]	K23007	0	0	0	0	0	0	0	0	0	0	0	0	0	0	0	0	0	0	0	0	0	0	0	0	0	0	0	0	0	0	0	0	0	0	0	0	0	0	0	0	0	0	0	0	0
09101 Carbohydrate metabolism	00053 Ascorbate and aldarate metabolism [PATH:ko00053]	ulaC, sgaA	ascorbate PTS system EIIA or EIIAB component [EC:2.7.1.194]	K02821	1	1	1	0	1	0	0	0	0	0	0	0	0	0	0	0	0	0	1	0	0	0	0	0	0	0	0	0	0	0	0	0	0	0	0	0	0	0	0	0	0	0	0	0	0
09101 Carbohydrate metabolism	00053 Ascorbate and aldarate metabolism [PATH:ko00053]	ulaB, sgaB	ascorbate PTS system EIIB component [EC:2.7.1.194]	K02822	0	0	0	0	0	0	0	0	0	0	0	0	0	0	0	0	0	0	0	0	0	0	0	0	0	0	0	0	0	0	0	0	0	0	0	0	0	0	0	0	0	0	0	0	0
09101 Carbohydrate metabolism	00053 Ascorbate and aldarate metabolism [PATH:ko00053]	ulaA, sgaT	ascorbate PTS system EIIC component	K03475	0	0	0	0	0	0	0	0	0	0	0	0	0	0	0	0	0	0	0	0	0	0	0	0	0	0	0	0	0	0	0	0	0	0	0	0	0	0	0	0	0	0	0	0	0
09101 Carbohydrate metabolism	00053 Ascorbate and aldarate metabolism [PATH:ko00053]	ulaG	L-ascorbate 6-phosphate lactonase [EC:3.1.1.-]	K03476	0	0	0	0	0	0	0	0	0	0	0	0	0	0	0	0	0	0	0	0	0	0	0	0	0	0	0	0	0	0	0	0	0	0	0	0	0	0	0	0	0	0	0	0	0
09101 Carbohydrate metabolism	00053 Ascorbate and aldarate metabolism [PATH:ko00053]	gudD	glucarate dehydratase [EC:4.2.1.40]	K01706	0	0	0	0	0	0	0	0	0	0	0	0	0	0	0	0	0	0	0	0	0	0	0	0	0	0	0	0	0	0	0	0	0	0	0	0	0	0	0	0	0	0	0	0	0
09101 Carbohydrate metabolism	00053 Ascorbate and aldarate metabolism [PATH:ko00053]	garL	2-dehydro-3-deoxyglucarate aldolase [EC:4.1.2.20]	K01630	0	0	0	0	0	0	0	0	0	0	0	0	0	0	0	0	0	0	0	0	0	0	0	0	0	0	0	0	0	0	0	0	0	0	0	0	0	0	0	0	0	0	0	0	0
09101 Carbohydrate metabolism	00053 Ascorbate and aldarate metabolism [PATH:ko00053]	araDH	D-arabinose 1-dehydrogenase [EC:1.1.1.-]	K19590	0	0	0	0	0	0	0	0	0	0	0	0	0	0	0	0	0	0	0	0	0	0	0	0	0	0	0	0	0	0	0	0	0	0	0	0	0	0	0	0	0	0	0	0	0
09101 Carbohydrate metabolism	00053 Ascorbate and aldarate metabolism [PATH:ko00053]	araD	D-arabinonate dehydratase [EC:4.2.1.5]	K01683	0	0	0	0	0	0	0	0	0	0	0	0	0	0	0	0	0	0	0	0	0	0	0	0	0	0	0	0	0	0	0	0	0	0	0	0	0	0	0	0	0	0	0	0	0
09101 Carbohydrate metabolism	00053 Ascorbate and aldarate metabolism [PATH:ko00053]	araA	L-arabinose 1-dehydrogenase [EC:1.1.1.376]	K13873	0	0	0	0	0	0	0	0	0	0	0	0	0	0	0	0	0	0	0	0	0	0	0	0	0	0	0	0	0	0	0	0	0	0	0	0	0	0	0	0	0	0	0	0	0
09101 Carbohydrate metabolism	00053 Ascorbate and aldarate metabolism [PATH:ko00053]	araDH	L-arabinose 1-dehydrogenase [NAD(P)+] [EC:1.1.1.376]	K19660	0	0	0	0	0	0	0	0	0	0	0	0	0	0	0	0	0	0	0	0	0	0	0	0	0	0	0	0	0	0	0	0	0	0	0	0	0	0	0	0	0	0	0	0	0
09101 Carbohydrate metabolism	00053 Ascorbate and aldarate metabolism [PATH:ko00053]	araB	L-arabinonolactonase [EC:3.1.1.15]	K13874	0	0	0	0	0	0	0	0	0	0	0	0	0	0	0	0	0	0	0	0	0	0	0	0	0	0	0	0	0	0	0	0	0	0	0	0	0	0	0	0	0	0	0	0	0
09101 Carbohydrate metabolism	00053 Ascorbate and aldarate metabolism [PATH:ko00053]	araC	L-arabonate dehydrase [EC:4.2.1.25]	K13875	0	0	0	0	0	0	0	0	0	0	0	0	0	0	0	0	0	0	0	0	0	0	0	0	0	0	0	0	0	0	0	0	0	0	0	0	0	0	0	0	0	0	0	0	0
09101 Carbohydrate metabolism	00053 Ascorbate and aldarate metabolism [PATH:ko00053]	araD	2-keto-3-deoxy-L-arabinonate dehydratase [EC:4.2.1.43]	K13876	0	0	0	0	0	0	0	0	0	0	0	0	0	0	0	0	0	0	0	0	0	0	0	0	0	0	0	0	0	0	0	0	0	0	0	0	0	0	0	0	0	0	0	0	0
09101 Carbohydrate metabolism	00053 Ascorbate and aldarate metabolism [PATH:ko00053]	lxyD	L-lyxonate dehydratase [EC:4.2.1.176]	K25260	0	0	0	0	0	0	0	0	0	0	0	0	0	0	0	0	0	0	0	0	0	0	0	0	0	0	0	0	0	0	0	0	0	0	0	0	0	0	0	0	0	0	0	0	0
09101 Carbohydrate metabolism	00053 Ascorbate and aldarate metabolism [PATH:ko00053]	kdgD	5-dehydro-4-deoxyglucarate dehydratase [EC:4.2.1.41]	K01707	0	0	0	0	0	0	0	0	0	0	0	0	0	0	0	0	0	0	0	0	0	0	0	0	0	0	0	0	0	0	0	0	0	0	0	0	0	0	0	0	0	0	0	0	0
09101 Carbohydrate metabolism	00053 Ascorbate and aldarate metabolism [PATH:ko00053]	garD	galactarate dehydratase [EC:4.2.1.42]	K01708	0	0	0	0	0	0	0	0	0	0	0	0	0	0	0	0	0	0	0	0	0	0	0	0	0	0	0	0	0	0	0	0	0	0	0	0	0	0	0	0	0	0	0	0	0
09101 Carbohydrate metabolism	00053 Ascorbate and aldarate metabolism [PATH:ko00053]	talrD-galrD	L-talarate/galactarate dehydratase [EC:4.2.1.156 4.2.1.42]	K20023	0	0	0	0	0	0	0	0	0	0	0	0	0	0	0	0	0	0	0	0	0	0	0	0	0	0	0	0	0	0	0	0	0	0	0	0	0	0	0	0	0	0	0	0	0
09101 Carbohydrate metabolism	00053 Ascorbate and aldarate metabolism [PATH:ko00053]	udh	uronate dehydrogenase [EC:1.1.1.203]	K18981	0	0	0	0	0	0	0	0	0	0	0	0	0	0	0	0	0	0	0	0	0	0	0	0	0	0	0	0	0	0	0	0	0	0	0	0	0	0	0	0	0	0	0	0	0
09101 Carbohydrate metabolism	00053 Ascorbate and aldarate metabolism [PATH:ko00053]	gli	D-galactarolactone isomerase [EC:5.4.1.4]	K18982	0	0	0	0	0	0	0	0	0	0	0	0	0	0	0	0	0	0	0	0	0	0	0	0	0	0	0	0	0	0	0	0	0	0	0	0	0	0	0	0	0	0	0	0	0
09101 Carbohydrate metabolism	00053 Ascorbate and aldarate metabolism [PATH:ko00053]	gci	D-galactarolactone cycloisomerase [EC:5.5.1.27]	K18983	0	0	0	0	0	0	0	0	0	1	1	1	1	1	1	1	1	1	0	0	0	0	0	0	0	0	0	0	0	0	0	0	0	0	0	0	0	0	0	0	0	0	0	0	0
09103 Lipid metabolism	00061 Fatty acid biosynthesis [PATH:ko00061]	accA	acetyl-CoA carboxylase carboxyl transferase subunit alpha [EC:6.4.1.2 2.1.3.15]	K01962	1	1	1	1	1	1	1	0	0	0	0	0	0	0	0	0	0	0	0	0	1	0	0	0	0	0	1	0	0	0	0	0	0	0	0	0	0	0	0	0	0	0	0	0	0
09103 Lipid metabolism	00061 Fatty acid biosynthesis [PATH:ko00061]	accB, bccP	acetyl-CoA carboxylase biotin carboxyl carrier protein	K02160	1	1	1	1	1	1	1	1	0	0	0	0	0	0	0	0	0	0	1	0	1	0	0	0	0	0	1	0	0	0	0	0	0	0	0	0	0	0	0	0	0	0	0	0	0
09103 Lipid metabolism	00061 Fatty acid biosynthesis [PATH:ko00061]	accC	acetyl-CoA carboxylase, biotin carboxylase subunit [EC:6.4.1.2 6.3.4.14]	K01961	0	0	0	0	0	0	0	0	0	0	0	0	0	0	0	0	0	0	0	0	0	0	0	0	0	0	0	0	0	0	0	0	0	0	0	0	0	0	0	0	0	0	0	0	0
09103 Lipid metabolism	00061 Fatty acid biosynthesis [PATH:ko00061]	accD	acetyl-CoA carboxylase carboxyl transferase subunit beta [EC:6.4.1.2 2.1.3.15]	K01963	1	1	1	1	1	0	1	0	0	0	0	0	0	0	0	0	0	0	1	0	1	0	0	0	0	0	1	0	0	0	0	0	0	0	0	0	0	0	0	0	0	0	0	0	0
09103 Lipid metabolism	00061 Fatty acid biosynthesis [PATH:ko00061]	bccA, pccA	acetyl-CoA/propionyl-CoA carboxylase, biotin carboxylase, biotin carboxyl carrier protein [EC:6.4.1.2 6.4.1.3 6.3.4.14]	K11263	0	0	0	0	0	0	0	0	0	0	0	0	0	0	0	0	0	0	0	0	0	0	0	0	0	0	0	0	0	0	0	0	0	0	0	0	0	0	0	0	0	0	0	0	0
09103 Lipid metabolism	00061 Fatty acid biosynthesis [PATH:ko00061]	accD6	acetyl-CoA/propionyl-CoA carboxylase carboxyl transferase subunit [EC:6.4.1.2 6.4.1.3 2.1.3.15]	K18472	0	0	0	0	0	0	0	0	0	0	0	0	0	0	0	0	0	0	0	0	0	0	0	0	0	0	0	0	0	0	0	0	0	0	0	0	0	0	0	0	0	0	0	0	0
09103 Lipid metabolism	00061 Fatty acid biosynthesis [PATH:ko00061]	fabV, ter	enoyl-[acyl-carrier protein] reductase / trans-2-enoyl-CoA reductase (NAD+) [EC:1.3.1.9 1.3.1.44]	K00209	1	1	1	1	2	1	1	2	1	1	0	0	1	1	1	1	1	1	1	1	1	2	1	1	1	0	1	1	1	1	1	1	1	1	1	1	1	1	1	0	1	1	1	1	1
09103 Lipid metabolism	00061 Fatty acid biosynthesis [PATH:ko00061]	acpP	acyl carrier protein	K02078	1	1	1	1	1	1	1	1	1	1	3	3	1	3	1	1	1	2	1	3	1	5	0	3	2	0	1	2	3	3	3	3	3	1	3	1	1	3	3	4	4	3	2	1	3
09103 Lipid metabolism	00061 Fatty acid biosynthesis [PATH:ko00061]	fabD, MCAT, MCT1	[acyl-carrier-protein] S-malonyltransferase [EC:2.3.1.39]	K00645	0	1	1	1	1	1	1	1	0	1	1	0	1	1	1	1	1	1	1	1	1	0	1	1	1	1	1	0	1	1	1	1	1	0	0	1	1	1	1	1	1	1	1	1	1
09103 Lipid metabolism	00061 Fatty acid biosynthesis [PATH:ko00061]	fas	fatty acid synthase, bacteria type [EC:2.3.1.-]	K11533	0	0	0	0	0	0	0	0	0	0	0	0	0	0	0	0	0	0	0	0	0	0	0	0	0	0	0	0	0	0	0	0	0	0	0	0	0	0	0	0	0	0	0	0	0
09103 Lipid metabolism	00061 Fatty acid biosynthesis [PATH:ko00061]	fabH	3-oxoacyl-[acyl-carrier-protein] synthase III [EC:2.3.1.180]	K00648	1	1	1	1	1	1	1	1	1	1	1	1	1	1	1	1	1	1	1	2	1	1	1	1	0	0	0	0	0	0	0	0	0	1	0	0	0	0	0	1	0	0	0	0	0
09103 Lipid metabolism	00061 Fatty acid biosynthesis [PATH:ko00061]	fabY	acetoacetyl-[acyl-carrier protein] synthase [EC:2.3.1.180]	K18473	0	0	0	0	0	0	0	0	0	0	0	0	0	0	0	0	0	0	0	0	0	0	0	0	0	0	0	0	0	0	0	0	0	0	0	0	0	0	0	0	0	0	0	0	0
09103 Lipid metabolism	00061 Fatty acid biosynthesis [PATH:ko00061]	fabB	3-oxoacyl-[acyl-carrier-protein] synthase I [EC:2.3.1.41]	K00647	1	1	0	1	0	0	0	0	0	0	0	0	0	0	0	0	0	0	0	1	0	1	0	1	1	0	0	0	1	1	1	1	0	0	0	0	0	1	1	0	1	0	0	0	1
09103 Lipid metabolism	00061 Fatty acid biosynthesis [PATH:ko00061]	fabF, OXSM, CEM1	3-oxoacyl-[acyl-carrier-protein] synthase II [EC:2.3.1.179]	K09458	2	2	1	2	2	0	3	2	1	2	1	1	2	1	2	2	2	1	1	1	1	1	1	1	1	2	1	0	1	2	2	2	2	1	0	1	2	2	2	1	2	2	1	2	2
09103 Lipid metabolism	00061 Fatty acid biosynthesis [PATH:ko00061]	fabG, OAR1	3-oxoacyl-[acyl-carrier protein] reductase [EC:1.1.1.100]	K00059	2	2	2	2	1	2	2	2	3	9	13	10	15	12	14	15	13	14	1	2	1	2	1	2	2	0	1	0	2	2	3	2	2	0	3	1	1	2	2	2	3	1	2	1	2
09103 Lipid metabolism	00061 Fatty acid biosynthesis [PATH:ko00061]	fabA	3-hydroxyacyl-[acyl-carrier protein] dehydratase / trans-2-decenoyl-[acyl-carrier protein] isomerase [EC:4.2.1.59 5.3.3.14]	K01716	0	0	0	0	0	0	0	0	0	0	0	0	0	0	0	0	0	0	0	0	0	0	0	0	0	0	0	0	0	0	0	0	0	0	0	0	0	0	0	0	0	0	0	0	0
09103 Lipid metabolism	00061 Fatty acid biosynthesis [PATH:ko00061]	fabZ	3-hydroxyacyl-[acyl-carrier-protein] dehydratase [EC:4.2.1.59]	K02372	1	2	2	2	2	1	2	2	1	1	1	1	1	0	1	1	1	1	2	1	1	1	1	1	1	1	1	0	1	1	1	1	1	0	0	1	1	1	1	1	1	1	2	1	1
09103 Lipid metabolism	00061 Fatty acid biosynthesis [PATH:ko00061]	lpxC-fabZ	UDP-3-O-[3-hydroxymyristoyl] N-acetylglucosamine deacetylase / 3-hydroxyacyl-[acyl-carrier-protein] dehydratase [EC:3.5.1.108 4.2.1.59]	K16363	0	0	0	0	0	0	0	0	0	0	0	0	0	0	0	0	0	0	0	0	0	0	0	0	0	0	0	0	0	0	0	0	0	0	0	0	0	0	0	0	0	0	0	0	0
09103 Lipid metabolism	00061 Fatty acid biosynthesis [PATH:ko00061]	fabI	enoyl-[acyl-carrier protein] reductase I [EC:1.3.1.9 1.3.1.10]	K00208	0	0	0	0	0	0	0	0	0	0	0	0	0	0	0	0	0	0	0	0	0	0	0	0	0	0	0	0	0	0	0	0	0	0	0	0	0	0	0	0	0	0	0	0	0
09103 Lipid metabolism	00061 Fatty acid biosynthesis [PATH:ko00061]	fabK	enoyl-[acyl-carrier protein] reductase II [EC:1.3.1.9]	K02371	0	0	0	0	0	0	0	0	0	0	0	0	0	0	0	0	0	0	0	0	0	0	0	0	0	0	0	0	0	0	0	0	0	0	0	0	0	0	0	1	0	0	0	0	0
09103 Lipid metabolism	00061 Fatty acid biosynthesis [PATH:ko00061]	fabL	enoyl-[acyl-carrier protein] reductase III [EC:1.3.1.104]	K10780	0	0	0	0	0	0	0	0	0	0	0	0	0	0	0	0	0	0	0	0	0	0	0	0	0	0	0	0	0	0	0	0	0	0	0	0	0	0	0	0	0	0	0	0	0
09103 Lipid metabolism	00061 Fatty acid biosynthesis [PATH:ko00061]	fabM	trans-2-decenoyl-[acyl-carrier protein] isomerase [EC:5.3.3.14]	K18474	0	0	0	0	0	0	0	0	0	0	0	0	0	0	0	0	0	0	0	0	0	0	0	0	0	0	0	0	0	0	0	0	0	0	0	0	0	0	0	0	0	0	0	0	0
09103 Lipid metabolism	00061 Fatty acid biosynthesis [PATH:ko00061]	FAB2, SSI2, desA1	acyl-[acyl-carrier-protein] desaturase [EC:1.14.19.2 1.14.19.11 1.14.19.26]	K03921	0	0	0	0	0	0	0	0	0	0	0	0	0	0	0	0	0	0	0	0	0	0	0	0	0	0	0	0	0	0	0	0	0	0	0	0	0	0	0	0	0	0	0	0	0
09103 Lipid metabolism	00061 Fatty acid biosynthesis [PATH:ko00061]	desA2	acyl-[acyl-carrier-protein] desaturase [EC:1.14.19.2]	K03922	0	0	0	0	0	0	0	0	0	0	0	0	0	0	0	0	0	0	0	0	0	0	0	0	0	0	0	0	0	0	0	0	0	0	0	0	0	0	0	0	0	0	0	0	0
09103 Lipid metabolism	00061 Fatty acid biosynthesis [PATH:ko00061]	ACSL, fadD	long-chain acyl-CoA synthetase [EC:6.2.1.3]	K01897	0	0	0	0	0	0	0	0	1	2	2	1	2	2	2	2	2	1	0	2	1	2	2	1	2	0	1	1	1	0	0	1	1	1	1	1	0	0	1	2	0	1	0	0	0
09103 Lipid metabolism	00071 Fatty acid degradation [PATH:ko00071]	frmA, ADH5, adhC	S-(hydroxymethyl)glutathione dehydrogenase / alcohol dehydrogenase [EC:1.1.1.284 1.1.1.1]	K00121	0	0	0	0	0	0	0	0	0	0	0	0	0	0	0	0	0	0	0	0	0	0	0	0	0	0	0	0	0	0	0	0	0	0	0	0	0	0	0	0	0	0	0	0	0
09103 Lipid metabolism	00071 Fatty acid degradation [PATH:ko00071]	adhE	acetaldehyde dehydrogenase / alcohol dehydrogenase [EC:1.2.1.10 1.1.1.1]	K04072	0	0	0	0	0	0	0	0	0	0	0	0	0	0	0	0	0	0	0	0	0	0	0	0	0	0	0	0	0	0	0	0	0	0	0	1	1	0	0	0	0	0	0	0	0
09103 Lipid metabolism	00071 Fatty acid degradation [PATH:ko00071]	adhP	alcohol dehydrogenase, propanol-preferring [EC:1.1.1.1]	K13953	0	0	0	0	0	0	0	0	0	0	0	0	0	0	0	0	0	0	0	0	0	0	0	0	0	0	0	0	0	0	0	0	0	0	0	0	0	0	0	0	0	0	0	0	0
09103 Lipid metabolism	00071 Fatty acid degradation [PATH:ko00071]	yiaY	alcohol dehydrogenase [EC:1.1.1.1]	K13954	0	0	0	0	0	0	0	0	0	0	0	0	0	0	0	0	0	0	0	0	0	0	0	0	0	0	0	0	0	0	0	0	0	0	0	0	0	0	0	0	0	0	0	0	0
09103 Lipid metabolism	00071 Fatty acid degradation [PATH:ko00071]	E1.1.1.1, adh	alcohol dehydrogenase [EC:1.1.1.1]	K00001	0	0	0	0	0	0	0	0	0	0	0	0	0	0	0	0	0	0	0	0	0	0	0	0	0	0	0	0	0	0	0	0	0	0	0	0	0	0	0	0	0	0	0	0	0
09103 Lipid metabolism	00071 Fatty acid degradation [PATH:ko00071]	ACAT, atoB	acetyl-CoA C-acetyltransferase [EC:2.3.1.9]	K00626	0	0	0	0	0	0	0	0	1	1	1	0	1	1	1	1	1	1	0	0	0	0	0	0	0	0	0	0	0	0	0	0	0	0	0	0	0	0	0	0	0	0	0	0	0
09103 Lipid metabolism	00071 Fatty acid degradation [PATH:ko00071]	ACADS, bcd	butyryl-CoA dehydrogenase [EC:1.3.8.1]	K00248	0	0	0	0	0	0	0	0	0	0	0	0	0	0	0	0	0	0	0	0	0	0	0	0	0	0	0	0	0	0	0	0	0	0	0	0	0	0	0	0	0	0	0	0	0
09103 Lipid metabolism	00071 Fatty acid degradation [PATH:ko00071]	paaF, echA	enoyl-CoA hydratase [EC:4.2.1.17]	K01692	0	0	0	0	0	0	0	0	0	0	0	0	0	0	0	0	0	0	0	0	0	0	0	0	0	0	0	0	0	0	0	0	0	0	0	0	0	0	0	0	0	0	0	0	0
09103 Lipid metabolism	00071 Fatty acid degradation [PATH:ko00071]	fadB	3-hydroxyacyl-CoA dehydrogenase / enoyl-CoA hydratase / 3-hydroxybutyryl-CoA epimerase / enoyl-CoA isomerase [EC:1.1.1.35 4.2.1.17 5.1.2.3 5.3.3.8]	K01825	0	0	0	0	0	0	0	0	0	0	0	0	0	0	0	0	0	0	0	0	0	0	0	0	0	0	0	0	0	0	0	0	0	0	0	0	0	0	0	0	0	0	0	0	0
09103 Lipid metabolism	00071 Fatty acid degradation [PATH:ko00071]	fadJ	3-hydroxyacyl-CoA dehydrogenase / enoyl-CoA hydratase / 3-hydroxybutyryl-CoA epimerase [EC:1.1.1.35 4.2.1.17 5.1.2.3]	K01782	0	0	0	0	0	0	0	0	0	0	0	0	0	0	0	0	0	0	0	0	0	0	0	0	0	0	0	0	0	0	0	0	0	0	0	0	0	0	0	0	0	0	0	0	0
09103 Lipid metabolism	00071 Fatty acid degradation [PATH:ko00071]	fadN	3-hydroxyacyl-CoA dehydrogenase [EC:1.1.1.35]	K07516	0	0	0	0	0	0	0	0	0	0	0	0	0	0	0	0	0	0	0	0	0	0	0	0	0	0	0	0	0	0	0	0	0	0	0	0	0	0	0	0	0	0	0	0	0
09103 Lipid metabolism	00071 Fatty acid degradation [PATH:ko00071]	ACSL, fadD	long-chain acyl-CoA synthetase [EC:6.2.1.3]	K01897	0	0	0	0	0	0	0	0	1	2	2	1	2	2	2	2	2	1	0	2	1	2	2	1	2	0	1	1	1	0	0	1	1	1	1	1	0	0	1	2	0	1	0	0	0
09103 Lipid metabolism	00071 Fatty acid degradation [PATH:ko00071]	fadA, fadI	acetyl-CoA acyltransferase [EC:2.3.1.16]	K00632	0	0	0	0	0	0	0	0	0	0	0	0	0	0	0	0	0	0	0	0	0	0	0	0	0	0	0	0	0	0	0	0	0	0	0	0	0	0	0	0	0	0	0	0	0
09103 Lipid metabolism	00071 Fatty acid degradation [PATH:ko00071]	fadB	enoyl-CoA hydratase [EC:4.2.1.17]	K13767	0	0	0	0	0	0	0	0	0	0	0	0	0	0	0	0	0	0	0	0	0	0	0	0	0	0	0	0	0	0	0	0	0	0	0	0	0	0	0	0	0	0	0	0	0
09103 Lipid metabolism	00071 Fatty acid degradation [PATH:ko00071]	ACADM, acd	acyl-CoA dehydrogenase [EC:1.3.8.7]	K00249	0	0	0	0	0	0	0	0	0	0	0	0	0	0	0	0	0	0	0	0	0	0	0	0	0	0	0	0	0	0	0	0	0	0	0	0	0	0	0	0	0	0	0	0	0
09103 Lipid metabolism	00071 Fatty acid degradation [PATH:ko00071]	fadE	acyl-CoA dehydrogenase [EC:1.3.99.-]	K06445	0	0	0	0	0	0	0	0	0	0	0	0	0	0	0	0	0	0	0	0	0	0	0	0	0	0	0	0	0	0	0	0	0	0	0	0	0	0	0	0	0	0	0	0	0
09103 Lipid metabolism	00071 Fatty acid degradation [PATH:ko00071]	GCDH, gcdH	glutaryl-CoA dehydrogenase [EC:1.3.8.6]	K00252	0	0	0	0	0	0	0	0	0	0	0	0	0	0	0	0	0	0	0	0	0	0	0	0	0	0	0	0	0	0	0	0	0	0	0	0	0	0	0	0	0	0	0	0	0
09103 Lipid metabolism	00071 Fatty acid degradation [PATH:ko00071]	mbtM	long-chain-fatty-acid--[acyl-carrier-protein] ligase [EC:6.2.1.20]	K01909	0	0	0	0	0	0	0	0	0	0	0	0	0	0	0	0	0	0	0	0	0	0	0	0	0	0	0	0	0	0	0	0	0	0	0	0	0	0	0	0	0	0	0	0	0
09103 Lipid metabolism	00071 Fatty acid degradation [PATH:ko00071]	aas	acyl-[acyl-carrier-protein]-phospholipid O-acyltransferase / long-chain-fatty-acid--[acyl-carrier-protein] ligase [EC:2.3.1.40 6.2.1.20]	K05939	0	0	0	0	0	0	0	0	0	0	0	0	0	0	0	0	0	0	0	0	0	0	0	0	0	0	0	0	0	0	0	0	0	0	0	0	0	0	0	0	0	0	0	0	0
09103 Lipid metabolism	00071 Fatty acid degradation [PATH:ko00071]	alkB1_2, alkM	alkane 1-monooxygenase [EC:1.14.15.3]	K00496	0	0	0	0	0	0	0	0	0	0	0	0	0	0	0	0	0	0	0	0	0	0	0	0	0	0	0	0	0	0	0	0	0	0	0	0	0	0	0	0	0	0	0	0	0
09103 Lipid metabolism	00071 Fatty acid degradation [PATH:ko00071]	hcaD	3-phenylpropionate/trans-cinnamate dioxygenase ferredoxin reductase component [EC:1.18.1.3]	K00529	0	0	0	0	0	0	0	0	0	0	0	0	0	0	0	0	0	0	0	0	0	0	0	0	0	0	0	0	0	0	0	0	0	0	0	0	0	0	0	0	0	0	0	0	0
09103 Lipid metabolism	00071 Fatty acid degradation [PATH:ko00071]	rubB, alkT	rubredoxin---NAD+ reductase [EC:1.18.1.1]	K05297	0	0	0	0	0	0	0	0	0	0	0	0	0	0	0	0	0	0	0	0	0	0	0	0	0	0	0	0	0	0	0	0	0	0	0	0	0	0	0	0	0	0	0	0	0
09103 Lipid metabolism	00071 Fatty acid degradation [PATH:ko00071]	alkT	rubredoxin---NAD+ reductase [EC:1.18.1.1]	K21738	0	0	0	0	0	0	0	0	0	0	0	0	0	0	0	0	0	0	0	0	0	0	0	0	0	0	0	0	0	0	0	0	0	0	0	0	0	0	0	0	0	0	0	0	0
09103 Lipid metabolism	00071 Fatty acid degradation [PATH:ko00071]	nroR	rubredoxin---NAD+ reductase [EC:1.18.1.1]	K22567	0	0	0	0	0	0	0	0	0	0	0	0	0	0	0	0	0	0	0	0	0	0	0	0	0	0	0	0	0	0	0	0	0	0	0	0	0	0	0	0	0	0	0	0	0
09103 Lipid metabolism	00071 Fatty acid degradation [PATH:ko00071]	cypD_E, CYP102A, CYP505	cytochrome P450 / NADPH-cytochrome P450 reductase [EC:1.14.14.1 1.6.2.4]	K14338	0	0	0	0	0	0	0	0	0	0	0	0	0	0	0	0	0	0	0	0	0	0	0	0	0	0	0	0	0	0	0	0	0	0	0	0	0	0	0	0	0	0	0	0	0
09103 Lipid metabolism	00072 Synthesis and degradation of ketone bodies [PATH:ko00072]	ACAT, atoB	acetyl-CoA C-acetyltransferase [EC:2.3.1.9]	K00626	0	0	0	0	0	0	0	0	1	1	1	0	1	1	1	1	1	1	0	0	0	0	0	0	0	0	0	0	0	0	0	0	0	0	0	0	0	0	0	0	0	0	0	0	0
09103 Lipid metabolism	00072 Synthesis and degradation of ketone bodies [PATH:ko00072]	HMGCL, hmgL	hydroxymethylglutaryl-CoA lyase [EC:4.1.3.4]	K01640	0	0	0	0	0	0	0	0	0	0	0	0	0	0	0	0	0	0	0	0	0	0	0	0	0	0	0	0	0	0	0	0	0	0	0	0	0	0	0	0	0	0	0	0	0
09103 Lipid metabolism	00072 Synthesis and degradation of ketone bodies [PATH:ko00072]	scoA	3-oxoacid CoA-transferase subunit A [EC:2.8.3.5]	K01028	0	0	0	0	0	0	0	0	0	0	0	0	0	0	0	0	0	0	0	0	0	0	0	0	0	0	0	0	0	0	0	0	0	0	0	0	0	0	0	0	0	0	0	0	0
09103 Lipid metabolism	00072 Synthesis and degradation of ketone bodies [PATH:ko00072]	scoB	3-oxoacid CoA-transferase subunit B [EC:2.8.3.5]	K01029	0	0	0	0	0	0	0	0	0	0	0	0	0	0	0	0	0	0	0	0	0	0	0	0	0	0	0	0	0	0	0	0	0	0	0	0	0	0	0	0	0	0	0	0	0
09103 Lipid metabolism	00072 Synthesis and degradation of ketone bodies [PATH:ko00072]	BDH, bdhA	3-hydroxybutyrate dehydrogenase [EC:1.1.1.30]	K00019	0	2	0	1	0	1	2	1	1	1	1	0	2	0	0	0	1	1	0	0	0	0	0	0	0	0	0	0	0	0	0	0	0	0	0	0	0	0	0	0	0	0	0	0	0
09103 Lipid metabolism	00072 Synthesis and degradation of ketone bodies [PATH:ko00072]	adc	acetoacetate decarboxylase [EC:4.1.1.4]	K01574	0	0	0	0	0	0	0	0	0	0	1	0	0	1	0	0	0	1	0	0	0	0	0	0	0	0	0	0	0	0	0	0	0	0	0	0	0	0	0	0	0	0	0	0	0
09103 Lipid metabolism	00100 Steroid biosynthesis [PATH:ko00100]	AltSQE	alternative squalene epoxidase [EC:1.14.19.-]	K23485	0	0	0	0	0	0	0	0	0	0	0	0	0	0	0	0	0	0	0	0	0	0	0	0	0	0	0	0	0	0	0	0	0	0	0	0	0	0	0	0	0	0	0	0	0
09103 Lipid metabolism	00120 Primary bile acid biosynthesis [PATH:ko00120]	E5.1.99.4, AMACR, mcr	alpha-methylacyl-CoA racemase [EC:5.1.99.4]	K01796	0	0	0	0	0	0	0	0	0	0	0	0	0	0	1	2	1	0	0	0	0	0	0	0	0	0	0	0	0	0	0	0	0	0	0	0	0	0	0	0	0	0	0	0	0
09103 Lipid metabolism	00120 Primary bile acid biosynthesis [PATH:ko00120]	cbh	choloylglycine hydrolase [EC:3.5.1.24]	K01442	0	0	0	0	0	0	0	0	0	0	0	0	0	0	0	0	0	0	0	0	0	0	0	0	0	0	0	0	0	0	0	0	0	0	0	0	0	0	0	0	0	0	0	0	0
09103 Lipid metabolism	00121 Secondary bile acid biosynthesis [PATH:ko00121]	cbh	choloylglycine hydrolase [EC:3.5.1.24]	K01442	0	0	0	0	0	0	0	0	0	0	0	0	0	0	0	0	0	0	0	0	0	0	0	0	0	0	0	0	0	0	0	0	0	0	0	0	0	0	0	0	0	0	0	0	0
09103 Lipid metabolism	00121 Secondary bile acid biosynthesis [PATH:ko00121]	hdhA	7-alpha-hydroxysteroid dehydrogenase [EC:1.1.1.159]	K00076	0	0	0	0	0	0	0	0	0	0	1	0	0	1	1	1	0	1	0	0	0	0	0	0	0	0	0	0	0	0	0	0	0	0	0	0	0	0	0	0	0	0	0	0	0
09103 Lipid metabolism	00121 Secondary bile acid biosynthesis [PATH:ko00121]	baiA	3alpha-hydroxycholanate dehydrogenase (NADP+) [EC:1.1.1.392]	K22605	0	0	0	0	0	0	0	0	0	0	0	0	0	0	0	0	0	0	0	0	0	0	0	0	0	0	0	0	0	0	0	0	0	0	0	0	0	0	0	0	1	0	0	0	0
09103 Lipid metabolism	00121 Secondary bile acid biosynthesis [PATH:ko00121]	baiB	bile acid-coenzyme A ligase [EC:6.2.1.7]	K15868	0	0	0	0	0	0	0	0	0	0	0	0	0	0	0	0	0	0	0	0	0	0	0	0	0	0	0	0	0	0	0	0	0	0	0	0	0	0	0	0	0	0	0	0	0
09103 Lipid metabolism	00121 Secondary bile acid biosynthesis [PATH:ko00121]	baiF	bile acid CoA-transferase [EC:2.8.3.25]	K15871	0	0	0	0	0	0	0	0	0	0	0	0	0	0	0	0	0	0	0	0	0	0	0	0	0	0	0	0	0	0	0	0	0	0	0	0	0	0	0	0	0	0	0	0	0
09103 Lipid metabolism	00121 Secondary bile acid biosynthesis [PATH:ko00121]	baiA	3alpha-hydroxy bile acid-CoA-ester 3-dehydrogenase [EC:1.1.1.395]	K15869	0	0	0	0	0	0	0	0	0	0	0	0	0	0	0	0	0	0	0	0	0	0	0	0	0	0	0	0	0	0	0	0	0	0	0	0	0	0	0	0	0	0	0	0	0
09103 Lipid metabolism	00121 Secondary bile acid biosynthesis [PATH:ko00121]	baiCD	3-oxocholoyl-CoA 4-desaturase [EC:1.3.1.115]	K15870	0	0	0	0	0	0	0	0	0	0	0	0	0	0	0	0	0	0	0	0	0	0	0	0	0	0	0	0	0	0	0	0	0	0	0	0	0	0	0	0	0	0	0	0	0
09103 Lipid metabolism	00121 Secondary bile acid biosynthesis [PATH:ko00121]	baiE	bile-acid 7alpha-dehydratase [EC:4.2.1.106]	K15872	0	0	0	0	0	0	0	0	0	0	0	0	0	0	0	0	0	0	0	0	0	0	0	0	0	0	0	0	0	0	0	0	0	0	0	0	0	0	0	0	0	0	0	0	0
09103 Lipid metabolism	00121 Secondary bile acid biosynthesis [PATH:ko00121]	baiH	7beta-hydroxy-3-oxochol-24-oyl-CoA 4-desaturase [EC:1.3.1.116]	K15873	0	0	0	0	0	0	0	0	0	0	0	0	0	0	0	0	0	0	0	0	0	0	0	0	0	0	0	0	0	0	0	0	0	0	0	0	0	0	0	0	0	0	0	0	0
09103 Lipid metabolism	00121 Secondary bile acid biosynthesis [PATH:ko00121]	baiI	bile acid 7beta-dehydratase	K15874	0	0	0	0	0	0	0	0	0	0	0	0	0	0	0	0	0	0	0	0	0	0	0	0	0	0	0	0	0	0	0	0	0	0	0	0	0	0	0	0	0	0	0	0	0
09103 Lipid metabolism	00121 Secondary bile acid biosynthesis [PATH:ko00121]	baiN	3-dehydro-bile acid Delta4,6-reductase [EC:1.3.1.114]	K07007	0	0	0	0	0	0	0	0	0	0	0	0	0	0	0	0	0	0	0	0	0	0	0	0	0	0	0	0	0	0	0	0	0	0	0	0	0	0	0	0	0	0	0	0	0
09108 Metabolism of cofactors and vitamins	00130 Ubiquinone and other terpenoid-quinone biosynthesis [PATH:ko00130]	HPD, hppD	4-hydroxyphenylpyruvate dioxygenase [EC:1.13.11.27]	K00457	0	0	0	0	0	0	0	0	0	0	0	0	0	0	0	0	0	0	0	0	0	0	0	0	0	0	0	0	0	0	0	0	0	0	0	0	0	0	0	0	0	0	0	0	0
09108 Metabolism of cofactors and vitamins	00130 Ubiquinone and other terpenoid-quinone biosynthesis [PATH:ko00130]	xanB2	chorismate lyase / 3-hydroxybenzoate synthase [EC:4.1.3.40 4.1.3.45]	K18240	0	0	0	0	0	0	0	0	0	0	0	0	0	0	0	0	0	0	0	0	0	0	0	0	0	0	0	0	0	0	0	0	0	0	0	0	0	0	0	0	0	0	0	0	0
09108 Metabolism of cofactors and vitamins	00130 Ubiquinone and other terpenoid-quinone biosynthesis [PATH:ko00130]	ubiC	chorismate lyase [EC:4.1.3.40]	K03181	0	0	0	0	0	0	0	0	0	0	0	0	0	0	0	0	0	0	0	0	0	0	0	0	0	0	0	0	0	0	0	0	0	0	0	0	0	0	0	0	0	0	0	0	0
09108 Metabolism of cofactors and vitamins	00130 Ubiquinone and other terpenoid-quinone biosynthesis [PATH:ko00130]	ubiA	4-hydroxybenzoate polyprenyltransferase [EC:2.5.1.39]	K03179	0	0	0	0	0	0	0	0	0	0	0	0	0	0	0	0	0	0	0	0	0	0	0	0	0	0	0	0	0	0	0	0	0	0	0	0	0	0	0	0	0	0	0	0	0
09108 Metabolism of cofactors and vitamins	00130 Ubiquinone and other terpenoid-quinone biosynthesis [PATH:ko00130]	ubiD	4-hydroxy-3-polyprenylbenzoate decarboxylase [EC:4.1.1.98]	K03182	0	0	0	0	0	0	0	0	0	0	0	0	0	0	0	0	0	0	0	0	0	0	0	0	0	0	0	0	0	0	0	0	0	0	0	0	0	0	0	0	0	0	0	0	0
09108 Metabolism of cofactors and vitamins	00130 Ubiquinone and other terpenoid-quinone biosynthesis [PATH:ko00130]	ubiX, bsdB, PAD1	flavin prenyltransferase [EC:2.5.1.129]	K03186	0	0	0	0	0	0	0	0	0	0	0	0	0	0	0	0	0	0	0	0	0	0	0	0	0	0	0	0	0	0	0	0	0	0	0	0	0	0	0	0	0	0	0	0	0
09108 Metabolism of cofactors and vitamins	00130 Ubiquinone and other terpenoid-quinone biosynthesis [PATH:ko00130]	ubiI	2-polyprenylphenol 6-hydroxylase [EC:1.14.13.240]	K18800	0	0	0	0	0	0	0	0	0	0	0	0	0	0	0	0	0	0	0	0	0	0	0	0	0	0	0	0	0	0	0	0	0	0	0	0	0	0	0	0	0	0	0	0	0
09108 Metabolism of cofactors and vitamins	00130 Ubiquinone and other terpenoid-quinone biosynthesis [PATH:ko00130]	ubiG	2-polyprenyl-6-hydroxyphenyl methylase / 3-demethylubiquinone-9 3-methyltransferase [EC:2.1.1.222 2.1.1.64]	K00568	0	0	0	0	0	0	0	0	0	0	0	0	0	0	0	0	0	0	0	0	0	0	0	0	0	0	0	0	0	0	0	0	0	0	0	0	0	0	0	0	0	0	0	0	0
09108 Metabolism of cofactors and vitamins	00130 Ubiquinone and other terpenoid-quinone biosynthesis [PATH:ko00130]	ubiH	2-octaprenyl-6-methoxyphenol hydroxylase [EC:1.14.13.-]	K03185	0	0	0	0	0	0	0	0	0	0	0	0	0	0	0	0	0	0	0	0	0	0	0	0	0	0	0	0	0	0	0	0	0	0	0	0	0	0	0	0	0	0	0	0	0
09108 Metabolism of cofactors and vitamins	00130 Ubiquinone and other terpenoid-quinone biosynthesis [PATH:ko00130]	ubiE	demethylmenaquinone methyltransferase / 2-methoxy-6-polyprenyl-1,4-benzoquinol methylase [EC:2.1.1.163 2.1.1.201]	K03183	0	0	0	0	0	0	0	0	1	1	1	1	1	1	1	1	1	1	0	0	0	0	0	0	0	0	0	0	0	0	0	0	0	0	0	0	0	0	0	0	0	0	0	0	0
09108 Metabolism of cofactors and vitamins	00130 Ubiquinone and other terpenoid-quinone biosynthesis [PATH:ko00130]	ubiF	3-demethoxyubiquinol 3-hydroxylase [EC:1.14.99.60]	K03184	0	0	0	0	0	0	0	0	0	0	0	0	0	0	0	0	0	0	0	0	0	0	0	0	0	0	0	0	0	0	0	0	0	0	0	0	0	0	0	0	0	0	0	0	0
09108 Metabolism of cofactors and vitamins	00130 Ubiquinone and other terpenoid-quinone biosynthesis [PATH:ko00130]	pchA	salicylate biosynthesis isochorismate synthase [EC:5.4.4.2]	K01851	0	0	0	0	0	0	0	0	0	0	0	0	0	0	0	0	0	0	0	0	0	0	0	0	0	0	0	0	0	0	0	0	0	0	0	0	0	0	0	0	0	0	0	0	0
09108 Metabolism of cofactors and vitamins	00130 Ubiquinone and other terpenoid-quinone biosynthesis [PATH:ko00130]	menF	menaquinone-specific isochorismate synthase [EC:5.4.4.2]	K02552	0	0	0	0	0	0	0	0	1	1	1	0	1	0	1	1	1	1	0	0	0	0	0	0	0	0	0	0	0	0	0	0	0	0	0	0	0	0	0	0	0	0	0	0	0
09108 Metabolism of cofactors and vitamins	00130 Ubiquinone and other terpenoid-quinone biosynthesis [PATH:ko00130]	entC	isochorismate synthase [EC:5.4.4.2]	K02361	0	0	0	0	0	0	0	0	0	0	0	0	0	0	0	0	0	0	0	0	0	0	0	0	0	0	0	0	0	0	0	0	0	0	0	0	0	0	0	0	0	0	0	0	0
09108 Metabolism of cofactors and vitamins	00130 Ubiquinone and other terpenoid-quinone biosynthesis [PATH:ko00130]	menD	2-succinyl-5-enolpyruvyl-6-hydroxy-3-cyclohexene-1-carboxylate synthase [EC:2.2.1.9]	K02551	0	0	0	0	0	0	0	0	0	0	1	0	1	0	1	1	1	1	0	0	0	0	0	0	0	0	0	0	0	0	0	0	0	0	0	0	0	0	0	0	0	0	0	0	0
09108 Metabolism of cofactors and vitamins	00130 Ubiquinone and other terpenoid-quinone biosynthesis [PATH:ko00130]	menH	2-succinyl-6-hydroxy-2,4-cyclohexadiene-1-carboxylate synthase [EC:4.2.99.20]	K08680	0	0	0	0	0	0	0	0	0	0	0	0	0	0	0	0	0	0	0	0	0	0	0	0	0	0	0	0	0	0	0	0	0	0	0	0	0	0	0	0	0	0	0	0	0
09108 Metabolism of cofactors and vitamins	00130 Ubiquinone and other terpenoid-quinone biosynthesis [PATH:ko00130]	menC	o-succinylbenzoate synthase [EC:4.2.1.113]	K02549	0	0	0	0	0	0	0	0	0	0	1	0	0	1	0	0	0	1	0	0	0	0	0	0	0	0	0	0	0	0	0	0	0	0	0	0	0	0	0	0	0	0	0	0	0
09108 Metabolism of cofactors and vitamins	00130 Ubiquinone and other terpenoid-quinone biosynthesis [PATH:ko00130]	menE	o-succinylbenzoate---CoA ligase [EC:6.2.1.26]	K01911	0	0	0	0	0	0	0	0	0	1	1	0	0	1	1	1	1	1	0	0	0	0	0	0	0	0	0	0	0	0	0	0	0	0	0	0	0	0	0	0	0	0	0	0	0
09108 Metabolism of cofactors and vitamins	00130 Ubiquinone and other terpenoid-quinone biosynthesis [PATH:ko00130]	menB	naphthoate synthase [EC:4.1.3.36]	K01661	0	0	0	0	0	0	0	0	0	1	1	0	1	1	1	1	1	1	0	0	0	0	0	0	0	0	0	0	0	0	0	0	0	0	0	0	0	0	0	0	0	0	0	0	0
09108 Metabolism of cofactors and vitamins	00130 Ubiquinone and other terpenoid-quinone biosynthesis [PATH:ko00130]	menI, DHNAT	1,4-dihydroxy-2-naphthoyl-CoA hydrolase [EC:3.1.2.28]	K19222	0	0	0	0	0	0	0	0	0	0	0	0	0	0	0	0	0	0	0	0	0	0	0	0	0	0	0	0	0	0	0	0	0	0	0	0	0	0	0	0	0	0	0	0	0
09108 Metabolism of cofactors and vitamins	00130 Ubiquinone and other terpenoid-quinone biosynthesis [PATH:ko00130]	menA	1,4-dihydroxy-2-naphthoate polyprenyltransferase [EC:2.5.1.74]	K02548	0	0	0	0	0	0	0	0	0	1	1	0	1	1	1	1	1	1	0	0	0	0	0	0	0	0	0	0	0	0	0	0	0	0	0	0	0	0	0	0	0	0	0	0	0
09108 Metabolism of cofactors and vitamins	00130 Ubiquinone and other terpenoid-quinone biosynthesis [PATH:ko00130]	ABC4, menA	2-carboxy-1,4-naphthoquinone phytyltransferase [EC:2.5.1.130]	K23094	0	0	0	0	0	0	0	0	0	0	0	0	0	0	0	0	0	0	0	0	0	0	0	0	0	0	0	0	0	0	0	0	0	0	0	0	0	0	0	0	0	0	0	0	0
09108 Metabolism of cofactors and vitamins	00130 Ubiquinone and other terpenoid-quinone biosynthesis [PATH:ko00130]	NDC1, ndbB	demethylphylloquinone reductase [EC:1.6.5.12]	K17872	0	0	0	0	0	0	0	0	0	0	0	0	0	0	0	0	0	0	0	0	0	0	0	0	0	0	0	0	0	0	0	0	0	0	0	0	0	0	0	0	0	0	0	0	0
09108 Metabolism of cofactors and vitamins	00130 Ubiquinone and other terpenoid-quinone biosynthesis [PATH:ko00130]	MENG, menG	demethylphylloquinol methyltransferase [EC:2.1.1.329]	K23095	0	0	0	0	0	0	0	0	0	0	0	0	0	0	0	0	0	0	0	0	0	0	0	0	0	0	0	0	0	0	0	0	0	0	0	0	0	0	0	0	0	0	0	0	0
09108 Metabolism of cofactors and vitamins	00130 Ubiquinone and other terpenoid-quinone biosynthesis [PATH:ko00130]	mqnA	chorismate dehydratase [EC:4.2.1.151]	K11782	0	0	0	0	0	0	0	0	0	0	0	0	0	0	0	0	0	0	0	0	0	0	0	0	0	0	0	0	0	0	0	0	0	0	0	0	0	0	0	0	0	0	0	0	0
09108 Metabolism of cofactors and vitamins	00130 Ubiquinone and other terpenoid-quinone biosynthesis [PATH:ko00130]	mqnE	aminodeoxyfutalosine synthase [EC:2.5.1.120]	K18285	0	0	0	0	0	0	0	0	0	0	0	0	0	0	0	0	0	0	0	0	0	0	0	0	0	0	0	0	0	0	0	0	0	0	0	0	0	0	0	0	0	0	0	0	0
09108 Metabolism of cofactors and vitamins	00130 Ubiquinone and other terpenoid-quinone biosynthesis [PATH:ko00130]	add	aminodeoxyfutalosine deaminase [EC:3.5.4.40]	K18286	0	0	0	0	0	0	0	0	0	0	0	0	0	0	0	0	0	0	0	0	0	0	0	0	0	0	0	0	0	0	0	0	0	0	0	0	0	0	0	0	0	0	0	0	0
09108 Metabolism of cofactors and vitamins	00130 Ubiquinone and other terpenoid-quinone biosynthesis [PATH:ko00130]	mqnX	aminodeoxyfutalosine deaminase [EC:3.5.4.40]	K20810	0	0	0	0	0	0	0	0	0	0	0	0	0	0	0	0	0	0	0	0	0	0	0	0	0	0	0	0	0	0	0	0	0	0	0	0	0	0	0	0	0	0	0	0	0
09108 Metabolism of cofactors and vitamins	00130 Ubiquinone and other terpenoid-quinone biosynthesis [PATH:ko00130]	mqnB	futalosine hydrolase [EC:3.2.2.26]	K11783	0	0	0	0	0	0	0	0	0	0	0	0	0	0	0	0	0	0	0	0	0	0	0	0	0	0	0	0	0	0	0	0	0	0	0	0	0	0	0	0	0	0	0	0	0
09108 Metabolism of cofactors and vitamins	00130 Ubiquinone and other terpenoid-quinone biosynthesis [PATH:ko00130]	mqnC	cyclic dehypoxanthinyl futalosine synthase [EC:1.21.98.1]	K11784	0	0	0	0	0	0	0	0	0	0	0	0	0	0	0	0	0	0	0	0	0	0	0	0	0	0	0	0	0	0	0	0	0	0	0	0	0	0	0	0	0	0	0	0	0
09108 Metabolism of cofactors and vitamins	00130 Ubiquinone and other terpenoid-quinone biosynthesis [PATH:ko00130]	mqnD	1,4-dihydroxy-6-naphthoate synthase [EC:1.14.-.-]	K11785	0	0	0	0	0	0	0	0	0	0	0	0	0	0	0	0	0	0	0	0	0	0	0	0	0	0	0	0	0	0	0	0	0	0	0	0	0	0	0	0	0	0	0	0	0
09108 Metabolism of cofactors and vitamins	00130 Ubiquinone and other terpenoid-quinone biosynthesis [PATH:ko00130]	wrbA	NAD(P)H dehydrogenase (quinone) [EC:1.6.5.2]	K03809	0	0	0	0	0	0	0	0	0	0	0	0	0	0	0	0	0	0	0	0	0	0	0	0	0	0	0	0	0	0	0	0	0	0	0	0	0	0	0	0	0	0	0	0	0
09108 Metabolism of cofactors and vitamins	00130 Ubiquinone and other terpenoid-quinone biosynthesis [PATH:ko00130]	qorB	NAD(P)H dehydrogenase (quinone) [EC:1.6.5.2]	K19267	0	0	0	0	0	0	0	0	0	1	0	1	0	0	0	0	0	0	0	0	0	0	0	0	0	0	0	0	0	0	0	0	0	0	0	0	0	0	0	0	0	0	0	0	0
09108 Metabolism of cofactors and vitamins	00130 Ubiquinone and other terpenoid-quinone biosynthesis [PATH:ko00130]	HPT, HGGT, ubiA	homogentisate phytyltransferase / homogentisate geranylgeranyltransferase [EC:2.5.1.115 2.5.1.116]	K09833	0	0	0	0	0	0	0	0	0	0	0	0	0	0	0	0	0	0	0	0	0	0	0	0	0	0	0	0	0	0	0	0	0	0	0	0	0	0	0	0	0	0	0	0	0
09102 Energy metabolism	00190 Oxidative phosphorylation [PATH:ko00190]	sdhA, frdA	succinate dehydrogenase / fumarate reductase, flavoprotein subunit [EC:1.3.5.1 1.3.5.4]	K00239	1	1	1	1	1	0	1	1	1	0	1	0	1	1	1	1	1	1	1	0	0	0	0	0	0	0	0	0	0	0	0	0	0	0	0	0	0	0	0	0	0	0	0	0	0
09102 Energy metabolism	00190 Oxidative phosphorylation [PATH:ko00190]	sdhB, frdB	succinate dehydrogenase / fumarate reductase, iron-sulfur subunit [EC:1.3.5.1 1.3.5.4]	K00240	1	1	1	1	1	0	1	1	0	0	1	0	0	1	1	1	1	1	1	0	0	0	0	0	0	0	0	0	0	0	0	0	0	0	0	0	0	0	0	0	0	0	0	0	0
09102 Energy metabolism	00190 Oxidative phosphorylation [PATH:ko00190]	sdhC, frdC	succinate dehydrogenase / fumarate reductase, cytochrome b subunit	K00241	0	0	0	0	0	0	0	0	1	1	1	1	1	1	1	1	1	1	0	0	0	0	0	0	0	0	0	0	0	0	0	0	0	0	0	0	0	0	0	0	0	0	0	0	0
09102 Energy metabolism	00190 Oxidative phosphorylation [PATH:ko00190]	sdhD, frdD	succinate dehydrogenase / fumarate reductase, membrane anchor subunit	K00242	0	0	0	0	0	0	0	0	0	0	0	0	0	0	0	0	0	0	0	0	0	0	0	0	0	0	0	0	0	0	0	0	0	0	0	0	0	0	0	0	0	0	0	0	0
09102 Energy metabolism	00190 Oxidative phosphorylation [PATH:ko00190]	sdhD, frdD	succinate dehydrogenase / fumarate reductase, subunit D	K18859	0	0	0	0	0	0	0	0	0	0	0	0	0	0	0	0	0	0	0	0	0	0	0	0	0	0	0	0	0	0	0	0	0	0	0	0	0	0	0	0	0	0	0	0	0
09102 Energy metabolism	00190 Oxidative phosphorylation [PATH:ko00190]	sdhD, frdD	putative succinate dehydrogenase / fumarate reductase, subunit D	K18860	0	0	0	0	0	0	0	0	0	0	0	0	0	0	0	0	0	0	0	0	0	0	0	0	0	0	0	0	0	0	0	0	0	0	0	0	0	0	0	0	0	0	0	0	0
09102 Energy metabolism	00190 Oxidative phosphorylation [PATH:ko00190]	frdA	fumarate reductase flavoprotein subunit [EC:1.3.5.4]	K00244	0	0	0	0	0	0	0	0	0	0	0	0	0	0	0	0	0	0	0	0	0	0	0	0	0	0	0	0	0	0	0	0	0	0	0	0	0	0	0	0	0	0	0	0	0
09102 Energy metabolism	00190 Oxidative phosphorylation [PATH:ko00190]	frdB	fumarate reductase iron-sulfur subunit [EC:1.3.5.4]	K00245	0	0	0	0	0	0	0	0	0	0	0	0	0	0	0	0	0	0	0	0	0	0	0	0	0	0	0	0	0	0	0	0	0	0	0	0	0	0	0	0	0	0	0	0	0
09102 Energy metabolism	00190 Oxidative phosphorylation [PATH:ko00190]	frdC	fumarate reductase subunit C	K00246	0	0	0	0	0	0	0	0	0	0	0	0	0	0	0	0	0	0	0	0	0	0	0	0	0	0	0	0	0	0	0	0	0	0	0	0	0	0	0	0	0	0	0	0	0
09102 Energy metabolism	00190 Oxidative phosphorylation [PATH:ko00190]	frdD	fumarate reductase subunit D	K00247	0	0	0	0	0	0	0	0	0	0	0	0	0	0	0	0	0	0	0	0	0	0	0	0	0	0	0	0	0	0	0	0	0	0	0	0	0	0	0	0	0	0	0	0	0
09102 Energy metabolism	00190 Oxidative phosphorylation [PATH:ko00190]	nuoA	NADH-quinone oxidoreductase subunit A [EC:7.1.1.2]	K00330	0	0	0	0	0	0	0	0	0	0	0	0	0	0	0	0	0	0	0	0	0	0	0	0	0	0	0	0	0	0	0	0	0	0	0	0	0	0	0	0	0	0	0	0	0
09102 Energy metabolism	00190 Oxidative phosphorylation [PATH:ko00190]	nuoB	NADH-quinone oxidoreductase subunit B [EC:7.1.1.2]	K00331	0	0	0	0	0	0	0	0	0	0	0	0	0	0	0	0	0	0	0	0	0	0	0	0	0	0	0	0	0	0	0	0	0	0	0	0	0	0	0	0	0	0	0	0	0
09102 Energy metabolism	00190 Oxidative phosphorylation [PATH:ko00190]	nuoC	NADH-quinone oxidoreductase subunit C [EC:7.1.1.2]	K00332	0	0	0	0	0	0	0	0	0	0	0	0	0	0	0	0	0	0	0	0	0	0	0	0	0	0	0	0	0	0	0	0	0	0	0	0	0	0	0	0	0	0	0	0	0
09102 Energy metabolism	00190 Oxidative phosphorylation [PATH:ko00190]	nuoD	NADH-quinone oxidoreductase subunit D [EC:7.1.1.2]	K00333	0	0	0	0	0	0	0	0	0	0	0	0	0	0	0	0	0	0	0	0	0	0	0	0	0	0	0	0	0	0	0	0	0	0	0	0	0	0	0	0	0	0	0	0	0
09102 Energy metabolism	00190 Oxidative phosphorylation [PATH:ko00190]	nuoCD	NADH-quinone oxidoreductase subunit C/D [EC:7.1.1.2]	K13378	0	0	0	0	0	0	0	0	0	0	0	0	0	0	0	0	0	0	0	0	0	0	0	0	0	0	0	0	0	0	0	0	0	0	0	0	0	0	0	0	0	0	0	0	0
09102 Energy metabolism	00190 Oxidative phosphorylation [PATH:ko00190]	nuoBCD	NADH-quinone oxidoreductase subunit B/C/D [EC:7.1.1.2]	K13380	0	0	0	0	0	0	0	0	0	0	0	0	0	0	0	0	0	0	0	0	0	0	0	0	0	0	0	0	0	0	0	0	0	0	0	0	0	0	0	0	0	0	0	0	0
09102 Energy metabolism	00190 Oxidative phosphorylation [PATH:ko00190]	nuoE	NADH-quinone oxidoreductase subunit E [EC:7.1.1.2]	K00334	0	0	0	0	0	0	0	0	0	0	0	0	0	0	0	0	0	0	1	1	1	1	0	1	1	1	1	0	0	0	0	0	0	0	0	0	0	0	0	2	0	0	0	0	0
09102 Energy metabolism	00190 Oxidative phosphorylation [PATH:ko00190]	nuoF	NADH-quinone oxidoreductase subunit F [EC:7.1.1.2]	K00335	0	0	0	0	0	0	0	0	0	0	0	0	0	0	1	1	0	0	1	1	0	1	1	0	1	1	0	0	0	0	0	0	0	0	0	0	0	0	0	2	0	0	0	0	0
09102 Energy metabolism	00190 Oxidative phosphorylation [PATH:ko00190]	nuoG	NADH-quinone oxidoreductase subunit G [EC:7.1.1.2]	K00336	0	0	0	0	0	0	0	0	0	0	0	0	0	0	0	0	0	0	0	0	0	0	0	0	0	0	0	0	0	0	0	0	0	0	0	0	0	0	0	0	0	0	0	0	0
09102 Energy metabolism	00190 Oxidative phosphorylation [PATH:ko00190]	nuoH	NADH-quinone oxidoreductase subunit H [EC:7.1.1.2]	K00337	0	0	0	0	0	0	0	0	0	0	0	0	0	0	0	0	0	0	0	0	0	0	0	0	0	0	0	0	0	0	0	0	0	0	0	0	0	0	0	0	0	0	0	0	0
09102 Energy metabolism	00190 Oxidative phosphorylation [PATH:ko00190]	nuoI	NADH-quinone oxidoreductase subunit I [EC:7.1.1.2]	K00338	0	0	0	0	0	0	0	0	0	0	0	0	0	0	0	0	0	0	0	0	0	0	0	0	0	0	0	0	0	0	0	0	0	0	0	0	0	0	0	0	0	0	0	0	0
09102 Energy metabolism	00190 Oxidative phosphorylation [PATH:ko00190]	nuoJ	NADH-quinone oxidoreductase subunit J [EC:7.1.1.2]	K00339	0	0	0	0	0	0	0	0	0	0	0	0	0	0	0	0	0	0	0	0	0	0	0	0	0	0	0	0	0	0	0	0	0	0	0	0	0	0	0	0	0	0	0	0	0
09102 Energy metabolism	00190 Oxidative phosphorylation [PATH:ko00190]	nuoK	NADH-quinone oxidoreductase subunit K [EC:7.1.1.2]	K00340	0	0	0	0	0	0	0	0	0	0	0	0	0	0	0	0	0	0	0	0	0	0	0	0	0	0	0	0	0	0	0	0	0	0	0	0	0	0	0	0	0	0	0	0	0
09102 Energy metabolism	00190 Oxidative phosphorylation [PATH:ko00190]	nuoL	NADH-quinone oxidoreductase subunit L [EC:7.1.1.2]	K00341	0	0	0	0	0	0	0	0	0	0	0	0	0	0	0	0	0	0	0	0	0	0	0	0	0	0	0	0	0	0	0	0	0	0	0	0	0	0	0	0	0	0	0	0	0
09102 Energy metabolism	00190 Oxidative phosphorylation [PATH:ko00190]	nuoM	NADH-quinone oxidoreductase subunit M [EC:7.1.1.2]	K00342	0	0	0	0	0	0	0	0	0	0	0	0	0	1	0	0	0	0	0	0	0	0	0	0	0	0	0	0	0	0	0	0	0	0	0	0	0	0	0	0	0	0	0	0	0
09102 Energy metabolism	00190 Oxidative phosphorylation [PATH:ko00190]	nuoLM	NADH-quinone oxidoreductase subunit L/M [EC:7.1.1.2]	K15863	0	0	0	0	0	0	0	0	0	0	0	0	0	0	0	0	0	0	0	0	0	0	0	0	0	0	0	0	0	0	0	0	0	0	0	0	0	0	0	0	0	0	0	0	0
09102 Energy metabolism	00190 Oxidative phosphorylation [PATH:ko00190]	nuoN	NADH-quinone oxidoreductase subunit N [EC:7.1.1.2]	K00343	0	0	0	0	0	0	0	0	0	0	0	0	0	1	0	0	0	0	0	0	0	0	0	0	0	0	0	0	0	0	0	0	0	0	0	0	0	0	0	0	0	0	0	0	0
09102 Energy metabolism	00190 Oxidative phosphorylation [PATH:ko00190]	ndhA	NAD(P)H-quinone oxidoreductase subunit 1 [EC:7.1.1.2]	K05572	0	0	0	0	0	0	0	0	0	0	0	0	0	0	0	0	0	0	0	0	0	0	0	0	0	0	0	0	0	0	0	0	0	0	0	0	0	0	0	0	0	0	0	0	0
09102 Energy metabolism	00190 Oxidative phosphorylation [PATH:ko00190]	ndhB	NAD(P)H-quinone oxidoreductase subunit 2 [EC:7.1.1.2]	K05573	0	0	0	0	0	0	0	0	0	0	0	0	0	0	0	0	0	0	0	0	0	0	0	0	0	0	0	0	0	0	0	0	0	0	0	0	0	0	0	0	0	0	0	0	0
09102 Energy metabolism	00190 Oxidative phosphorylation [PATH:ko00190]	ndhC	NAD(P)H-quinone oxidoreductase subunit 3 [EC:7.1.1.2]	K05574	0	0	0	0	0	0	0	0	0	0	0	0	0	0	0	0	0	0	0	0	0	0	0	0	0	0	0	0	0	0	0	0	0	0	0	0	0	0	0	0	0	0	0	0	0
09102 Energy metabolism	00190 Oxidative phosphorylation [PATH:ko00190]	ndhD	NAD(P)H-quinone oxidoreductase subunit 4 [EC:7.1.1.2]	K05575	0	0	0	0	0	0	0	0	0	0	0	0	0	0	0	0	0	0	0	0	0	0	0	0	0	0	0	0	0	0	0	0	0	0	0	0	0	0	0	0	0	0	0	0	0
09102 Energy metabolism	00190 Oxidative phosphorylation [PATH:ko00190]	ndhE	NAD(P)H-quinone oxidoreductase subunit 4L [EC:7.1.1.2]	K05576	0	0	0	0	0	0	0	0	0	0	0	0	0	0	0	0	0	0	0	0	0	0	0	0	0	0	0	0	0	0	0	0	0	0	0	0	0	0	0	0	0	0	0	0	0
09102 Energy metabolism	00190 Oxidative phosphorylation [PATH:ko00190]	ndhF	NAD(P)H-quinone oxidoreductase subunit 5 [EC:7.1.1.2]	K05577	0	0	0	0	0	0	0	0	0	0	0	0	0	0	0	0	0	0	0	0	0	0	0	0	0	0	0	0	0	0	0	0	0	0	0	0	0	0	0	0	0	0	0	0	0
09102 Energy metabolism	00190 Oxidative phosphorylation [PATH:ko00190]	ndhG	NAD(P)H-quinone oxidoreductase subunit 6 [EC:7.1.1.2]	K05578	0	0	0	0	0	0	0	0	0	0	0	0	0	0	0	0	0	0	0	0	0	0	0	0	0	0	0	0	0	0	0	0	0	0	0	0	0	0	0	0	0	0	0	0	0
09102 Energy metabolism	00190 Oxidative phosphorylation [PATH:ko00190]	ndhH	NAD(P)H-quinone oxidoreductase subunit H [EC:7.1.1.2]	K05579	0	0	0	0	0	0	0	0	0	0	0	0	0	0	0	0	0	0	0	0	0	0	0	0	0	0	0	0	0	0	0	0	0	0	0	0	0	0	0	0	0	0	0	0	0
09102 Energy metabolism	00190 Oxidative phosphorylation [PATH:ko00190]	ndhI	NAD(P)H-quinone oxidoreductase subunit I [EC:7.1.1.2]	K05580	0	0	0	0	0	0	0	0	0	0	0	0	0	0	0	0	0	0	0	0	0	0	0	0	0	0	0	0	0	0	0	0	0	0	0	0	0	0	0	0	0	0	0	0	0
09102 Energy metabolism	00190 Oxidative phosphorylation [PATH:ko00190]	ndhJ	NAD(P)H-quinone oxidoreductase subunit J [EC:7.1.1.2]	K05581	0	0	0	0	0	0	0	0	0	0	0	0	0	0	0	0	0	0	0	0	0	0	0	0	0	0	0	0	0	0	0	0	0	0	0	0	0	0	0	0	0	0	0	0	0
09102 Energy metabolism	00190 Oxidative phosphorylation [PATH:ko00190]	ndhK	NAD(P)H-quinone oxidoreductase subunit K [EC:7.1.1.2]	K05582	0	0	0	0	0	0	0	0	0	0	0	0	0	0	0	0	0	0	0	0	0	0	0	0	0	0	0	0	0	0	0	0	0	0	0	0	0	0	0	0	0	0	0	0	0
09102 Energy metabolism	00190 Oxidative phosphorylation [PATH:ko00190]	ndhL	NAD(P)H-quinone oxidoreductase subunit L [EC:7.1.1.2]	K05583	0	0	0	0	0	0	0	0	0	0	0	0	0	0	0	0	0	0	0	0	0	0	0	0	0	0	0	0	0	0	0	0	0	0	0	0	0	0	0	0	0	0	0	0	0
09102 Energy metabolism	00190 Oxidative phosphorylation [PATH:ko00190]	ndhM	NAD(P)H-quinone oxidoreductase subunit M [EC:7.1.1.2]	K05584	0	0	0	0	0	0	0	0	0	0	0	0	0	0	0	0	0	0	0	0	0	0	0	0	0	0	0	0	0	0	0	0	0	0	0	0	0	0	0	0	0	0	0	0	0
09102 Energy metabolism	00190 Oxidative phosphorylation [PATH:ko00190]	ndhN	NAD(P)H-quinone oxidoreductase subunit N [EC:7.1.1.2]	K05585	0	0	0	0	0	0	0	0	0	0	0	0	0	0	0	0	0	0	0	0	0	0	0	0	0	0	0	0	0	0	0	0	0	0	0	0	0	0	0	0	0	0	0	0	0
09102 Energy metabolism	00190 Oxidative phosphorylation [PATH:ko00190]	hoxE	bidirectional [NiFe] hydrogenase diaphorase subunit [EC:7.1.1.2]	K05586	0	0	0	0	0	0	0	0	0	0	0	0	0	0	0	0	0	0	0	0	0	0	0	0	0	0	0	0	0	0	0	0	0	0	0	0	0	0	0	0	0	0	0	0	0
09102 Energy metabolism	00190 Oxidative phosphorylation [PATH:ko00190]	hoxF	bidirectional [NiFe] hydrogenase diaphorase subunit [EC:7.1.1.2]	K05587	0	0	0	0	0	0	0	0	0	0	0	0	0	0	0	0	0	0	0	0	0	0	0	0	0	0	0	0	0	0	0	0	0	0	0	0	0	0	0	0	0	0	0	0	0
09102 Energy metabolism	00190 Oxidative phosphorylation [PATH:ko00190]	hoxU	bidirectional [NiFe] hydrogenase diaphorase subunit [EC:7.1.1.2]	K05588	0	0	0	0	0	0	0	0	0	0	0	0	0	0	0	0	0	0	0	0	0	0	0	0	0	0	0	0	0	0	0	0	0	0	0	0	0	0	0	0	0	0	0	0	0
09102 Energy metabolism	00190 Oxidative phosphorylation [PATH:ko00190]	ndh	NADH:ubiquinone reductase (H+-translocating) [EC:7.1.1.2]	K03885	0	0	0	0	0	0	0	0	0	0	1	0	0	1	0	0	0	1	0	0	0	0	0	0	0	0	0	0	0	0	0	0	0	0	0	0	0	0	0	0	0	0	0	0	0
09102 Energy metabolism	00190 Oxidative phosphorylation [PATH:ko00190]	UQCRFS1, RIP1, petA	ubiquinol-cytochrome c reductase iron-sulfur subunit [EC:7.1.1.8]	K00411	0	0	0	0	0	0	0	0	0	0	0	0	0	0	0	0	0	0	0	0	0	0	0	0	0	0	0	0	0	0	0	0	0	0	0	0	0	0	0	0	0	0	0	0	0
09102 Energy metabolism	00190 Oxidative phosphorylation [PATH:ko00190]	CYTB, petB	ubiquinol-cytochrome c reductase cytochrome b subunit	K00412	0	0	0	0	0	0	0	0	0	0	0	0	0	0	0	0	0	0	0	0	0	0	0	0	0	0	0	0	0	0	0	0	0	0	0	0	0	0	0	0	0	0	0	0	0
09102 Energy metabolism	00190 Oxidative phosphorylation [PATH:ko00190]	CYC1, CYT1, petC	ubiquinol-cytochrome c reductase cytochrome c1 subunit	K00413	0	0	0	0	0	0	0	0	0	0	0	0	0	0	0	0	0	0	0	0	0	0	0	0	0	0	0	0	0	0	0	0	0	0	0	0	0	0	0	0	0	0	0	0	0
09102 Energy metabolism	00190 Oxidative phosphorylation [PATH:ko00190]	fbcH	ubiquinol-cytochrome c reductase cytochrome b/c1 subunit	K00410	0	0	0	0	0	0	0	0	0	0	0	0	0	0	0	0	0	0	0	0	0	0	0	0	0	0	0	0	0	0	0	0	0	0	0	0	0	0	0	0	0	0	0	0	0
09102 Energy metabolism	00190 Oxidative phosphorylation [PATH:ko00190]	MQCRA, qcrA, bfcA, petC	menaquinol-cytochrome c reductase iron-sulfur subunit [EC:1.10.2.-]	K03886	0	0	0	0	0	0	0	0	0	0	0	0	0	0	0	0	0	0	0	0	0	0	0	0	0	0	0	0	0	0	0	0	0	0	0	0	0	0	0	0	0	0	0	0	0
09102 Energy metabolism	00190 Oxidative phosphorylation [PATH:ko00190]	MQCRB, qcrB, bfcB, petB	menaquinol-cytochrome c reductase cytochrome b subunit	K03887	0	0	0	0	0	0	0	0	0	0	0	0	0	0	0	0	0	0	0	0	0	0	0	0	0	0	0	0	0	0	0	0	0	0	0	0	0	0	0	0	0	0	0	0	0
09102 Energy metabolism	00190 Oxidative phosphorylation [PATH:ko00190]	MQCRC, qcrC, bfcC, petD	menaquinol-cytochrome c reductase cytochrome b/c subunit	K03888	0	0	0	0	0	0	0	0	0	0	0	0	0	0	0	0	0	0	0	0	0	0	0	0	0	0	0	0	0	0	0	0	0	0	0	0	0	0	0	0	0	0	0	0	0
09102 Energy metabolism	00190 Oxidative phosphorylation [PATH:ko00190]	qcrC	ubiquinol-cytochrome c reductase cytochrome c subunit	K03889	0	0	0	0	0	0	0	0	0	0	0	0	0	0	0	0	0	0	0	0	0	0	0	0	0	0	0	0	0	0	0	0	0	0	0	0	0	0	0	0	0	0	0	0	0
09102 Energy metabolism	00190 Oxidative phosphorylation [PATH:ko00190]	qcrA	ubiquinol-cytochrome c reductase iron-sulfur subunit	K03890	0	0	0	0	0	0	0	0	0	0	0	0	0	0	0	0	0	0	0	0	0	0	0	0	0	0	0	0	0	0	0	0	0	0	0	0	0	0	0	0	0	0	0	0	0
09102 Energy metabolism	00190 Oxidative phosphorylation [PATH:ko00190]	qcrB	ubiquinol-cytochrome c reductase cytochrome b subunit	K03891	0	0	0	0	0	0	0	0	0	0	0	0	0	0	0	0	0	0	0	0	0	0	0	0	0	0	0	0	0	0	0	0	0	0	0	0	0	0	0	0	0	0	0	0	0
09102 Energy metabolism	00190 Oxidative phosphorylation [PATH:ko00190]	COX10, ctaB, cyoE	heme o synthase [EC:2.5.1.141]	K02257	0	0	0	0	0	0	0	0	0	1	1	1	1	1	1	1	1	1	0	0	0	0	0	0	0	0	0	0	0	0	0	0	0	0	0	0	0	0	0	0	0	0	0	0	0
09102 Energy metabolism	00190 Oxidative phosphorylation [PATH:ko00190]	cyoD	cytochrome o ubiquinol oxidase subunit IV	K02300	0	0	0	0	0	0	0	0	0	0	0	0	0	0	0	0	0	0	0	0	0	0	0	0	0	0	0	0	0	0	0	0	0	0	0	0	0	0	0	0	0	0	0	0	0
09102 Energy metabolism	00190 Oxidative phosphorylation [PATH:ko00190]	coxD, ctaF	cytochrome c oxidase subunit IV [EC:7.1.1.9]	K02277	0	0	0	0	0	0	0	0	1	0	1	1	1	1	1	1	1	1	0	0	0	0	0	0	0	0	0	0	0	0	0	0	0	0	0	0	0	0	0	0	0	0	0	0	0
09102 Energy metabolism	00190 Oxidative phosphorylation [PATH:ko00190]	coxC, ctaE	cytochrome c oxidase subunit III [EC:7.1.1.9]	K02276	0	0	0	0	0	0	0	0	1	0	1	0	1	1	1	1	1	1	0	0	0	0	0	0	0	0	0	0	0	0	0	0	0	0	0	0	0	0	0	0	0	0	0	0	0
09102 Energy metabolism	00190 Oxidative phosphorylation [PATH:ko00190]	coxA, ctaD	cytochrome c oxidase subunit I [EC:7.1.1.9]	K02274	0	0	0	0	0	0	0	0	0	0	0	0	0	0	0	0	0	0	0	0	0	0	0	0	0	0	0	0	0	0	0	0	0	0	0	0	0	0	0	0	0	0	0	0	0
09102 Energy metabolism	00190 Oxidative phosphorylation [PATH:ko00190]	coxAC	cytochrome c oxidase subunit I+III [EC:7.1.1.9]	K15408	0	0	0	0	0	0	0	0	0	0	0	0	0	0	0	0	0	0	0	0	0	0	0	0	0	0	0	0	0	0	0	0	0	0	0	0	0	0	0	0	0	0	0	0	0
09102 Energy metabolism	00190 Oxidative phosphorylation [PATH:ko00190]	coxB, ctaC	cytochrome c oxidase subunit II [EC:7.1.1.9]	K02275	0	0	0	0	0	0	0	0	0	0	0	0	0	0	0	0	0	0	0	0	0	0	0	0	0	0	0	0	0	0	0	0	0	0	0	0	0	0	0	0	0	0	0	0	0
09102 Energy metabolism	00190 Oxidative phosphorylation [PATH:ko00190]	COX11, ctaG	cytochrome c oxidase assembly protein subunit 11	K02258	0	0	0	0	0	0	0	0	0	0	1	0	0	1	0	0	0	1	0	0	0	0	0	0	0	0	0	0	0	0	0	0	0	0	0	0	0	0	0	0	0	0	0	0	0
09102 Energy metabolism	00190 Oxidative phosphorylation [PATH:ko00190]	COX15, ctaA	heme a synthase [EC:1.17.99.9]	K02259	0	0	0	0	0	0	0	0	0	1	1	1	1	1	1	1	1	1	0	0	0	0	0	0	0	0	0	0	0	0	0	0	0	0	0	0	0	0	0	0	0	0	0	0	0
09102 Energy metabolism	00190 Oxidative phosphorylation [PATH:ko00190]	ccoN	cytochrome c oxidase cbb3-type subunit I [EC:7.1.1.9]	K00404	0	0	0	0	0	0	0	0	0	0	0	0	0	0	0	0	0	0	0	0	0	0	0	0	0	0	0	0	0	0	0	0	0	0	0	0	0	0	0	0	0	0	0	0	0
09102 Energy metabolism	00190 Oxidative phosphorylation [PATH:ko00190]	ccoO	cytochrome c oxidase cbb3-type subunit II	K00405	0	0	0	0	0	0	0	0	0	0	0	0	0	0	0	0	0	0	0	0	0	0	0	0	0	0	0	0	0	0	0	0	0	0	0	0	0	0	0	0	0	0	0	0	0
09102 Energy metabolism	00190 Oxidative phosphorylation [PATH:ko00190]	ccoNO	cytochrome c oxidase cbb3-type subunit I/II [EC:7.1.1.9]	K15862	0	0	0	0	0	0	0	0	0	0	0	0	0	0	0	0	0	0	0	0	0	0	0	0	0	0	0	0	0	0	0	0	0	0	0	0	0	0	0	0	0	0	0	0	0
09102 Energy metabolism	00190 Oxidative phosphorylation [PATH:ko00190]	ccoQ	cytochrome c oxidase cbb3-type subunit IV	K00407	0	0	0	0	0	0	0	0	0	0	0	0	0	0	0	0	0	0	0	0	0	0	0	0	0	0	0	0	0	0	0	0	0	0	0	0	0	0	0	0	0	0	0	0	0
09102 Energy metabolism	00190 Oxidative phosphorylation [PATH:ko00190]	ccoP	cytochrome c oxidase cbb3-type subunit III	K00406	0	0	0	0	0	0	0	0	0	0	0	0	0	0	0	0	0	0	0	0	0	0	0	0	0	0	0	0	0	0	0	0	0	0	0	0	0	0	0	0	0	0	0	0	0
09102 Energy metabolism	00190 Oxidative phosphorylation [PATH:ko00190]	qoxD	cytochrome aa3-600 menaquinol oxidase subunit IV [EC:7.1.1.5]	K02829	0	0	0	0	0	0	0	0	0	0	0	0	0	0	0	0	0	0	0	0	0	0	0	0	0	0	0	0	0	0	0	0	0	0	0	0	0	0	0	0	0	0	0	0	0
09102 Energy metabolism	00190 Oxidative phosphorylation [PATH:ko00190]	qoxC	cytochrome aa3-600 menaquinol oxidase subunit III [EC:7.1.1.5]	K02828	0	0	0	0	0	0	0	0	0	0	0	0	0	0	0	0	0	0	0	0	0	0	0	0	0	0	0	0	0	0	0	0	0	0	0	0	0	0	0	0	0	0	0	0	0
09102 Energy metabolism	00190 Oxidative phosphorylation [PATH:ko00190]	qoxB	cytochrome aa3-600 menaquinol oxidase subunit I [EC:7.1.1.5]	K02827	0	0	0	0	0	0	0	0	0	0	0	0	0	0	0	0	0	0	0	0	0	0	0	0	0	0	0	0	0	0	0	0	0	0	0	0	0	0	0	0	0	0	0	0	0
09102 Energy metabolism	00190 Oxidative phosphorylation [PATH:ko00190]	qoxA	cytochrome aa3-600 menaquinol oxidase subunit II [EC:7.1.1.5]	K02826	0	0	0	0	0	0	0	0	0	0	0	0	0	0	0	0	0	0	0	0	0	0	0	0	0	0	0	0	0	0	0	0	0	0	0	0	0	0	0	0	0	0	0	0	0
09102 Energy metabolism	00190 Oxidative phosphorylation [PATH:ko00190]	soxD	cytochrome aa3-type oxidase subunit SoxD	K24007	0	0	0	0	0	0	0	0	0	0	0	0	0	0	0	0	0	0	0	0	0	0	0	0	0	0	0	0	0	0	0	0	0	0	0	0	0	0	0	0	0	0	0	0	0
09102 Energy metabolism	00190 Oxidative phosphorylation [PATH:ko00190]	soxC	cytochrome aa3-type oxidase subunit III	K24008	0	0	0	0	0	0	0	0	0	0	0	0	0	0	0	0	0	0	0	0	0	0	0	0	0	0	0	0	0	0	0	0	0	0	0	0	0	0	0	0	0	0	0	0	0
09102 Energy metabolism	00190 Oxidative phosphorylation [PATH:ko00190]	soxB	cytochrome aa3-type oxidase subunit I [EC:7.1.1.4]	K24009	0	0	0	0	0	0	0	0	0	0	0	0	0	0	0	0	0	0	0	0	0	0	0	0	0	0	0	0	0	0	0	0	0	0	0	0	0	0	0	0	0	0	0	0	0
09102 Energy metabolism	00190 Oxidative phosphorylation [PATH:ko00190]	soxA	cytochrome aa3-type oxidase subunit II [EC:7.1.1.4]	K24010	0	0	0	0	0	0	0	0	0	0	0	0	0	0	0	0	0	0	0	0	0	0	0	0	0	0	0	0	0	0	0	0	0	0	0	0	0	0	0	0	0	0	0	0	0
09102 Energy metabolism	00190 Oxidative phosphorylation [PATH:ko00190]	soxM	cytochrome aa3-type oxidase subunit I/III [EC:7.1.1.4]	K24011	0	0	0	0	0	0	0	0	0	0	0	0	0	0	0	0	0	0	0	0	0	0	0	0	0	0	0	0	0	0	0	0	0	0	0	0	0	0	0	0	0	0	0	0	0
09102 Energy metabolism	00190 Oxidative phosphorylation [PATH:ko00190]	cyoC	cytochrome o ubiquinol oxidase subunit III	K02299	0	0	0	0	0	0	0	0	0	0	0	0	0	0	0	0	0	0	0	0	0	0	0	0	0	0	0	0	0	0	0	0	0	0	0	0	0	0	0	0	0	0	0	0	0
09102 Energy metabolism	00190 Oxidative phosphorylation [PATH:ko00190]	cyoB	cytochrome o ubiquinol oxidase subunit I [EC:7.1.1.3]	K02298	0	0	0	0	0	0	0	0	0	0	0	0	0	0	0	0	0	0	0	0	0	0	0	0	0	0	0	0	0	0	0	0	0	0	0	0	0	0	0	0	0	0	0	0	0
09102 Energy metabolism	00190 Oxidative phosphorylation [PATH:ko00190]	cyoA	cytochrome o ubiquinol oxidase subunit II [EC:7.1.1.3]	K02297	0	0	0	0	0	0	0	0	0	0	0	0	0	0	0	0	0	0	0	0	0	0	0	0	0	0	0	0	0	0	0	0	0	0	0	0	0	0	0	0	0	0	0	0	0
09102 Energy metabolism	00190 Oxidative phosphorylation [PATH:ko00190]	cydA	cytochrome bd ubiquinol oxidase subunit I [EC:7.1.1.7]	K00425	0	0	0	0	0	0	0	0	0	0	0	0	0	0	0	0	0	0	0	0	0	0	0	0	0	0	0	0	0	0	0	0	0	0	0	0	0	0	0	0	0	0	0	0	0
09102 Energy metabolism	00190 Oxidative phosphorylation [PATH:ko00190]	cydB	cytochrome bd ubiquinol oxidase subunit II [EC:7.1.1.7]	K00426	0	0	0	0	0	0	0	0	0	0	0	0	0	0	0	0	0	0	0	0	0	0	0	0	0	0	0	0	0	0	0	0	0	0	0	0	0	0	0	0	0	0	0	0	0
09102 Energy metabolism	00190 Oxidative phosphorylation [PATH:ko00190]	cydX	cytochrome bd-I ubiquinol oxidase subunit X [EC:7.1.1.7]	K00424	0	0	0	0	0	0	0	0	0	0	0	0	0	0	0	0	0	0	0	0	0	0	0	0	0	0	0	0	0	0	0	0	0	0	0	0	0	0	0	0	0	0	0	0	0
09102 Energy metabolism	00190 Oxidative phosphorylation [PATH:ko00190]	appX	cytochrome bd-II ubiquinol oxidase subunit AppX [EC:7.1.1.7]	K22501	0	0	0	0	0	0	0	0	0	0	0	0	0	0	0	0	0	0	0	0	0	0	0	0	0	0	0	0	0	0	0	0	0	0	0	0	0	0	0	0	0	0	0	0	0
09102 Energy metabolism	00190 Oxidative phosphorylation [PATH:ko00190]	ATPF1A, atpA	F-type H+/Na+-transporting ATPase subunit alpha [EC:7.1.2.2 7.2.2.1]	K02111	0	0	0	0	0	0	0	0	1	1	1	0	1	1	1	1	1	1	0	0	0	0	0	0	0	0	0	0	0	0	0	0	0	0	0	0	0	0	0	0	0	0	0	0	0
09102 Energy metabolism	00190 Oxidative phosphorylation [PATH:ko00190]	ATPF1B, atpD	F-type H+/Na+-transporting ATPase subunit beta [EC:7.1.2.2 7.2.2.1]	K02112	0	0	0	0	0	0	0	0	0	1	1	1	1	1	1	1	1	1	0	0	0	0	0	0	0	0	0	0	0	0	0	0	0	0	0	0	0	0	0	0	0	0	0	0	0
09102 Energy metabolism	00190 Oxidative phosphorylation [PATH:ko00190]	ATPF1G, atpG	F-type H+-transporting ATPase subunit gamma	K02115	0	0	0	0	0	0	0	0	0	0	1	0	1	1	1	1	1	1	0	0	0	0	0	0	0	0	0	0	0	0	0	0	0	0	0	0	0	0	0	0	0	0	0	0	0
09102 Energy metabolism	00190 Oxidative phosphorylation [PATH:ko00190]	ATPF1D, atpH	F-type H+-transporting ATPase subunit delta	K02113	0	0	0	0	0	0	0	0	0	0	0	0	0	1	0	0	0	1	0	0	0	0	0	0	0	0	0	0	0	0	0	0	0	0	0	0	0	0	0	0	0	0	0	0	0
09102 Energy metabolism	00190 Oxidative phosphorylation [PATH:ko00190]	ATPF1E, atpC	F-type H+-transporting ATPase subunit epsilon	K02114	0	0	0	0	0	0	0	0	0	1	1	1	1	1	1	1	1	1	0	0	0	0	0	0	0	0	0	0	0	0	0	0	0	0	0	0	0	0	0	0	0	0	0	0	0
09102 Energy metabolism	00190 Oxidative phosphorylation [PATH:ko00190]	ATPF0A, atpB	F-type H+-transporting ATPase subunit a	K02108	0	0	1	0	0	0	0	0	0	1	1	1	1	1	1	1	1	1	0	0	0	0	0	0	0	0	0	0	0	0	0	0	0	0	0	0	0	0	0	0	0	0	0	0	0
09102 Energy metabolism	00190 Oxidative phosphorylation [PATH:ko00190]	ATPF0B, atpF	F-type H+-transporting ATPase subunit b	K02109	0	0	2	0	0	0	0	0	0	1	1	1	1	1	1	1	1	1	0	0	0	0	0	0	0	0	0	0	0	0	0	0	0	0	0	0	0	0	0	0	0	0	0	0	0
09102 Energy metabolism	00190 Oxidative phosphorylation [PATH:ko00190]	ATPF0C, atpE	F-type H+-transporting ATPase subunit c	K02110	0	0	1	0	0	0	0	0	0	1	1	1	1	1	1	1	1	1	0	0	0	0	0	0	0	0	0	0	0	0	0	0	0	0	0	0	0	0	0	0	0	0	0	0	0
09102 Energy metabolism	00190 Oxidative phosphorylation [PATH:ko00190]	ATPeF1A, ATP5A1, ATP1	F-type H+-transporting ATPase subunit alpha	K02132	0	0	0	0	0	0	0	0	0	0	0	0	0	0	0	0	0	0	0	0	0	0	0	0	0	0	0	0	0	0	0	0	0	0	0	0	0	0	0	0	0	0	0	0	0
09102 Energy metabolism	00190 Oxidative phosphorylation [PATH:ko00190]	ATPeF1B, ATP5B, ATP2	F-type H+-transporting ATPase subunit beta [EC:7.1.2.2]	K02133	0	0	0	0	0	0	0	0	0	0	0	0	0	0	0	0	0	0	0	0	0	0	0	0	0	0	0	0	0	0	0	0	0	0	0	0	0	0	0	0	0	0	0	0	0
09102 Energy metabolism	00190 Oxidative phosphorylation [PATH:ko00190]	ATPeF1G, ATP5C1, ATP3	F-type H+-transporting ATPase subunit gamma	K02136	0	0	0	0	0	0	0	0	0	0	0	0	0	0	0	0	0	0	0	0	0	0	0	0	0	0	0	0	0	0	0	0	0	0	0	0	0	0	0	0	0	0	0	0	0
09102 Energy metabolism	00190 Oxidative phosphorylation [PATH:ko00190]	ATPeF1D, ATP5D, ATP16	F-type H+-transporting ATPase subunit delta	K02134	0	0	0	0	0	0	0	0	0	0	0	0	0	0	0	0	0	0	0	0	0	0	0	0	0	0	0	0	0	0	0	0	0	0	0	0	0	0	0	0	0	0	0	0	0
09102 Energy metabolism	00190 Oxidative phosphorylation [PATH:ko00190]	ATPeF1E, ATP5E, ATP15	F-type H+-transporting ATPase subunit epsilon	K02135	0	0	0	0	0	0	0	0	0	0	0	0	0	0	0	0	0	0	0	0	0	0	0	0	0	0	0	0	0	0	0	0	0	0	0	0	0	0	0	0	0	0	0	0	0
09102 Energy metabolism	00190 Oxidative phosphorylation [PATH:ko00190]	ATPeF0O, ATP5O, ATP5	F-type H+-transporting ATPase subunit O	K02137	0	0	0	0	0	0	0	0	0	0	0	0	0	0	0	0	0	0	0	0	0	0	0	0	0	0	0	0	0	0	0	0	0	0	0	0	0	0	0	0	0	0	0	0	0
09102 Energy metabolism	00190 Oxidative phosphorylation [PATH:ko00190]	ATPeF0A, MTATP6, ATP6	F-type H+-transporting ATPase subunit a	K02126	0	0	0	0	0	0	0	0	0	0	0	0	0	0	0	0	0	0	0	0	0	0	0	0	0	0	0	0	0	0	0	0	0	0	0	0	0	0	0	0	0	0	0	0	0
09102 Energy metabolism	00190 Oxidative phosphorylation [PATH:ko00190]	ATPeF0B, ATP5F1, ATP4	F-type H+-transporting ATPase subunit b	K02127	0	0	0	0	0	0	0	0	0	0	0	0	0	0	0	0	0	0	0	0	0	0	0	0	0	0	0	0	0	0	0	0	0	0	0	0	0	0	0	0	0	0	0	0	0
09102 Energy metabolism	00190 Oxidative phosphorylation [PATH:ko00190]	ATPeF0C, ATP5G, ATP9	F-type H+-transporting ATPase subunit c	K02128	0	0	0	0	0	0	0	0	0	0	0	0	0	0	0	0	0	0	0	0	0	0	0	0	0	0	0	0	0	0	0	0	0	0	0	0	0	0	0	0	0	0	0	0	0
09102 Energy metabolism	00190 Oxidative phosphorylation [PATH:ko00190]	ATPeF0D, ATP5H, ATP7	F-type H+-transporting ATPase subunit d	K02138	0	0	0	0	0	0	0	0	0	0	0	0	0	0	0	0	0	0	0	0	0	0	0	0	0	0	0	0	0	0	0	0	0	0	0	0	0	0	0	0	0	0	0	0	0
09102 Energy metabolism	00190 Oxidative phosphorylation [PATH:ko00190]	ATPeF0E, ATP5I	F-type H+-transporting ATPase subunit e	K02129	0	0	0	0	0	0	0	0	0	0	0	0	0	0	0	0	0	0	0	0	0	0	0	0	0	0	0	0	0	0	0	0	0	0	0	0	0	0	0	0	0	0	0	0	0
09102 Energy metabolism	00190 Oxidative phosphorylation [PATH:ko00190]	ATPeF0F, ATP5J2	F-type H+-transporting ATPase subunit f	K02130	0	0	0	0	0	0	0	0	0	0	0	0	0	0	0	0	0	0	0	0	0	0	0	0	0	0	0	0	0	0	0	0	0	0	0	0	0	0	0	0	0	0	0	0	0
09102 Energy metabolism	00190 Oxidative phosphorylation [PATH:ko00190]	ATPeFF, ATP17	F-type H+-transporting ATPase subunit f	K02139	0	0	0	0	0	0	0	0	0	0	0	0	0	0	0	0	0	0	0	0	0	0	0	0	0	0	0	0	0	0	0	0	0	0	0	0	0	0	0	0	0	0	0	0	0
09102 Energy metabolism	00190 Oxidative phosphorylation [PATH:ko00190]	ATPeFG, ATP5L, ATP20	F-type H+-transporting ATPase subunit g	K02140	0	0	0	0	0	0	0	0	0	0	0	0	0	0	0	0	0	0	0	0	0	0	0	0	0	0	0	0	0	0	0	0	0	0	0	0	0	0	0	0	0	0	0	0	0
09102 Energy metabolism	00190 Oxidative phosphorylation [PATH:ko00190]	ATPeF0F6, ATP5J	F-type H+-transporting ATPase subunit 6	K02131	0	0	0	0	0	0	0	0	0	0	0	0	0	0	0	0	0	0	0	0	0	0	0	0	0	0	0	0	0	0	0	0	0	0	0	0	0	0	0	0	0	0	0	0	0
09102 Energy metabolism	00190 Oxidative phosphorylation [PATH:ko00190]	ATPeFH, ATP14	F-type H+-transporting ATPase subunit h	K02141	0	0	0	0	0	0	0	0	0	0	0	0	0	0	0	0	0	0	0	0	0	0	0	0	0	0	0	0	0	0	0	0	0	0	0	0	0	0	0	0	0	0	0	0	0
09102 Energy metabolism	00190 Oxidative phosphorylation [PATH:ko00190]	ATPeFJ, ATP18	F-type H+-transporting ATPase subunit j	K02142	0	0	0	0	0	0	0	0	0	0	0	0	0	0	0	0	0	0	0	0	0	0	0	0	0	0	0	0	0	0	0	0	0	0	0	0	0	0	0	0	0	0	0	0	0
09102 Energy metabolism	00190 Oxidative phosphorylation [PATH:ko00190]	ATPeFK, ATP19	F-type H+-transporting ATPase subunit k	K02143	0	0	0	0	0	0	0	0	0	0	0	0	0	0	0	0	0	0	0	0	0	0	0	0	0	0	0	0	0	0	0	0	0	0	0	0	0	0	0	0	0	0	0	0	0
09102 Energy metabolism	00190 Oxidative phosphorylation [PATH:ko00190]	ATPeF08, MTATP8, ATP8	F-type H+-transporting ATPase subunit 8	K02125	0	0	0	0	0	0	0	0	0	0	0	0	0	0	0	0	0	0	0	0	0	0	0	0	0	0	0	0	0	0	0	0	0	0	0	0	0	0	0	0	0	0	0	0	0
09102 Energy metabolism	00190 Oxidative phosphorylation [PATH:ko00190]	ATPVA, ntpA, atpA	V/A-type H+/Na+-transporting ATPase subunit A [EC:7.1.2.2 7.2.2.1]	K02117	0	0	0	0	0	0	0	0	0	0	0	0	1	1	1	1	1	1	0	1	1	1	1	1	0	1	0	1	1	1	0	1	1	1	1	1	1	1	1	0	1	1	1	1	1
09102 Energy metabolism	00190 Oxidative phosphorylation [PATH:ko00190]	ATPVB, ntpB, atpB	V/A-type H+/Na+-transporting ATPase subunit B	K02118	0	0	0	0	0	0	0	0	0	0	1	0	1	1	1	1	1	1	0	1	1	1	1	1	1	1	0	1	1	0	1	1	1	1	1	1	1	1	1	0	1	1	1	1	1
09102 Energy metabolism	00190 Oxidative phosphorylation [PATH:ko00190]	ATPVC, ntpC, atpC	V/A-type H+/Na+-transporting ATPase subunit C	K02119	0	0	0	0	0	0	0	0	0	0	0	0	0	0	0	0	0	0	0	0	0	0	0	0	0	0	0	0	0	0	0	0	0	0	0	0	0	0	0	0	0	0	0	0	0
09102 Energy metabolism	00190 Oxidative phosphorylation [PATH:ko00190]	ATPVD, ntpD, atpD	V/A-type H+/Na+-transporting ATPase subunit D	K02120	1	1	0	1	0	1	1	1	1	1	1	0	1	1	1	1	1	1	1	2	2	2	2	2	2	1	1	2	2	1	2	2	2	2	1	2	2	1	2	0	2	1	2	1	2
09102 Energy metabolism	00190 Oxidative phosphorylation [PATH:ko00190]	ATPVE, ntpE, atpE	V/A-type H+/Na+-transporting ATPase subunit E	K02121	0	0	0	0	0	0	0	0	0	0	0	0	0	0	0	0	0	0	1	1	0	1	0	1	1	0	1	1	1	1	1	1	1	1	1	1	1	1	1	1	1	0	1	1	1
09102 Energy metabolism	00190 Oxidative phosphorylation [PATH:ko00190]	ATPVF, ntpF, atpF	V/A-type H+/Na+-transporting ATPase subunit F	K02122	0	0	0	0	0	0	0	0	0	1	1	1	1	1	1	1	1	1	0	1	0	1	0	1	1	1	0	1	1	1	1	0	1	1	1	1	1	1	1	0	0	0	1	1	1
09102 Energy metabolism	00190 Oxidative phosphorylation [PATH:ko00190]	ATPVG, ahaH, atpH	V/A-type H+/Na+-transporting ATPase subunit G/H	K02107	0	0	0	0	0	0	0	0	0	0	0	0	0	0	0	0	0	0	0	0	0	0	0	0	0	0	0	0	0	0	0	0	0	0	0	0	0	0	0	0	0	0	0	0	0
09102 Energy metabolism	00190 Oxidative phosphorylation [PATH:ko00190]	ATPVI, ntpI, atpI	V/A-type H+/Na+-transporting ATPase subunit I	K02123	0	1	0	1	0	0	1	1	0	1	1	1	1	1	1	1	1	1	1	2	2	1	1	2	2	1	1	1	2	2	2	2	2	2	1	2	2	2	2	1	2	1	2	2	2
09102 Energy metabolism	00190 Oxidative phosphorylation [PATH:ko00190]	ATPVK, ntpK, atpK	V/A-type H+/Na+-transporting ATPase subunit K	K02124	0	0	0	0	0	0	0	0	1	1	1	1	1	1	1	1	1	1	1	2	2	2	1	2	2	1	1	1	1	1	1	1	2	1	1	1	1	1	1	0	2	0	1	1	1
09102 Energy metabolism	00190 Oxidative phosphorylation [PATH:ko00190]	ATPeV1A, ATP6A	V-type H+-transporting ATPase subunit A [EC:7.1.2.2]	K02145	0	0	0	0	0	0	0	0	0	0	0	0	0	0	0	0	0	0	0	0	0	0	0	0	0	0	0	0	0	0	0	0	0	0	0	0	0	0	0	0	0	0	0	0	0
09102 Energy metabolism	00190 Oxidative phosphorylation [PATH:ko00190]	ATPeV1B, ATP6B	V-type H+-transporting ATPase subunit B	K02147	0	0	0	0	0	0	0	0	0	0	0	0	0	0	0	0	0	0	0	0	0	0	0	0	0	0	0	0	0	0	0	0	0	0	0	0	0	0	0	0	0	0	0	0	0
09102 Energy metabolism	00190 Oxidative phosphorylation [PATH:ko00190]	ATPeV1C, ATP6C	V-type H+-transporting ATPase subunit C	K02148	0	0	0	0	0	0	0	0	0	0	0	0	0	0	0	0	0	0	0	0	0	0	0	0	0	0	0	0	0	0	0	0	0	0	0	0	0	0	0	0	0	0	0	0	0
09102 Energy metabolism	00190 Oxidative phosphorylation [PATH:ko00190]	ATPeV1D, ATP6M	V-type H+-transporting ATPase subunit D	K02149	0	0	0	0	0	0	0	0	0	0	0	0	0	0	0	0	0	0	0	0	0	0	0	0	0	0	0	0	0	0	0	0	0	0	0	0	0	0	0	0	0	0	0	0	0
09102 Energy metabolism	00190 Oxidative phosphorylation [PATH:ko00190]	ATPeV1E, ATP6E	V-type H+-transporting ATPase subunit E	K02150	0	0	0	0	0	0	0	0	0	0	0	0	0	0	0	0	0	0	0	0	0	0	0	0	0	0	0	0	0	0	0	0	0	0	0	0	0	0	0	0	0	0	0	0	0
09102 Energy metabolism	00190 Oxidative phosphorylation [PATH:ko00190]	ATPeV1F, ATP6S14	V-type H+-transporting ATPase subunit F	K02151	0	0	0	0	0	0	0	0	0	0	0	0	0	0	0	0	0	0	0	0	0	0	0	0	0	0	0	0	0	0	0	0	0	0	0	0	0	0	0	0	0	0	0	0	0
09102 Energy metabolism	00190 Oxidative phosphorylation [PATH:ko00190]	ATPeV1G, ATP6G	V-type H+-transporting ATPase subunit G	K02152	0	0	0	0	0	0	0	0	0	0	0	0	0	0	0	0	0	0	0	0	0	0	0	0	0	0	0	0	0	0	0	0	0	0	0	0	0	0	0	0	0	0	0	0	0
09102 Energy metabolism	00190 Oxidative phosphorylation [PATH:ko00190]	ATPeV1H	V-type H+-transporting ATPase subunit H	K02144	0	0	0	0	0	0	0	0	0	0	0	0	0	0	0	0	0	0	0	0	0	0	0	0	0	0	0	0	0	0	0	0	0	0	0	0	0	0	0	0	0	0	0	0	0
09102 Energy metabolism	00190 Oxidative phosphorylation [PATH:ko00190]	ATPeV0A, ATP6N	V-type H+-transporting ATPase subunit a	K02154	0	0	0	0	0	0	0	0	0	0	0	0	0	0	0	0	0	0	0	0	0	0	0	0	0	0	0	0	0	0	0	0	0	0	0	0	0	0	0	0	0	0	0	0	0
09102 Energy metabolism	00190 Oxidative phosphorylation [PATH:ko00190]	ATPeV0C, ATP6L	V-type H+-transporting ATPase 16kDa proteolipid subunit	K02155	0	0	0	0	0	0	0	0	0	0	0	0	0	0	0	0	0	0	0	0	0	0	0	0	0	0	0	0	0	0	0	0	0	0	0	0	0	0	0	0	0	0	0	0	0
09102 Energy metabolism	00190 Oxidative phosphorylation [PATH:ko00190]	ATPeV0B, ATP6F	V-type H+-transporting ATPase 21kDa proteolipid subunit	K03661	0	0	0	0	0	0	0	0	0	0	0	0	0	0	0	0	0	0	0	0	0	0	0	0	0	0	0	0	0	0	0	0	0	0	0	0	0	0	0	0	0	0	0	0	0
09102 Energy metabolism	00190 Oxidative phosphorylation [PATH:ko00190]	ATPeV0D, ATP6D	V-type H+-transporting ATPase subunit d	K02146	0	0	0	0	0	0	0	0	0	0	0	0	0	0	0	0	0	0	0	0	0	0	0	0	0	0	0	0	0	0	0	0	0	0	0	0	0	0	0	0	0	0	0	0	0
09102 Energy metabolism	00190 Oxidative phosphorylation [PATH:ko00190]	ATPeV0E, ATP6H	V-type H+-transporting ATPase subunit e	K02153	0	0	0	0	0	0	0	0	0	0	0	0	0	0	0	0	0	0	0	0	0	0	0	0	0	0	0	0	0	0	0	0	0	0	0	0	0	0	0	0	0	0	0	0	0
09102 Energy metabolism	00190 Oxidative phosphorylation [PATH:ko00190]	ATPeVS1, ATP6S1	V-type H+-transporting ATPase S1 subunit	K03662	0	0	0	0	0	0	0	0	0	0	0	0	0	0	0	0	0	0	0	0	0	0	0	0	0	0	0	0	0	0	0	0	0	0	0	0	0	0	0	0	0	0	0	0	0
09102 Energy metabolism	00190 Oxidative phosphorylation [PATH:ko00190]	ppa	inorganic pyrophosphatase [EC:3.6.1.1]	K01507	0	0	0	0	0	0	0	0	0	0	0	0	0	0	0	0	0	0	0	0	0	0	0	0	0	0	0	0	0	0	0	0	0	0	0	0	0	0	0	0	0	0	0	0	0
09102 Energy metabolism	00190 Oxidative phosphorylation [PATH:ko00190]	ppaC	manganese-dependent inorganic pyrophosphatase [EC:3.6.1.1]	K15986	1	1	2	1	1	0	1	1	0	0	0	0	0	0	0	0	0	0	0	1	1	1	1	1	0	1	1	0	1	0	1	0	1	1	1	1	1	1	0	1	1	0	1	1	1
09102 Energy metabolism	00190 Oxidative phosphorylation [PATH:ko00190]	ppaX	pyrophosphatase PpaX [EC:3.6.1.1]	K06019	0	0	0	0	0	0	0	0	0	0	0	0	0	0	0	0	0	0	0	0	0	0	0	0	0	0	0	0	0	0	0	0	0	0	0	0	0	0	0	0	0	0	0	0	0
09102 Energy metabolism	00190 Oxidative phosphorylation [PATH:ko00190]	ppk1	polyphosphate kinase [EC:2.7.4.1]	K00937	0	1	2	1	1	1	1	1	0	1	1	1	1	1	0	1	2	1	1	1	1	1	1	1	1	0	1	1	1	1	1	1	1	1	1	0	1	1	1	0	2	1	1	1	0
09102 Energy metabolism	00190 Oxidative phosphorylation [PATH:ko00190]	ppk2	polyphosphate kinase [EC:2.7.4.34]	K22468	0	0	0	0	0	0	0	0	0	0	1	0	0	1	0	0	0	1	0	0	0	0	0	0	0	0	0	0	0	0	0	0	0	0	0	0	0	0	0	0	0	0	0	0	0
09102 Energy metabolism	00195 Photosynthesis [PATH:ko00195]	ATPF1A, atpA	F-type H+/Na+-transporting ATPase subunit alpha [EC:7.1.2.2 7.2.2.1]	K02111	0	0	0	0	0	0	0	0	1	1	1	0	1	1	1	1	1	1	0	0	0	0	0	0	0	0	0	0	0	0	0	0	0	0	0	0	0	0	0	0	0	0	0	0	0
09102 Energy metabolism	00195 Photosynthesis [PATH:ko00195]	ATPF1B, atpD	F-type H+/Na+-transporting ATPase subunit beta [EC:7.1.2.2 7.2.2.1]	K02112	0	0	0	0	0	0	0	0	0	1	1	1	1	1	1	1	1	1	0	0	0	0	0	0	0	0	0	0	0	0	0	0	0	0	0	0	0	0	0	0	0	0	0	0	0
09102 Energy metabolism	00195 Photosynthesis [PATH:ko00195]	ATPF1G, atpG	F-type H+-transporting ATPase subunit gamma	K02115	0	0	0	0	0	0	0	0	0	0	1	0	1	1	1	1	1	1	0	0	0	0	0	0	0	0	0	0	0	0	0	0	0	0	0	0	0	0	0	0	0	0	0	0	0
09102 Energy metabolism	00195 Photosynthesis [PATH:ko00195]	ATPF1D, atpH	F-type H+-transporting ATPase subunit delta	K02113	0	0	0	0	0	0	0	0	0	0	0	0	0	1	0	0	0	1	0	0	0	0	0	0	0	0	0	0	0	0	0	0	0	0	0	0	0	0	0	0	0	0	0	0	0
09102 Energy metabolism	00195 Photosynthesis [PATH:ko00195]	ATPF1E, atpC	F-type H+-transporting ATPase subunit epsilon	K02114	0	0	0	0	0	0	0	0	0	1	1	1	1	1	1	1	1	1	0	0	0	0	0	0	0	0	0	0	0	0	0	0	0	0	0	0	0	0	0	0	0	0	0	0	0
09102 Energy metabolism	00195 Photosynthesis [PATH:ko00195]	ATPF0A, atpB	F-type H+-transporting ATPase subunit a	K02108	0	0	1	0	0	0	0	0	0	1	1	1	1	1	1	1	1	1	0	0	0	0	0	0	0	0	0	0	0	0	0	0	0	0	0	0	0	0	0	0	0	0	0	0	0
09102 Energy metabolism	00195 Photosynthesis [PATH:ko00195]	ATPF0B, atpF	F-type H+-transporting ATPase subunit b	K02109	0	0	2	0	0	0	0	0	0	1	1	1	1	1	1	1	1	1	0	0	0	0	0	0	0	0	0	0	0	0	0	0	0	0	0	0	0	0	0	0	0	0	0	0	0
09102 Energy metabolism	00195 Photosynthesis [PATH:ko00195]	ATPF0C, atpE	F-type H+-transporting ATPase subunit c	K02110	0	0	1	0	0	0	0	0	0	1	1	1	1	1	1	1	1	1	0	0	0	0	0	0	0	0	0	0	0	0	0	0	0	0	0	0	0	0	0	0	0	0	0	0	0
09102 Energy metabolism	00195 Photosynthesis [PATH:ko00195]	psbA	photosystem II P680 reaction center D1 protein [EC:1.10.3.9]	K02703	0	0	0	0	0	0	0	0	0	0	0	0	0	0	0	0	0	0	0	0	0	0	0	0	0	0	0	0	0	0	0	0	0	0	0	0	0	0	0	0	0	0	0	0	0
09102 Energy metabolism	00195 Photosynthesis [PATH:ko00195]	psbB	photosystem II CP47 chlorophyll apoprotein	K02704	0	0	0	0	0	0	0	0	0	0	0	0	0	0	0	0	0	0	0	0	0	0	0	0	0	0	0	0	0	0	0	0	0	0	0	0	0	0	0	0	0	0	0	0	0
09102 Energy metabolism	00195 Photosynthesis [PATH:ko00195]	psbC	photosystem II CP43 chlorophyll apoprotein	K02705	0	0	0	0	0	0	0	0	0	0	0	0	0	0	0	0	0	0	0	0	0	0	0	0	0	0	0	0	0	0	0	0	0	0	0	0	0	0	0	0	0	0	0	0	0
09102 Energy metabolism	00195 Photosynthesis [PATH:ko00195]	psbD	photosystem II P680 reaction center D2 protein [EC:1.10.3.9]	K02706	0	0	0	0	0	0	0	0	0	0	0	0	0	0	0	0	0	0	0	0	0	0	0	0	0	0	0	0	0	0	0	0	0	0	0	0	0	0	0	0	0	0	0	0	0
09102 Energy metabolism	00195 Photosynthesis [PATH:ko00195]	psbE	photosystem II cytochrome b559 subunit alpha	K02707	0	0	0	0	0	0	0	0	0	0	0	0	0	0	0	0	0	0	0	0	0	0	0	0	0	0	0	0	0	0	0	0	0	0	0	0	0	0	0	0	0	0	0	0	0
09102 Energy metabolism	00195 Photosynthesis [PATH:ko00195]	psbF	photosystem II cytochrome b559 subunit beta	K02708	0	0	0	0	0	0	0	0	0	0	0	0	0	0	0	0	0	0	0	0	0	0	0	0	0	0	0	0	0	0	0	0	0	0	0	0	0	0	0	0	0	0	0	0	0
09102 Energy metabolism	00195 Photosynthesis [PATH:ko00195]	psbH	photosystem II PsbH protein	K02709	0	0	0	0	0	0	0	0	0	0	0	0	0	0	0	0	0	0	0	0	0	0	0	0	0	0	0	0	0	0	0	0	0	0	0	0	0	0	0	0	0	0	0	0	0
09102 Energy metabolism	00195 Photosynthesis [PATH:ko00195]	psbI	photosystem II PsbI protein	K02710	0	0	0	0	0	0	0	0	0	0	0	0	0	0	0	0	0	0	0	0	0	0	0	0	0	0	0	0	0	0	0	0	0	0	0	0	0	0	0	0	0	0	0	0	0
09102 Energy metabolism	00195 Photosynthesis [PATH:ko00195]	psbJ	photosystem II PsbJ protein	K02711	0	0	0	0	0	0	0	0	0	0	0	0	0	0	0	0	0	0	0	0	0	0	0	0	0	0	0	0	0	0	0	0	0	0	0	0	0	0	0	0	0	0	0	0	0
09102 Energy metabolism	00195 Photosynthesis [PATH:ko00195]	psbK	photosystem II PsbK protein	K02712	0	0	0	0	0	0	0	0	0	0	0	0	0	0	0	0	0	0	0	0	0	0	0	0	0	0	0	0	0	0	0	0	0	0	0	0	0	0	0	0	0	0	0	0	0
09102 Energy metabolism	00195 Photosynthesis [PATH:ko00195]	psbL	photosystem II PsbL protein	K02713	0	0	0	0	0	0	0	0	0	0	0	0	0	0	0	0	0	0	0	0	0	0	0	0	0	0	0	0	0	0	0	0	0	0	0	0	0	0	0	0	0	0	0	0	0
09102 Energy metabolism	00195 Photosynthesis [PATH:ko00195]	psbM	photosystem II PsbM protein	K02714	0	0	0	0	0	0	0	0	0	0	0	0	0	0	0	0	0	0	0	0	0	0	0	0	0	0	0	0	0	0	0	0	0	0	0	0	0	0	0	0	0	0	0	0	0
09102 Energy metabolism	00195 Photosynthesis [PATH:ko00195]	psbO	photosystem II oxygen-evolving enhancer protein 1	K02716	0	0	0	0	0	0	0	0	0	0	0	0	0	0	0	0	0	0	0	0	0	0	0	0	0	0	0	0	0	0	0	0	0	0	0	0	0	0	0	0	0	0	0	0	0
09102 Energy metabolism	00195 Photosynthesis [PATH:ko00195]	psbP	photosystem II oxygen-evolving enhancer protein 2	K02717	0	0	0	0	0	0	0	0	0	0	0	0	0	0	0	0	0	0	0	0	0	0	0	0	0	0	0	0	0	0	0	0	0	0	0	0	0	0	0	0	0	0	0	0	0
09102 Energy metabolism	00195 Photosynthesis [PATH:ko00195]	psbQ	photosystem II oxygen-evolving enhancer protein 3	K08901	0	0	0	0	0	0	0	0	0	0	0	0	0	0	0	0	0	0	0	0	0	0	0	0	0	0	0	0	0	0	0	0	0	0	0	0	0	0	0	0	0	0	0	0	0
09102 Energy metabolism	00195 Photosynthesis [PATH:ko00195]	psbR	photosystem II 10kDa protein	K03541	0	0	0	0	0	0	0	0	0	0	0	0	0	0	0	0	0	0	0	0	0	0	0	0	0	0	0	0	0	0	0	0	0	0	0	0	0	0	0	0	0	0	0	0	0
09102 Energy metabolism	00195 Photosynthesis [PATH:ko00195]	psbS	photosystem II 22kDa protein	K03542	0	0	0	0	0	0	0	0	0	0	0	0	0	0	0	0	0	0	0	0	0	0	0	0	0	0	0	0	0	0	0	0	0	0	0	0	0	0	0	0	0	0	0	0	0
09102 Energy metabolism	00195 Photosynthesis [PATH:ko00195]	psbT	photosystem II PsbT protein	K02718	0	0	0	0	0	0	0	0	0	0	0	0	0	0	0	0	0	0	0	0	0	0	0	0	0	0	0	0	0	0	0	0	0	0	0	0	0	0	0	0	0	0	0	0	0
09102 Energy metabolism	00195 Photosynthesis [PATH:ko00195]	psbU	photosystem II PsbU protein	K02719	0	0	0	0	0	0	0	0	0	0	0	0	0	0	0	0	0	0	0	0	0	0	0	0	0	0	0	0	0	0	0	0	0	0	0	0	0	0	0	0	0	0	0	0	0
09102 Energy metabolism	00195 Photosynthesis [PATH:ko00195]	psbV	photosystem II cytochrome c550	K02720	0	0	0	0	0	0	0	0	0	0	0	0	0	0	0	0	0	0	0	0	0	0	0	0	0	0	0	0	0	0	0	0	0	0	0	0	0	0	0	0	0	0	0	0	0
09102 Energy metabolism	00195 Photosynthesis [PATH:ko00195]	psbW	photosystem II PsbW protein	K02721	0	0	0	0	0	0	0	0	0	0	0	0	0	0	0	0	0	0	0	0	0	0	0	0	0	0	0	0	0	0	0	0	0	0	0	0	0	0	0	0	0	0	0	0	0
09102 Energy metabolism	00195 Photosynthesis [PATH:ko00195]	psbX	photosystem II PsbX protein	K02722	0	0	0	0	0	0	0	0	0	0	0	0	0	0	0	0	0	0	0	0	0	0	0	0	0	0	0	0	0	0	0	0	0	0	0	0	0	0	0	0	0	0	0	0	0
09102 Energy metabolism	00195 Photosynthesis [PATH:ko00195]	psbY	photosystem II PsbY protein	K02723	0	0	0	0	0	0	0	0	0	0	0	0	0	0	0	0	0	0	0	0	0	0	0	0	0	0	0	0	0	0	0	0	0	0	0	0	0	0	0	0	0	0	0	0	0
09102 Energy metabolism	00195 Photosynthesis [PATH:ko00195]	psbZ	photosystem II PsbZ protein	K02724	0	0	0	0	0	0	0	0	0	0	0	0	0	0	0	0	0	0	0	0	0	0	0	0	0	0	0	0	0	0	0	0	0	0	0	0	0	0	0	0	0	0	0	0	0
09102 Energy metabolism	00195 Photosynthesis [PATH:ko00195]	psb27	photosystem II Psb27 protein	K08902	0	0	0	0	0	0	0	0	0	0	0	0	0	0	0	0	0	0	0	0	0	0	0	0	0	0	0	0	0	0	0	0	0	0	0	0	0	0	0	0	0	0	0	0	0
09102 Energy metabolism	00195 Photosynthesis [PATH:ko00195]	psb28	photosystem II 13kDa protein	K08903	0	0	0	0	0	0	0	0	0	0	0	0	0	0	0	0	0	0	0	0	0	0	0	0	0	0	0	0	0	0	0	0	0	0	0	0	0	0	0	0	0	0	0	0	0
09102 Energy metabolism	00195 Photosynthesis [PATH:ko00195]	psb28-2	photosystem II Psb28-2 protein	K08904	0	0	0	0	0	0	0	0	0	0	0	0	0	0	0	0	0	0	0	0	0	0	0	0	0	0	0	0	0	0	0	0	0	0	0	0	0	0	0	0	0	0	0	0	0
09102 Energy metabolism	00195 Photosynthesis [PATH:ko00195]	psaA	photosystem I P700 chlorophyll a apoprotein A1	K02689	0	0	0	0	0	0	0	0	0	0	0	0	0	0	0	0	0	0	0	0	0	0	0	0	0	0	0	0	0	0	0	0	0	0	0	0	0	0	0	0	0	0	0	0	0
09102 Energy metabolism	00195 Photosynthesis [PATH:ko00195]	psaB	photosystem I P700 chlorophyll a apoprotein A2	K02690	0	0	0	0	0	0	0	0	0	0	0	0	0	0	0	0	0	0	0	0	0	0	0	0	0	0	0	0	0	0	0	0	0	0	0	0	0	0	0	0	0	0	0	0	0
09102 Energy metabolism	00195 Photosynthesis [PATH:ko00195]	psaC	photosystem I subunit VII	K02691	0	0	0	0	0	0	0	0	0	0	0	0	0	0	0	0	0	0	0	0	0	0	0	0	0	0	0	0	0	0	0	0	0	0	0	0	0	0	0	0	0	0	0	0	0
09102 Energy metabolism	00195 Photosynthesis [PATH:ko00195]	psaD	photosystem I subunit II	K02692	0	0	0	0	0	0	0	0	0	0	0	0	0	0	0	0	0	0	0	0	0	0	0	0	0	0	0	0	0	0	0	0	0	0	0	0	0	0	0	0	0	0	0	0	0
09102 Energy metabolism	00195 Photosynthesis [PATH:ko00195]	psaE	photosystem I subunit IV	K02693	0	0	0	0	0	0	0	0	0	0	0	0	0	0	0	0	0	0	0	0	0	0	0	0	0	0	0	0	0	0	0	0	0	0	0	0	0	0	0	0	0	0	0	0	0
09102 Energy metabolism	00195 Photosynthesis [PATH:ko00195]	psaF	photosystem I subunit III	K02694	0	0	0	0	0	0	0	0	0	0	0	0	0	0	0	0	0	0	0	0	0	0	0	0	0	0	0	0	0	0	0	0	0	0	0	0	0	0	0	0	0	0	0	0	0
09102 Energy metabolism	00195 Photosynthesis [PATH:ko00195]	psaG	photosystem I subunit V	K08905	0	0	0	0	0	0	0	0	0	0	0	0	0	0	0	0	0	0	0	0	0	0	0	0	0	0	0	0	0	0	0	0	0	0	0	0	0	0	0	0	0	0	0	0	0
09102 Energy metabolism	00195 Photosynthesis [PATH:ko00195]	psaH	photosystem I subunit VI	K02695	0	0	0	0	0	0	0	0	0	0	0	0	0	0	0	0	0	0	0	0	0	0	0	0	0	0	0	0	0	0	0	0	0	0	0	0	0	0	0	0	0	0	0	0	0
09102 Energy metabolism	00195 Photosynthesis [PATH:ko00195]	psaI	photosystem I subunit VIII	K02696	0	0	0	0	0	0	0	0	0	0	0	0	0	0	0	0	0	0	0	0	0	0	0	0	0	0	0	0	0	0	0	0	0	0	0	0	0	0	0	0	0	0	0	0	0
09102 Energy metabolism	00195 Photosynthesis [PATH:ko00195]	psaJ	photosystem I subunit IX	K02697	0	0	0	0	0	0	0	0	0	0	0	0	0	0	0	0	0	0	0	0	0	0	0	0	0	0	0	0	0	0	0	0	0	0	0	0	0	0	0	0	0	0	0	0	0
09102 Energy metabolism	00195 Photosynthesis [PATH:ko00195]	psaK	photosystem I subunit X	K02698	0	0	0	0	0	0	0	0	0	0	0	0	0	0	0	0	0	0	0	0	0	0	0	0	0	0	0	0	0	0	0	0	0	0	0	0	0	0	0	0	0	0	0	0	0
09102 Energy metabolism	00195 Photosynthesis [PATH:ko00195]	psaL	photosystem I subunit XI	K02699	0	0	0	0	0	0	0	0	0	0	0	0	0	0	0	0	0	0	0	0	0	0	0	0	0	0	0	0	0	0	0	0	0	0	0	0	0	0	0	0	0	0	0	0	0
09102 Energy metabolism	00195 Photosynthesis [PATH:ko00195]	psaM	photosystem I subunit XII	K02700	0	0	0	0	0	0	0	0	0	0	0	0	0	0	0	0	0	0	0	0	0	0	0	0	0	0	0	0	0	0	0	0	0	0	0	0	0	0	0	0	0	0	0	0	0
09102 Energy metabolism	00195 Photosynthesis [PATH:ko00195]	psaN	photosystem I subunit PsaN	K02701	0	0	0	0	0	0	0	0	0	0	0	0	0	0	0	0	0	0	0	0	0	0	0	0	0	0	0	0	0	0	0	0	0	0	0	0	0	0	0	0	0	0	0	0	0
09102 Energy metabolism	00195 Photosynthesis [PATH:ko00195]	psaO	photosystem I subunit PsaO	K14332	0	0	0	0	0	0	0	0	0	0	0	0	0	0	0	0	0	0	0	0	0	0	0	0	0	0	0	0	0	0	0	0	0	0	0	0	0	0	0	0	0	0	0	0	0
09102 Energy metabolism	00195 Photosynthesis [PATH:ko00195]	psaX	photosystem I 4.8kDa protein	K02702	0	0	0	0	0	0	0	0	0	0	0	0	0	0	0	0	0	0	0	0	0	0	0	0	0	0	0	0	0	0	0	0	0	0	0	0	0	0	0	0	0	0	0	0	0
09102 Energy metabolism	00195 Photosynthesis [PATH:ko00195]	petA	apocytochrome f	K02634	0	0	0	0	0	0	0	0	0	0	0	0	0	0	0	0	0	0	0	0	0	0	0	0	0	0	0	0	0	0	0	0	0	0	0	0	0	0	0	0	0	0	0	0	0
09102 Energy metabolism	00195 Photosynthesis [PATH:ko00195]	petB	cytochrome b6	K02635	0	0	0	0	0	0	0	0	0	0	0	0	0	0	0	0	0	0	0	0	0	0	0	0	0	0	0	0	0	0	0	0	0	0	0	0	0	0	0	0	0	0	0	0	0
09102 Energy metabolism	00195 Photosynthesis [PATH:ko00195]	petC	cytochrome b6-f complex iron-sulfur subunit [EC:7.1.1.6]	K02636	0	0	0	0	0	0	0	0	1	2	1	0	1	1	1	1	1	1	0	0	0	0	0	0	0	0	0	0	0	0	0	0	0	0	0	0	0	0	0	0	0	0	0	0	0
09102 Energy metabolism	00195 Photosynthesis [PATH:ko00195]	petD	cytochrome b6-f complex subunit 4	K02637	0	0	0	0	0	0	0	0	0	0	0	0	0	0	0	0	0	0	0	0	0	0	0	0	0	0	0	0	0	0	0	0	0	0	0	0	0	0	0	0	0	0	0	0	0
09102 Energy metabolism	00195 Photosynthesis [PATH:ko00195]	petG	cytochrome b6-f complex subunit 5	K02640	0	0	0	0	0	0	0	0	0	0	0	0	0	0	0	0	0	0	0	0	0	0	0	0	0	0	0	0	0	0	0	0	0	0	0	0	0	0	0	0	0	0	0	0	0
09102 Energy metabolism	00195 Photosynthesis [PATH:ko00195]	petL	cytochrome b6-f complex subunit 6	K02642	0	0	0	0	0	0	0	0	0	0	0	0	0	0	0	0	0	0	0	0	0	0	0	0	0	0	0	0	0	0	0	0	0	0	0	0	0	0	0	0	0	0	0	0	0
09102 Energy metabolism	00195 Photosynthesis [PATH:ko00195]	petM	cytochrome b6-f complex subunit 7	K02643	0	0	0	0	0	0	0	0	0	0	0	0	0	0	0	0	0	0	0	0	0	0	0	0	0	0	0	0	0	0	0	0	0	0	0	0	0	0	0	0	0	0	0	0	0
09102 Energy metabolism	00195 Photosynthesis [PATH:ko00195]	petN	cytochrome b6-f complex subunit 8	K03689	0	0	0	0	0	0	0	0	0	0	0	0	0	0	0	0	0	0	0	0	0	0	0	0	0	0	0	0	0	0	0	0	0	0	0	0	0	0	0	0	0	0	0	0	0
09102 Energy metabolism	00195 Photosynthesis [PATH:ko00195]	petE	plastocyanin	K02638	0	0	0	0	0	0	0	0	0	0	0	0	0	0	0	0	0	0	0	0	0	0	0	0	0	0	0	0	0	0	0	0	0	0	0	0	0	0	0	0	0	0	0	0	0
09102 Energy metabolism	00195 Photosynthesis [PATH:ko00195]	petF	ferredoxin	K02639	0	0	0	0	0	0	0	0	0	0	0	0	0	0	0	0	0	0	0	0	0	0	0	0	0	0	0	0	0	0	0	0	0	0	0	0	0	0	0	0	0	0	0	0	0
09102 Energy metabolism	00195 Photosynthesis [PATH:ko00195]	petH	ferredoxin--NADP+ reductase [EC:1.18.1.2]	K02641	0	0	0	0	0	0	0	0	0	0	0	0	0	0	0	0	0	0	0	0	0	0	0	0	0	0	0	0	0	0	0	0	0	0	0	0	0	0	0	0	0	0	0	0	0
09102 Energy metabolism	00195 Photosynthesis [PATH:ko00195]	petJ	cytochrome c6	K08906	0	0	0	0	0	0	0	0	0	0	0	0	0	0	0	0	0	0	0	0	0	0	0	0	0	0	0	0	0	0	0	0	0	0	0	0	0	0	0	0	0	0	0	0	0
09102 Energy metabolism	00196 Photosynthesis - antenna proteins [PATH:ko00196]	apcA	allophycocyanin alpha subunit	K02092	0	0	0	0	0	0	0	0	0	0	0	0	0	0	0	0	0	0	0	0	0	0	0	0	0	0	0	0	0	0	0	0	0	0	0	0	0	0	0	0	0	0	0	0	0
09102 Energy metabolism	00196 Photosynthesis - antenna proteins [PATH:ko00196]	apcB	allophycocyanin beta subunit	K02093	0	0	0	0	0	0	0	0	0	0	0	0	0	0	0	0	0	0	0	0	0	0	0	0	0	0	0	0	0	0	0	0	0	0	0	0	0	0	0	0	0	0	0	0	0
09102 Energy metabolism	00196 Photosynthesis - antenna proteins [PATH:ko00196]	apcC	phycobilisome core linker protein	K02094	0	0	0	0	0	0	0	0	0	0	0	0	0	0	0	0	0	0	0	0	0	0	0	0	0	0	0	0	0	0	0	0	0	0	0	0	0	0	0	0	0	0	0	0	0
09102 Energy metabolism	00196 Photosynthesis - antenna proteins [PATH:ko00196]	apcD	allophycocyanin-B	K02095	0	0	0	0	0	0	0	0	0	0	0	0	0	0	0	0	0	0	0	0	0	0	0	0	0	0	0	0	0	0	0	0	0	0	0	0	0	0	0	0	0	0	0	0	0
09102 Energy metabolism	00196 Photosynthesis - antenna proteins [PATH:ko00196]	apcE	phycobilisome core-membrane linker protein	K02096	0	0	0	0	0	0	0	0	0	0	0	0	0	0	0	0	0	0	0	0	0	0	0	0	0	0	0	0	0	0	0	0	0	0	0	0	0	0	0	0	0	0	0	0	0
09102 Energy metabolism	00196 Photosynthesis - antenna proteins [PATH:ko00196]	apcF	phycobilisome core component	K02097	0	0	0	0	0	0	0	0	0	0	0	0	0	0	0	0	0	0	0	0	0	0	0	0	0	0	0	0	0	0	0	0	0	0	0	0	0	0	0	0	0	0	0	0	0
09102 Energy metabolism	00196 Photosynthesis - antenna proteins [PATH:ko00196]	cpcA	phycocyanin alpha chain	K02284	0	0	0	0	0	0	0	0	0	0	0	0	0	0	0	0	0	0	0	0	0	0	0	0	0	0	0	0	0	0	0	0	0	0	0	0	0	0	0	0	0	0	0	0	0
09102 Energy metabolism	00196 Photosynthesis - antenna proteins [PATH:ko00196]	cpcB	phycocyanin beta chain	K02285	0	0	0	0	0	0	0	0	0	0	0	0	0	0	0	0	0	0	0	0	0	0	0	0	0	0	0	0	0	0	0	0	0	0	0	0	0	0	0	0	0	0	0	0	0
09102 Energy metabolism	00196 Photosynthesis - antenna proteins [PATH:ko00196]	cpcC	phycocyanin-associated rod linker protein	K02286	0	0	0	0	0	0	0	0	0	0	0	0	0	0	0	0	0	0	0	0	0	0	0	0	0	0	0	0	0	0	0	0	0	0	0	0	0	0	0	0	0	0	0	0	0
09102 Energy metabolism	00196 Photosynthesis - antenna proteins [PATH:ko00196]	cpcD	phycocyanin-associated, rod	K02287	0	0	0	0	0	0	0	0	0	0	0	0	0	0	0	0	0	0	0	0	0	0	0	0	0	0	0	0	0	0	0	0	0	0	0	0	0	0	0	0	0	0	0	0	0
09102 Energy metabolism	00196 Photosynthesis - antenna proteins [PATH:ko00196]	cpcE	phycocyanobilin lyase subunit alpha [EC:4.4.1.32]	K02288	0	0	0	0	0	0	0	0	0	0	0	0	0	0	0	0	0	0	0	0	0	0	0	0	0	0	0	0	0	0	0	0	0	0	0	0	0	0	0	0	0	0	0	0	0
09102 Energy metabolism	00196 Photosynthesis - antenna proteins [PATH:ko00196]	cpcF	phycocyanobilin lyase subunit beta [EC:4.4.1.32]	K02289	0	0	0	0	0	0	0	0	0	0	0	0	0	0	0	0	0	0	0	0	0	0	0	0	0	0	0	0	0	0	0	0	0	0	0	0	0	0	0	0	0	0	0	0	0
09102 Energy metabolism	00196 Photosynthesis - antenna proteins [PATH:ko00196]	rpcG	R-phycocyanin alpha-cysteine-84 phycourobilin lyase/isomerase [EC:4.4.1.33]	K20713	0	0	0	0	0	0	0	0	0	0	0	0	0	0	0	0	0	0	0	0	0	0	0	0	0	0	0	0	0	0	0	0	0	0	0	0	0	0	0	0	0	0	0	0	0
09102 Energy metabolism	00196 Photosynthesis - antenna proteins [PATH:ko00196]	cpcG	phycobilisome rod-core linker protein	K02290	0	0	0	0	0	0	0	0	0	0	0	0	0	0	0	0	0	0	0	0	0	0	0	0	0	0	0	0	0	0	0	0	0	0	0	0	0	0	0	0	0	0	0	0	0
09102 Energy metabolism	00196 Photosynthesis - antenna proteins [PATH:ko00196]	pecA	phycoerythrocyanin alpha chain	K02628	0	0	0	0	0	0	0	0	0	0	0	0	0	0	0	0	0	0	0	0	0	0	0	0	0	0	0	0	0	0	0	0	0	0	0	0	0	0	0	0	0	0	0	0	0
09102 Energy metabolism	00196 Photosynthesis - antenna proteins [PATH:ko00196]	pecB	phycoerythrocyanin beta chain	K02629	0	0	0	0	0	0	0	0	0	0	0	0	0	0	0	0	0	0	0	0	0	0	0	0	0	0	0	0	0	0	0	0	0	0	0	0	0	0	0	0	0	0	0	0	0
09102 Energy metabolism	00196 Photosynthesis - antenna proteins [PATH:ko00196]	pecC	phycoerythrocyanin-associated rod linker protein	K02630	0	0	0	0	0	0	0	0	0	0	0	0	0	0	0	0	0	0	0	0	0	0	0	0	0	0	0	0	0	0	0	0	0	0	0	0	0	0	0	0	0	0	0	0	0
09102 Energy metabolism	00196 Photosynthesis - antenna proteins [PATH:ko00196]	pecE	phycoerythrocyanin alpha-cysteine-84 phycoviolobilin lyase/isomerase subunit PecE [EC:4.4.1.31]	K02631	0	0	0	0	0	0	0	0	0	0	0	0	0	0	0	0	0	0	0	0	0	0	0	0	0	0	0	0	0	0	0	0	0	0	0	0	0	0	0	0	0	0	0	0	0
09102 Energy metabolism	00196 Photosynthesis - antenna proteins [PATH:ko00196]	pecF	phycoerythrocyanin alpha-cysteine-84 phycoviolobilin lyase/isomerase subunit PecF [EC:4.4.1.31]	K02632	0	0	0	0	0	0	0	0	0	0	0	0	0	0	0	0	0	0	0	0	0	0	0	0	0	0	0	0	0	0	0	0	0	0	0	0	0	0	0	0	0	0	0	0	0
09102 Energy metabolism	00196 Photosynthesis - antenna proteins [PATH:ko00196]	cpeA, mpeA	phycoerythrin alpha chain	K05376	0	0	0	0	0	0	0	0	0	0	0	0	0	0	0	0	0	0	0	0	0	0	0	0	0	0	0	0	0	0	0	0	0	0	0	0	0	0	0	0	0	0	0	0	0
09102 Energy metabolism	00196 Photosynthesis - antenna proteins [PATH:ko00196]	cpeB, mpeB	phycoerythrin beta chain	K05377	0	0	0	0	0	0	0	0	0	0	0	0	0	0	0	0	0	0	0	0	0	0	0	0	0	0	0	0	0	0	0	0	0	0	0	0	0	0	0	0	0	0	0	0	0
09102 Energy metabolism	00196 Photosynthesis - antenna proteins [PATH:ko00196]	cpeC, mpeC	phycoerythrin-associated linker protein	K05378	0	0	0	0	0	0	0	0	0	0	0	0	0	0	0	0	0	0	0	0	0	0	0	0	0	0	0	0	0	0	0	0	0	0	0	0	0	0	0	0	0	0	0	0	0
09102 Energy metabolism	00196 Photosynthesis - antenna proteins [PATH:ko00196]	cpeD, mpeD	phycoerythrin-associated linker protein	K05379	0	0	0	0	0	0	0	0	0	0	0	0	0	0	0	0	0	0	0	0	0	0	0	0	0	0	0	0	0	0	0	0	0	0	0	0	0	0	0	0	0	0	0	0	0
09102 Energy metabolism	00196 Photosynthesis - antenna proteins [PATH:ko00196]	cpeE	phycoerythrin-associated linker protein	K05380	0	0	0	0	0	0	0	0	0	0	0	0	0	0	0	0	0	0	0	0	0	0	0	0	0	0	0	0	0	0	0	0	0	0	0	0	0	0	0	0	0	0	0	0	0
09102 Energy metabolism	00196 Photosynthesis - antenna proteins [PATH:ko00196]	cpeR	phycoerythrin-associated linker protein	K05381	0	0	0	0	0	0	0	0	0	0	0	0	0	0	0	0	0	0	0	0	0	0	0	0	0	0	0	0	0	0	0	0	0	0	0	0	0	0	0	0	0	0	0	0	0
09102 Energy metabolism	00196 Photosynthesis - antenna proteins [PATH:ko00196]	cpeS	phycoerythrin-associated linker protein	K05382	0	0	0	0	0	0	0	0	0	0	0	0	0	0	0	0	0	0	0	0	0	0	0	0	0	0	0	0	0	0	0	0	0	0	0	0	0	0	0	0	0	0	0	0	0
09102 Energy metabolism	00196 Photosynthesis - antenna proteins [PATH:ko00196]	cpeT	CpeT protein	K05383	0	0	0	0	0	0	0	0	0	0	0	0	0	0	0	0	0	0	0	0	0	0	0	0	0	0	0	0	0	0	0	0	0	0	0	0	0	0	0	0	0	0	0	0	0
09102 Energy metabolism	00196 Photosynthesis - antenna proteins [PATH:ko00196]	cpeU, mpeU	bilin biosynthesis protein	K05384	0	0	0	0	0	0	0	0	0	0	0	0	0	0	0	0	0	0	0	0	0	0	0	0	0	0	0	0	0	0	0	0	0	0	0	0	0	0	0	0	0	0	0	0	0
09102 Energy metabolism	00196 Photosynthesis - antenna proteins [PATH:ko00196]	cpeY	bilin biosynthesis protein	K05385	0	0	0	0	0	0	0	0	0	0	0	0	0	0	0	0	0	0	0	0	0	0	0	0	0	0	0	0	0	0	0	0	0	0	0	0	0	0	0	0	0	0	0	0	0
09102 Energy metabolism	00196 Photosynthesis - antenna proteins [PATH:ko00196]	cpeZ	bilin biosynthesis protein	K05386	0	0	0	0	0	0	0	0	0	0	0	0	0	0	0	0	0	0	0	0	0	0	0	0	0	0	0	0	0	0	0	0	0	0	0	0	0	0	0	0	0	0	0	0	0
09105 Amino acid metabolism	00220 Arginine biosynthesis [PATH:ko00220]	glnA, GLUL	glutamine synthetase [EC:6.3.1.2]	K01915	0	1	1	1	0	0	1	1	1	1	2	2	1	2	2	2	1	1	1	3	3	3	3	3	2	1	3	0	1	1	2	3	2	2	2	3	2	3	3	3	2	3	2	2	2
09105 Amino acid metabolism	00220 Arginine biosynthesis [PATH:ko00220]	gudB, rocG	glutamate dehydrogenase [EC:1.4.1.2]	K00260	0	0	0	0	0	0	0	0	0	0	0	0	0	0	0	0	0	0	0	0	0	0	0	0	0	0	0	0	0	0	0	0	0	0	0	0	0	0	0	0	0	0	0	0	0
09105 Amino acid metabolism	00220 Arginine biosynthesis [PATH:ko00220]	GLUD1_2, gdhA	glutamate dehydrogenase (NAD(P)+) [EC:1.4.1.3]	K00261	0	0	0	0	0	0	0	0	0	1	1	0	1	1	1	1	1	0	0	0	0	0	0	0	0	0	0	0	0	0	0	0	0	0	0	0	0	0	0	0	0	0	0	0	0
09105 Amino acid metabolism	00220 Arginine biosynthesis [PATH:ko00220]	E1.4.1.4, gdhA	glutamate dehydrogenase (NADP+) [EC:1.4.1.4]	K00262	0	0	0	0	0	0	0	0	0	0	0	0	0	0	0	0	0	0	1	1	1	0	1	1	1	0	1	0	1	1	1	1	0	0	0	1	1	1	1	0	1	1	1	1	1
09105 Amino acid metabolism	00220 Arginine biosynthesis [PATH:ko00220]	arcC	carbamate kinase [EC:2.7.2.2]	K00926	0	0	0	0	0	0	0	0	0	0	0	0	0	0	0	0	0	0	1	0	0	0	0	0	0	0	0	0	0	0	0	0	0	0	0	0	0	0	0	0	0	0	0	0	0
09105 Amino acid metabolism	00220 Arginine biosynthesis [PATH:ko00220]	purQ	phosphoribosylformylglycinamidine synthase subunit PurQ / glutaminase [EC:6.3.5.3 3.5.1.2]	K23265	0	0	0	0	0	0	0	0	0	1	1	1	1	0	0	1	1	1	0	0	0	0	0	0	0	0	0	0	0	0	0	0	0	0	0	0	0	0	0	1	0	0	0	0	0
09105 Amino acid metabolism	00220 Arginine biosynthesis [PATH:ko00220]	ureC	urease subunit alpha [EC:3.5.1.5]	K01428	0	0	0	0	0	0	0	0	0	1	1	0	1	0	1	1	1	1	0	0	0	0	0	0	0	0	0	0	1	0	0	1	0	0	0	0	0	0	1	0	1	1	0	0	1
09105 Amino acid metabolism	00220 Arginine biosynthesis [PATH:ko00220]	ureB	urease subunit beta [EC:3.5.1.5]	K01429	0	0	0	0	0	0	0	0	0	0	1	1	0	0	1	1	1	0	0	0	0	0	0	0	0	0	0	0	1	0	0	1	0	0	0	0	0	1	1	0	1	1	0	0	1
09105 Amino acid metabolism	00220 Arginine biosynthesis [PATH:ko00220]	ureA	urease subunit gamma [EC:3.5.1.5]	K01430	0	0	0	0	0	0	0	0	0	0	0	0	0	0	0	0	0	0	0	0	0	0	0	0	0	0	0	0	1	0	0	1	0	0	0	0	0	1	1	0	1	1	0	0	1
09105 Amino acid metabolism	00220 Arginine biosynthesis [PATH:ko00220]	ureAB	urease subunit gamma/beta [EC:3.5.1.5]	K14048	0	0	0	0	0	0	0	0	0	0	0	0	0	0	0	0	0	0	0	0	0	0	0	0	0	0	0	0	0	0	0	0	0	0	0	0	0	0	0	0	0	0	0	0	0
09105 Amino acid metabolism	00220 Arginine biosynthesis [PATH:ko00220]	aspB	aspartate aminotransferase [EC:2.6.1.1]	K00812	0	0	0	0	0	0	0	0	0	0	0	0	0	0	0	0	0	0	0	0	0	0	0	0	0	0	0	0	0	0	0	0	0	0	0	0	0	0	0	0	0	0	0	0	0
09105 Amino acid metabolism	00220 Arginine biosynthesis [PATH:ko00220]	aspC	aspartate aminotransferase [EC:2.6.1.1]	K00813	0	0	0	0	0	0	0	0	0	0	0	0	0	0	0	0	0	0	0	0	0	0	0	0	0	0	0	0	0	0	0	0	0	0	0	0	0	0	0	0	0	0	0	0	0
09105 Amino acid metabolism	00220 Arginine biosynthesis [PATH:ko00220]	yhdR	aspartate aminotransferase [EC:2.6.1.1]	K11358	0	0	0	0	0	0	0	0	0	0	0	0	0	0	0	0	0	0	0	1	1	0	0	1	0	1	1	1	0	1	1	1	1	1	1	1	1	1	1	1	1	1	0	1	1
09105 Amino acid metabolism	00220 Arginine biosynthesis [PATH:ko00220]	aspQ, ansB, ansA	glutamin-(asparagin-)ase [EC:3.5.1.38]	K05597	0	0	0	0	0	0	0	0	0	0	0	0	0	0	0	0	0	0	0	0	0	0	0	0	0	0	0	0	0	0	0	0	0	0	0	0	0	0	0	0	0	0	0	0	0
09105 Amino acid metabolism	00220 Arginine biosynthesis [PATH:ko00220]	alaA	alanine-synthesizing transaminase [EC:2.6.1.66 2.6.1.2]	K14260	1	1	1	1	1	1	1	1	0	1	0	1	1	0	1	1	1	0	0	0	0	0	0	0	0	0	0	0	0	0	0	0	0	0	0	0	0	0	0	1	0	0	0	0	0
09105 Amino acid metabolism	00220 Arginine biosynthesis [PATH:ko00220]	argG, ASS1	argininosuccinate synthase [EC:6.3.4.5]	K01940	1	1	1	1	0	2	1	1	0	1	2	1	1	0	1	1	1	2	1	1	1	1	1	1	1	1	1	0	1	1	1	1	1	1	1	1	1	1	1	1	1	1	1	1	1
09105 Amino acid metabolism	00220 Arginine biosynthesis [PATH:ko00220]	argH, ASL	argininosuccinate lyase [EC:4.3.2.1]	K01755	0	1	0	0	0	0	1	0	0	0	1	0	1	1	1	1	0	1	1	1	1	1	1	1	0	1	1	0	0	1	1	1	1	0	1	1	1	1	1	1	1	1	1	1	1
09105 Amino acid metabolism	00220 Arginine biosynthesis [PATH:ko00220]	argHA	argininosuccinate lyase / amino-acid N-acetyltransferase [EC:4.3.2.1 2.3.1.1]	K14681	0	0	0	0	0	0	0	0	0	0	0	0	0	0	0	0	0	0	0	0	0	0	0	0	0	0	0	0	0	0	0	0	0	0	0	0	0	0	0	0	0	0	0	0	0
09105 Amino acid metabolism	00220 Arginine biosynthesis [PATH:ko00220]	glsA, GLS	glutaminase [EC:3.5.1.2]	K01425	0	0	0	0	0	0	0	0	0	0	0	0	0	0	0	0	0	0	0	0	0	0	0	0	0	0	0	0	0	0	0	0	0	0	0	0	0	0	0	0	0	0	0	0	0
09105 Amino acid metabolism	00220 Arginine biosynthesis [PATH:ko00220]	argD	acetylornithine/N-succinyldiaminopimelate aminotransferase [EC:2.6.1.11 2.6.1.17]	K00821	0	0	0	0	0	0	0	0	0	0	1	0	0	1	0	0	0	1	0	1	1	1	1	1	1	1	1	1	1	0	1	1	1	1	1	1	1	1	1	0	1	1	1	1	1
09105 Amino acid metabolism	00220 Arginine biosynthesis [PATH:ko00220]	lysW	alpha-aminoadipate/glutamate carrier protein LysW	K05826	0	0	0	0	0	0	0	0	0	0	1	0	0	1	0	0	0	1	0	0	0	0	0	0	0	0	0	0	0	0	0	0	0	0	0	0	0	0	0	0	0	0	0	0	0
09105 Amino acid metabolism	00220 Arginine biosynthesis [PATH:ko00220]	lysZ, argB	[amino group carrier protein]-L-2-aminoadipate 6-kinase [EC:2.7.2.17]	K05828	0	0	0	0	0	0	0	0	0	0	1	0	0	1	0	0	0	1	0	0	0	0	0	0	0	0	0	0	0	0	0	0	0	0	0	0	0	0	0	0	0	0	0	0	0
09105 Amino acid metabolism	00220 Arginine biosynthesis [PATH:ko00220]	lysY, argC	LysW-gamma-L-alpha-aminoadipyl-6-phosphate/LysW-L-glutamyl-5-phosphate reductase [EC:1.2.1.103 1.2.1.106]	K05829	0	0	0	0	0	0	0	0	0	0	1	0	0	1	0	0	0	1	0	0	0	0	0	0	0	0	0	0	0	0	0	0	0	0	0	0	0	0	0	0	0	0	0	0	0
09105 Amino acid metabolism	00220 Arginine biosynthesis [PATH:ko00220]	lysJ, argD	LysW-gamma-L-lysine/LysW-L-ornithine aminotransferase [EC:2.6.1.118 2.6.1.-]	K05830	0	0	0	0	0	0	0	0	0	0	1	0	0	1	0	0	0	1	0	0	0	0	0	0	0	0	0	0	0	0	0	0	0	0	0	0	0	0	0	0	0	0	0	0	0
09105 Amino acid metabolism	00220 Arginine biosynthesis [PATH:ko00220]	lysK, argE	[amino group carrier protein]-lysine/ornithine hydrolase [EC:3.5.1.130 3.5.1.132]	K05831	0	0	0	0	0	0	0	0	0	0	0	0	0	0	0	0	0	0	0	0	0	0	0	0	0	0	0	0	0	0	0	0	0	0	0	0	0	0	0	0	0	0	0	0	0
09105 Amino acid metabolism	00220 Arginine biosynthesis [PATH:ko00220]	OTC, argF, argI	ornithine carbamoyltransferase [EC:2.1.3.3]	K00611	1	1	1	1	0	0	1	1	0	1	1	1	1	1	1	1	1	1	1	1	1	1	0	1	1	1	1	1	0	1	1	1	1	1	1	1	1	1	0	1	1	1	1	0	1
09105 Amino acid metabolism	00220 Arginine biosynthesis [PATH:ko00220]	argF	N-acetylornithine carbamoyltransferase [EC:2.1.3.9]	K09065	0	0	0	0	0	0	0	0	0	0	0	0	0	0	0	0	0	0	0	0	0	0	0	0	0	0	0	0	0	0	0	0	0	0	0	0	0	0	0	0	0	0	0	0	0
09105 Amino acid metabolism	00220 Arginine biosynthesis [PATH:ko00220]	E3.5.3.1, rocF, arg	arginase [EC:3.5.3.1]	K01476	0	0	0	0	0	0	0	0	0	0	0	0	0	0	0	0	0	0	0	0	0	1	1	0	0	0	0	1	0	0	0	0	0	1	1	1	1	0	0	0	0	0	1	0	1
09105 Amino acid metabolism	00220 Arginine biosynthesis [PATH:ko00220]	atzF	allophanate hydrolase [EC:3.5.1.54]	K01457	0	0	0	0	0	0	0	0	0	0	0	0	0	0	0	0	0	1	0	0	0	0	0	0	0	0	0	0	0	0	0	0	0	0	0	0	0	0	0	0	0	0	0	0	1
09105 Amino acid metabolism	00220 Arginine biosynthesis [PATH:ko00220]	arcA	arginine deiminase [EC:3.5.3.6]	K01478	0	0	0	0	0	0	0	0	0	0	0	0	0	0	0	0	0	0	1	0	0	0	0	0	0	0	0	0	0	0	0	0	0	0	0	0	0	0	0	0	0	0	0	0	0
09105 Amino acid metabolism	00220 Arginine biosynthesis [PATH:ko00220]	nos	nitric-oxide synthase, bacterial [EC:1.14.14.47]	K00491	0	0	0	0	0	0	0	0	0	0	0	0	0	0	0	0	0	0	0	0	0	0	0	0	0	0	0	0	0	0	0	0	0	0	0	0	0	0	0	0	0	0	0	0	0
09105 Amino acid metabolism	00220 Arginine biosynthesis [PATH:ko00220]	argA	amino-acid N-acetyltransferase [EC:2.3.1.1]	K00619	0	0	0	0	0	0	0	0	0	0	0	0	0	0	0	0	0	0	0	0	0	0	0	0	0	0	0	0	0	0	0	0	0	0	0	0	0	0	0	0	0	0	0	0	0
09105 Amino acid metabolism	00220 Arginine biosynthesis [PATH:ko00220]	argAB	amino-acid N-acetyltransferase [EC:2.3.1.1]	K14682	1	1	0	1	0	0	0	0	0	1	1	1	1	1	1	1	0	1	1	1	1	1	1	1	0	1	1	1	1	1	1	1	1	0	0	1	1	0	1	1	1	1	1	1	1
09105 Amino acid metabolism	00220 Arginine biosynthesis [PATH:ko00220]	argJ	glutamate N-acetyltransferase / amino-acid N-acetyltransferase [EC:2.3.1.35 2.3.1.1]	K00620	0	1	1	1	1	1	1	1	0	1	1	1	1	1	1	1	1	1	0	1	1	1	1	1	1	1	1	0	1	0	2	1	1	1	1	1	1	1	1	1	1	2	1	1	1
09105 Amino acid metabolism	00220 Arginine biosynthesis [PATH:ko00220]	argO	N-acetylglutamate synthase [EC:2.3.1.1]	K22477	0	0	0	0	0	0	0	0	0	1	0	0	0	0	0	0	1	0	0	1	0	1	0	1	0	0	0	1	1	1	1	1	1	1	1	0	1	1	1	0	1	0	1	2	1
09105 Amino acid metabolism	00220 Arginine biosynthesis [PATH:ko00220]	argB	acetylglutamate kinase [EC:2.7.2.8]	K00930	1	1	1	0	0	1	1	0	0	1	1	1	1	1	1	1	1	1	1	1	1	1	1	1	1	1	1	0	1	0	1	1	1	1	1	1	1	1	1	1	1	1	1	1	1
09105 Amino acid metabolism	00220 Arginine biosynthesis [PATH:ko00220]	argC	N-acetyl-gamma-glutamyl-phosphate reductase [EC:1.2.1.38]	K00145	0	1	1	1	1	0	1	0	0	1	2	1	1	2	1	1	1	2	1	2	1	2	1	2	2	0	1	1	1	1	0	1	1	1	1	1	1	1	1	1	1	1	1	1	1
09105 Amino acid metabolism	00220 Arginine biosynthesis [PATH:ko00220]	E2.6.1.11, argD	acetylornithine aminotransferase [EC:2.6.1.11]	K00818	0	0	0	0	0	0	0	0	0	0	0	0	0	0	0	0	0	0	0	0	0	0	0	0	0	0	0	0	0	0	0	0	0	0	0	0	0	0	0	0	0	0	0	0	0
09105 Amino acid metabolism	00220 Arginine biosynthesis [PATH:ko00220]	argE	acetylornithine deacetylase [EC:3.5.1.16]	K01438	0	0	0	0	0	0	0	0	2	0	3	1	1	2	0	0	2	3	0	0	0	0	0	0	0	0	0	0	0	0	0	0	0	0	0	0	0	0	0	0	0	0	0	0	0
09105 Amino acid metabolism	00220 Arginine biosynthesis [PATH:ko00220]	argX	glutamate---[amino group carrier protein] ligase [EC:6.3.2.60]	K19412	0	0	0	0	0	0	0	0	0	0	0	0	0	0	0	0	0	0	0	0	0	0	0	0	0	0	0	0	0	0	0	0	0	0	0	0	0	0	0	0	0	0	0	0	0
09104 Nucleotide metabolism	00230 Purine metabolism [PATH:ko00230]	PK, pyk	pyruvate kinase [EC:2.7.1.40]	K00873	1	1	1	1	1	2	1	2	0	0	0	0	0	0	0	0	0	0	0	0	0	0	0	0	0	1	0	1	0	0	0	0	0	0	0	1	0	1	0	1	0	0	1	0	0
09104 Nucleotide metabolism	00230 Purine metabolism [PATH:ko00230]	pgm	phosphoglucomutase [EC:5.4.2.2]	K01835	0	1	1	1	0	0	1	1	0	0	0	0	0	0	0	0	0	0	1	1	1	1	1	1	1	0	1	1	0	1	1	1	1	1	1	1	1	0	1	1	1	1	1	1	1
09104 Nucleotide metabolism	00230 Purine metabolism [PATH:ko00230]	pmm-pgm	phosphomannomutase / phosphoglucomutase [EC:5.4.2.8 5.4.2.2]	K15778	0	0	0	0	0	0	0	0	0	1	0	0	1	0	1	1	1	0	0	0	0	0	0	0	0	0	0	0	0	0	0	0	0	0	0	0	0	0	0	0	0	0	0	0	0
09104 Nucleotide metabolism	00230 Purine metabolism [PATH:ko00230]	deoB	phosphopentomutase [EC:5.4.2.7]	K01839	0	0	0	0	0	0	0	0	0	0	0	0	0	0	0	0	0	0	1	0	0	0	0	0	0	0	0	0	0	0	0	0	0	0	0	0	0	0	0	0	0	0	0	0	0
09104 Nucleotide metabolism	00230 Purine metabolism [PATH:ko00230]	ppm	phosphopentomutase [EC:5.4.2.7]	K22199	0	0	0	0	0	0	0	0	0	0	0	0	0	0	0	0	0	0	0	0	0	0	0	0	0	0	0	0	0	0	0	0	0	0	0	0	0	0	0	0	0	0	0	0	0
09104 Nucleotide metabolism	00230 Purine metabolism [PATH:ko00230]	PRPS, prsA	ribose-phosphate pyrophosphokinase [EC:2.7.6.1]	K00948	2	1	1	2	1	1	1	1	1	1	1	1	1	1	1	1	1	1	2	1	1	0	1	1	0	0	1	1	1	1	1	1	1	1	1	1	1	1	1	0	1	1	1	1	2
09104 Nucleotide metabolism	00230 Purine metabolism [PATH:ko00230]	arcC	carbamate kinase [EC:2.7.2.2]	K00926	0	0	0	0	0	0	0	0	0	0	0	0	0	0	0	0	0	0	1	0	0	0	0	0	0	0	0	0	0	0	0	0	0	0	0	0	0	0	0	0	0	0	0	0	0
09104 Nucleotide metabolism	00230 Purine metabolism [PATH:ko00230]	cysNC	bifunctional enzyme CysN/CysC [EC:2.7.7.4 2.7.1.25]	K00955	1	1	0	1	0	0	1	0	0	0	1	0	1	0	0	0	1	0	0	0	0	0	0	0	0	0	0	0	0	0	0	0	0	0	0	0	0	0	0	0	0	0	0	0	0
09104 Nucleotide metabolism	00230 Purine metabolism [PATH:ko00230]	cysN	sulfate adenylyltransferase subunit 1 [EC:2.7.7.4]	K00956	1	1	0	1	0	0	1	0	0	0	1	0	1	0	0	0	1	0	0	0	0	0	0	0	0	0	0	0	0	0	0	0	0	0	0	0	0	0	0	0	0	0	0	0	0
09104 Nucleotide metabolism	00230 Purine metabolism [PATH:ko00230]	cysD	sulfate adenylyltransferase subunit 2 [EC:2.7.7.4]	K00957	0	1	1	1	1	1	1	1	0	1	2	1	2	1	1	1	2	0	1	0	0	0	0	0	0	0	0	0	0	0	0	0	0	0	0	0	0	0	0	0	0	0	0	0	0
09104 Nucleotide metabolism	00230 Purine metabolism [PATH:ko00230]	sat, met3	sulfate adenylyltransferase [EC:2.7.7.4]	K00958	0	0	0	0	0	0	0	0	0	0	0	0	0	0	0	0	0	0	0	0	0	0	0	0	0	0	0	0	0	0	0	0	0	0	0	0	0	0	0	0	0	0	0	0	0
09104 Nucleotide metabolism	00230 Purine metabolism [PATH:ko00230]	cysC	adenylylsulfate kinase [EC:2.7.1.25]	K00860	0	0	0	0	0	0	0	0	0	0	0	0	0	0	0	0	0	0	0	0	0	0	0	0	0	0	0	0	0	0	0	0	0	0	0	0	0	0	0	0	0	0	0	0	0
09104 Nucleotide metabolism	00230 Purine metabolism [PATH:ko00230]	nudF	ADP-ribose pyrophosphatase [EC:3.6.1.13]	K01515	0	0	0	0	0	0	0	0	0	0	1	0	0	1	0	0	0	1	0	0	0	0	0	0	0	0	0	0	0	0	0	0	0	0	0	0	0	0	0	0	0	0	0	0	0
09104 Nucleotide metabolism	00230 Purine metabolism [PATH:ko00230]	nudE	ADP-ribose diphosphatase [EC:3.6.1.-]	K08312	0	0	0	0	0	0	0	0	0	0	0	0	0	0	0	0	0	0	0	0	0	0	0	0	0	0	0	0	0	0	0	0	0	0	0	0	0	0	0	0	0	0	0	0	0
09104 Nucleotide metabolism	00230 Purine metabolism [PATH:ko00230]	purF, PPAT	amidophosphoribosyltransferase [EC:2.4.2.14]	K00764	0	0	0	0	0	0	0	0	0	1	1	1	1	1	1	1	1	1	0	2	2	2	2	1	1	1	2	1	1	1	1	1	2	1	1	2	2	2	1	1	2	1	2	1	2
09104 Nucleotide metabolism	00230 Purine metabolism [PATH:ko00230]	purD	phosphoribosylamine---glycine ligase [EC:6.3.4.13]	K01945	0	0	0	0	0	0	0	0	1	2	1	1	1	1	1	1	1	1	0	1	1	1	1	1	0	1	1	1	1	1	1	1	1	0	1	1	0	1	1	0	1	1	1	1	1
09104 Nucleotide metabolism	00230 Purine metabolism [PATH:ko00230]	purCD	fusion protein PurCD [EC:6.3.2.6 6.3.4.13]	K13713	0	0	0	0	0	0	0	0	0	0	0	0	0	0	0	0	0	0	0	0	0	0	0	0	0	0	0	0	0	0	0	0	0	0	0	0	0	0	0	0	0	0	0	0	0
09104 Nucleotide metabolism	00230 Purine metabolism [PATH:ko00230]	purN	phosphoribosylglycinamide formyltransferase 1 [EC:2.1.2.2]	K11175	0	0	0	0	0	0	0	0	0	1	1	1	0	1	1	1	0	1	0	1	1	1	0	1	0	0	1	1	1	1	1	1	1	0	1	1	1	1	1	0	0	1	1	1	1
09104 Nucleotide metabolism	00230 Purine metabolism [PATH:ko00230]	purNH	phosphoribosylglycinamide/phosphoribosylaminoimidazolecarboxamide formyltransferase [EC:2.1.2.2 2.1.2.3]	K01492	0	0	0	0	0	0	0	0	0	0	0	0	0	0	0	0	0	0	0	0	0	0	0	0	0	0	0	0	0	0	0	0	0	0	0	0	0	0	0	0	0	0	0	0	0
09104 Nucleotide metabolism	00230 Purine metabolism [PATH:ko00230]	purT	phosphoribosylglycinamide formyltransferase 2 [EC:6.3.1.21]	K08289	0	0	0	0	0	0	0	0	0	0	0	0	0	0	0	0	0	0	0	0	0	0	0	0	0	0	0	0	0	0	0	0	0	0	0	0	0	0	0	0	0	0	0	0	0
09104 Nucleotide metabolism	00230 Purine metabolism [PATH:ko00230]	PFAS, purL	phosphoribosylformylglycinamidine synthase [EC:6.3.5.3]	K01952	0	0	0	0	0	0	0	0	0	0	0	0	0	0	0	0	0	0	0	0	0	2	1	1	0	0	1	0	1	0	1	1	1	1	0	1	1	0	1	0	1	0	1	1	1
09104 Nucleotide metabolism	00230 Purine metabolism [PATH:ko00230]	purL	phosphoribosylformylglycinamidine synthase subunit PurL [EC:6.3.5.3]	K23269	0	0	0	0	0	0	0	0	0	0	0	0	0	0	0	0	0	0	0	0	0	0	0	0	0	0	0	0	0	0	0	0	0	0	0	0	0	0	0	0	0	0	0	0	0
09104 Nucleotide metabolism	00230 Purine metabolism [PATH:ko00230]	purS	phosphoribosylformylglycinamidine synthase subunit PurS [EC:6.3.5.3]	K23264	0	0	0	0	0	0	0	0	0	0	0	0	0	0	0	0	0	0	0	0	0	0	0	0	0	0	0	0	0	0	0	0	0	0	0	0	0	0	0	0	0	0	0	0	0
09104 Nucleotide metabolism	00230 Purine metabolism [PATH:ko00230]	purQ	phosphoribosylformylglycinamidine synthase subunit PurQ / glutaminase [EC:6.3.5.3 3.5.1.2]	K23265	0	0	0	0	0	0	0	0	0	1	1	1	1	0	0	1	1	1	0	0	0	0	0	0	0	0	0	0	0	0	0	0	0	0	0	0	0	0	0	1	0	0	0	0	0
09104 Nucleotide metabolism	00230 Purine metabolism [PATH:ko00230]	purSL	phosphoribosylformylglycinamidine synthase subunit PurSL [EC:6.3.5.3]	K23270	0	0	0	0	0	0	0	0	0	1	1	0	1	0	0	1	1	1	0	0	0	0	0	0	0	0	0	0	0	0	0	0	0	0	0	0	0	0	0	1	0	0	0	0	0
09104 Nucleotide metabolism	00230 Purine metabolism [PATH:ko00230]	purM	phosphoribosylformylglycinamidine cyclo-ligase [EC:6.3.3.1]	K01933	0	0	0	0	0	0	0	0	0	1	1	0	1	1	1	1	1	1	0	1	1	1	1	1	0	0	0	0	1	1	1	1	1	1	1	1	1	1	1	0	1	1	1	1	1
09104 Nucleotide metabolism	00230 Purine metabolism [PATH:ko00230]	purK	5-(carboxyamino)imidazole ribonucleotide synthase [EC:6.3.4.18]	K01589	0	0	0	0	0	0	0	0	0	0	1	1	1	1	0	1	1	1	0	0	0	0	0	0	0	0	0	0	0	0	0	0	0	0	0	0	0	0	0	0	0	0	0	0	0
09104 Nucleotide metabolism	00230 Purine metabolism [PATH:ko00230]	purE	5-(carboxyamino)imidazole ribonucleotide mutase [EC:5.4.99.18]	K01588	0	0	0	0	0	0	0	0	0	1	1	0	1	1	0	1	1	1	0	1	1	1	1	1	1	1	1	1	1	0	1	1	1	0	1	1	1	1	1	1	1	1	1	1	1
09104 Nucleotide metabolism	00230 Purine metabolism [PATH:ko00230]	purC	phosphoribosylaminoimidazole-succinocarboxamide synthase [EC:6.3.2.6]	K01923	0	0	0	0	0	0	0	0	0	1	1	1	1	1	1	1	1	1	0	1	1	1	0	1	1	0	1	1	1	1	1	1	1	1	0	1	1	1	1	1	1	1	1	1	0
09104 Nucleotide metabolism	00230 Purine metabolism [PATH:ko00230]	purB, ADSL	adenylosuccinate lyase [EC:4.3.2.2]	K01756	0	1	0	0	0	1	1	1	0	1	0	1	1	0	1	1	1	1	0	1	1	1	0	1	0	0	1	1	0	0	1	1	1	1	0	1	1	1	1	0	0	0	1	0	1
09104 Nucleotide metabolism	00230 Purine metabolism [PATH:ko00230]	purH	phosphoribosylaminoimidazolecarboxamide formyltransferase / IMP cyclohydrolase [EC:2.1.2.3 3.5.4.10]	K00602	1	1	1	1	1	1	1	1	1	1	1	1	1	1	1	1	1	1	1	1	1	1	1	1	1	1	1	0	1	1	1	1	2	1	1	1	1	1	1	2	2	1	1	1	1
09104 Nucleotide metabolism	00230 Purine metabolism [PATH:ko00230]	purP	5-formaminoimidazole-4-carboxamide-1-(beta)-D-ribofuranosyl 5'-monophosphate synthetase [EC:6.3.4.23]	K06863	0	0	0	0	0	0	0	0	0	0	0	0	0	0	0	0	0	0	0	0	0	0	0	0	0	0	0	0	0	0	0	0	0	0	0	0	0	0	0	0	0	0	0	0	0
09104 Nucleotide metabolism	00230 Purine metabolism [PATH:ko00230]	purO	IMP cyclohydrolase [EC:3.5.4.10]	K11176	0	0	0	0	0	0	0	0	0	1	1	0	1	1	1	1	1	1	0	0	0	0	0	0	0	0	0	0	1	1	1	1	1	1	0	1	1	1	1	0	1	1	1	1	1
09104 Nucleotide metabolism	00230 Purine metabolism [PATH:ko00230]	APRT, apt	adenine phosphoribosyltransferase [EC:2.4.2.7]	K00759	1	1	1	1	1	1	1	1	1	1	1	0	1	1	1	1	1	1	1	1	1	1	1	1	1	1	1	1	1	1	1	1	1	1	1	1	1	1	1	0	1	1	1	1	1
09104 Nucleotide metabolism	00230 Purine metabolism [PATH:ko00230]	ushA	5'-nucleotidase / UDP-sugar diphosphatase [EC:3.1.3.5 3.6.1.45]	K11751	0	0	0	0	0	0	0	0	0	0	0	0	0	0	0	0	0	0	0	0	0	0	0	0	0	0	0	0	0	0	0	0	0	0	0	0	0	0	0	0	0	0	0	0	0
09104 Nucleotide metabolism	00230 Purine metabolism [PATH:ko00230]	surE	5'-nucleotidase [EC:3.1.3.5]	K03787	1	1	1	1	1	1	1	1	1	0	0	0	1	0	1	0	1	1	0	1	1	1	1	1	0	1	1	1	1	1	1	1	0	1	0	1	1	1	1	0	1	1	0	1	1
09104 Nucleotide metabolism	00230 Purine metabolism [PATH:ko00230]	yjjG	5'-nucleotidase [EC:3.1.3.5]	K08723	0	0	0	0	0	0	0	0	0	0	0	0	0	0	0	0	0	0	0	0	0	0	0	0	0	0	0	0	0	0	0	0	0	0	0	0	0	0	0	0	0	0	0	0	0
09104 Nucleotide metabolism	00230 Purine metabolism [PATH:ko00230]	yrfG	5'-nucleotidase [EC:3.1.3.5]	K20881	0	0	0	0	0	0	0	0	0	0	0	0	0	0	0	0	0	0	0	0	0	0	0	0	0	0	0	0	0	0	0	0	0	0	0	0	0	0	0	0	0	0	0	0	0
09104 Nucleotide metabolism	00230 Purine metabolism [PATH:ko00230]	gsk	inosine kinase [EC:2.7.1.73]	K00892	0	0	0	0	0	0	0	0	0	0	0	0	0	0	0	0	0	0	0	0	0	0	0	0	0	0	0	0	0	0	0	0	0	0	0	0	0	0	0	0	0	0	0	0	0
09104 Nucleotide metabolism	00230 Purine metabolism [PATH:ko00230]	punA, PNP	purine-nucleoside phosphorylase [EC:2.4.2.1]	K03783	0	0	0	0	0	0	0	0	0	0	0	0	0	0	0	0	0	0	0	0	0	0	0	0	0	0	0	0	0	0	0	0	0	0	0	0	0	0	0	1	0	0	0	0	0
09104 Nucleotide metabolism	00230 Purine metabolism [PATH:ko00230]	deoD	purine-nucleoside phosphorylase [EC:2.4.2.1]	K03784	1	1	1	1	1	1	0	1	0	0	0	0	0	0	0	0	0	0	1	1	1	0	1	1	0	1	1	0	2	1	2	2	1	1	1	1	1	1	2	0	1	2	1	2	0
09104 Nucleotide metabolism	00230 Purine metabolism [PATH:ko00230]	ppnP	purine/pyrimidine-nucleoside phosphorylase [EC:2.4.2.1 2.4.2.2]	K09913	0	0	0	0	0	0	0	0	0	0	0	0	0	0	0	0	0	0	0	0	0	0	0	0	0	0	0	0	0	0	0	0	0	0	0	0	0	0	0	0	0	0	0	0	0
09104 Nucleotide metabolism	00230 Purine metabolism [PATH:ko00230]	xapA	xanthosine phosphorylase [EC:2.4.2.-]	K03815	0	0	0	0	0	0	0	0	0	0	0	0	0	0	0	0	0	0	0	0	0	0	0	0	0	0	0	0	0	0	0	0	0	0	0	0	0	0	0	0	0	0	0	0	0
09104 Nucleotide metabolism	00230 Purine metabolism [PATH:ko00230]	iunH	purine nucleosidase [EC:3.2.2.1]	K01239	0	0	0	0	0	0	0	0	0	0	0	0	0	0	0	0	0	0	0	0	0	0	0	0	0	0	0	0	0	0	0	0	0	0	0	0	0	0	0	0	0	0	0	0	0
09104 Nucleotide metabolism	00230 Purine metabolism [PATH:ko00230]	rihB	ribosylpyrimidine nucleosidase [EC:3.2.2.8]	K10213	0	0	0	0	0	0	0	0	0	0	0	0	0	0	0	0	0	0	0	0	0	0	0	0	0	0	0	0	0	0	0	0	0	0	0	0	0	0	0	0	0	0	0	0	0
09104 Nucleotide metabolism	00230 Purine metabolism [PATH:ko00230]	hprT, hpt, HPRT1	hypoxanthine phosphoribosyltransferase [EC:2.4.2.8]	K00760	0	0	0	0	0	0	0	0	0	2	2	2	2	2	2	2	2	2	1	0	0	0	0	0	0	0	0	0	0	0	0	0	0	0	0	0	0	0	0	0	0	0	0	0	0
09104 Nucleotide metabolism	00230 Purine metabolism [PATH:ko00230]	tilS-hprT	bifunctional protein TilS/HprT [EC:6.3.4.19 2.4.2.8]	K15780	0	0	0	0	0	0	0	0	0	0	0	0	0	0	0	0	0	0	0	0	0	0	0	0	0	0	0	0	0	0	0	0	0	0	0	0	0	0	0	0	0	0	0	0	0
09104 Nucleotide metabolism	00230 Purine metabolism [PATH:ko00230]	IMPDH, guaB	IMP dehydrogenase [EC:1.1.1.205]	K00088	1	1	1	1	0	1	1	1	1	1	1	1	1	0	1	1	1	1	1	1	1	1	0	1	0	0	1	0	1	1	1	1	1	1	1	1	1	1	1	1	1	1	1	0	1
09104 Nucleotide metabolism	00230 Purine metabolism [PATH:ko00230]	ndk, NME	nucleoside-diphosphate kinase [EC:2.7.4.6]	K00940	1	1	1	1	1	1	1	1	1	1	1	0	1	1	1	1	1	0	1	1	1	1	0	1	1	1	1	1	1	0	1	1	1	1	1	0	1	1	1	0	1	1	1	1	1
09104 Nucleotide metabolism	00230 Purine metabolism [PATH:ko00230]	yjjX	inosine/xanthosine triphosphatase [EC:3.6.1.73]	K01529	0	0	0	0	0	0	0	0	0	0	0	0	0	0	0	0	0	0	0	0	0	0	0	0	0	0	0	0	0	0	0	0	0	0	0	0	0	0	0	0	0	0	0	0	0
09104 Nucleotide metabolism	00230 Purine metabolism [PATH:ko00230]	rdgB	XTP/dITP diphosphohydrolase [EC:3.6.1.66]	K02428	0	0	0	0	0	0	0	0	0	0	0	0	0	0	0	0	0	0	0	0	0	0	0	0	0	0	0	0	0	0	0	0	0	0	0	0	0	0	0	0	0	0	0	0	0
09104 Nucleotide metabolism	00230 Purine metabolism [PATH:ko00230]	gpt	xanthine phosphoribosyltransferase [EC:2.4.2.22]	K00769	0	0	0	0	0	0	0	0	0	0	0	0	0	0	0	0	0	0	0	0	0	0	0	0	0	0	0	0	0	0	0	0	0	0	0	0	0	0	0	0	0	0	0	0	0
09104 Nucleotide metabolism	00230 Purine metabolism [PATH:ko00230]	xpt	xanthine phosphoribosyltransferase [EC:2.4.2.22]	K03816	0	0	0	0	0	0	0	0	0	0	0	0	0	0	0	0	0	0	0	0	0	0	0	0	0	0	0	0	0	0	0	0	0	0	0	0	0	0	0	1	1	0	0	0	1
09104 Nucleotide metabolism	00230 Purine metabolism [PATH:ko00230]	ygeS, xdhA	xanthine dehydrogenase molybdenum-binding subunit [EC:1.17.1.4]	K00087	0	0	0	0	0	0	0	0	0	0	0	0	0	0	0	0	0	0	0	0	0	0	0	0	0	0	0	0	0	0	0	0	0	0	0	0	0	0	0	0	0	0	0	0	0
09104 Nucleotide metabolism	00230 Purine metabolism [PATH:ko00230]	ygeT, xdhB	xanthine dehydrogenase FAD-binding subunit [EC:1.17.1.4]	K13479	0	0	0	0	0	0	0	0	0	0	0	0	0	0	0	0	0	0	0	0	0	0	0	0	0	0	0	0	0	0	0	0	0	0	0	0	0	0	0	0	0	0	0	0	0
09104 Nucleotide metabolism	00230 Purine metabolism [PATH:ko00230]	ygeU, xdhC	xanthine dehydrogenase iron-sulfur-binding subunit	K13480	0	0	0	0	0	0	0	0	0	0	0	0	0	0	0	0	0	0	0	0	0	0	0	0	0	0	0	0	0	0	0	0	0	0	0	0	0	0	0	0	0	0	0	0	0
09104 Nucleotide metabolism	00230 Purine metabolism [PATH:ko00230]	xdhA	xanthine dehydrogenase small subunit [EC:1.17.1.4]	K13481	0	0	0	0	0	0	0	0	0	1	1	0	0	0	1	1	0	1	0	0	0	0	0	0	0	0	0	0	0	0	0	0	0	0	0	0	0	0	0	0	0	0	0	0	0
09104 Nucleotide metabolism	00230 Purine metabolism [PATH:ko00230]	xdhB	xanthine dehydrogenase large subunit [EC:1.17.1.4]	K13482	0	0	0	0	0	0	0	0	0	0	0	0	0	0	0	0	0	0	0	0	0	0	0	0	0	0	0	0	0	0	0	0	0	0	0	0	0	0	0	0	0	0	0	0	0
09104 Nucleotide metabolism	00230 Purine metabolism [PATH:ko00230]	yagR	xanthine dehydrogenase YagR molybdenum-binding subunit [EC:1.17.1.4]	K11177	0	0	0	0	0	0	0	0	0	0	0	0	0	0	0	0	0	0	0	0	0	0	0	0	0	0	0	0	0	0	0	0	0	0	0	0	0	0	0	0	0	0	0	0	0
09104 Nucleotide metabolism	00230 Purine metabolism [PATH:ko00230]	yagS	xanthine dehydrogenase YagS FAD-binding subunit [EC:1.17.1.4]	K11178	0	0	0	0	0	0	0	0	0	0	0	0	0	0	0	0	0	0	0	0	0	0	0	0	0	0	0	0	0	0	0	0	0	0	0	0	0	0	0	0	0	0	0	0	0
09104 Nucleotide metabolism	00230 Purine metabolism [PATH:ko00230]	yagT	xanthine dehydrogenase YagT iron-sulfur-binding subunit	K13483	0	0	0	0	0	0	0	0	0	0	0	0	0	0	0	0	0	0	0	0	0	0	0	0	0	0	0	0	0	0	0	0	0	0	0	0	0	0	0	0	0	0	0	0	0
09104 Nucleotide metabolism	00230 Purine metabolism [PATH:ko00230]	ndx1	diadenosine hexaphosphate hydrolase (ATP-forming) [EC:3.6.1.61]	K18445	0	0	0	0	0	0	0	0	0	0	0	0	0	0	0	0	0	0	0	0	0	0	0	0	0	0	0	0	0	0	0	0	0	0	0	0	0	0	0	0	0	0	0	0	0
09104 Nucleotide metabolism	00230 Purine metabolism [PATH:ko00230]	guaA, GMPS	GMP synthase (glutamine-hydrolysing) [EC:6.3.5.2]	K01951	0	1	1	1	0	1	1	1	1	1	1	1	1	2	1	1	1	1	1	1	2	1	0	1	0	1	2	0	1	1	1	1	1	1	1	1	1	1	1	2	1	1	1	0	1
09104 Nucleotide metabolism	00230 Purine metabolism [PATH:ko00230]	E1.7.1.7, guaC	GMP reductase [EC:1.7.1.7]	K00364	0	0	0	0	0	0	0	0	0	0	0	0	0	0	0	0	0	0	0	0	0	0	0	0	0	0	0	0	0	0	0	0	0	0	0	0	0	0	0	0	0	0	0	0	0
09104 Nucleotide metabolism	00230 Purine metabolism [PATH:ko00230]	E3.5.4.3, guaD	guanine deaminase [EC:3.5.4.3]	K01487	0	0	0	0	0	0	0	0	0	1	1	1	1	1	1	1	1	1	0	0	0	0	0	0	0	0	0	0	0	0	0	0	0	1	0	0	0	0	0	0	0	0	0	0	0
09104 Nucleotide metabolism	00230 Purine metabolism [PATH:ko00230]	E2.7.4.8, gmk	guanylate kinase [EC:2.7.4.8]	K00942	0	0	0	0	0	0	0	0	0	0	0	0	0	0	0	0	0	0	0	0	0	0	0	0	0	0	0	0	0	0	0	0	0	0	0	0	0	0	0	0	0	0	0	0	0
09104 Nucleotide metabolism	00230 Purine metabolism [PATH:ko00230]	E1.17.4.1A, nrdA, nrdE	ribonucleoside-diphosphate reductase alpha chain [EC:1.17.4.1]	K00525	0	0	0	0	0	0	0	0	0	0	2	0	1	1	0	1	1	2	1	0	0	0	0	0	0	0	0	0	0	0	0	0	0	0	0	0	0	0	0	0	0	0	0	0	0
09104 Nucleotide metabolism	00230 Purine metabolism [PATH:ko00230]	E1.17.4.1B, nrdB, nrdF	ribonucleoside-diphosphate reductase beta chain [EC:1.17.4.1]	K00526	0	0	0	0	0	0	0	0	0	1	1	1	2	1	2	2	2	1	0	0	0	0	0	0	0	0	0	0	0	0	0	0	0	0	0	0	0	0	0	0	0	0	0	0	0
09104 Nucleotide metabolism	00230 Purine metabolism [PATH:ko00230]	rtpR	ribonucleoside-triphosphate reductase (thioredoxin) [EC:1.17.4.2]	K00527	0	0	0	0	0	0	0	0	0	0	0	0	0	0	0	0	0	0	0	0	0	0	0	0	0	0	0	0	0	0	0	0	0	0	0	0	0	0	0	0	0	0	0	0	0
09104 Nucleotide metabolism	00230 Purine metabolism [PATH:ko00230]	nrdJ	ribonucleotide reductase, class II [EC:1.17.4.2]	K00524	0	0	0	0	0	0	0	0	0	0	0	0	0	0	0	0	0	0	0	0	0	0	0	0	0	0	0	0	0	0	0	0	0	0	0	0	0	0	0	0	0	0	0	0	0
09104 Nucleotide metabolism	00230 Purine metabolism [PATH:ko00230]	nrdD	ribonucleoside-triphosphate reductase (formate) [EC:1.1.98.6]	K21636	0	0	0	0	0	0	0	0	0	0	0	0	0	0	0	0	0	0	0	1	1	1	1	1	0	1	1	1	2	2	2	2	1	1	1	2	1	2	2	0	2	2	1	2	1
09104 Nucleotide metabolism	00230 Purine metabolism [PATH:ko00230]	dgk	deoxyguanosine kinase [EC:2.7.1.113]	K15518	0	0	0	0	0	0	0	0	0	0	0	0	0	0	0	0	0	0	0	0	0	0	0	0	0	0	0	0	0	0	0	0	0	0	0	0	0	0	0	0	0	0	0	0	0
09104 Nucleotide metabolism	00230 Purine metabolism [PATH:ko00230]	dgt	dGTPase [EC:3.1.5.1]	K01129	0	0	0	0	0	0	0	0	0	0	0	0	0	1	0	0	0	0	0	0	0	1	0	0	0	1	0	0	1	1	1	1	1	1	1	1	1	1	1	1	1	1	1	1	1
09104 Nucleotide metabolism	00230 Purine metabolism [PATH:ko00230]	spoT	GTP diphosphokinase / guanosine-3',5'-bis(diphosphate) 3'-diphosphatase [EC:2.7.6.5 3.1.7.2]	K01139	0	0	0	0	0	0	0	0	0	0	0	1	1	0	0	0	1	0	0	0	0	0	0	0	0	0	0	0	0	0	0	0	0	0	0	0	0	0	0	0	0	0	0	0	0
09104 Nucleotide metabolism	00230 Purine metabolism [PATH:ko00230]	ppx-gppA	exopolyphosphatase / guanosine-5'-triphosphate,3'-diphosphate pyrophosphatase [EC:3.6.1.11 3.6.1.40]	K01524	1	1	1	1	1	0	1	1	0	1	1	1	1	1	0	1	1	1	1	1	0	1	0	1	1	0	0	1	1	1	1	1	1	1	1	0	1	1	0	1	1	1	1	1	0
09104 Nucleotide metabolism	00230 Purine metabolism [PATH:ko00230]	relA	GTP pyrophosphokinase [EC:2.7.6.5]	K00951	0	0	0	0	0	0	0	0	0	0	0	0	0	0	0	0	0	0	0	0	0	0	0	0	0	0	0	0	0	0	0	0	0	0	0	0	0	0	0	0	0	0	0	0	0
09104 Nucleotide metabolism	00230 Purine metabolism [PATH:ko00230]	cyaA	adenylate cyclase, class 1 [EC:4.6.1.1]	K05851	0	0	0	0	0	0	0	0	0	0	0	0	0	0	0	0	0	0	0	0	0	0	0	0	0	0	0	0	0	0	0	0	0	0	0	0	0	0	0	0	0	0	0	0	0
09104 Nucleotide metabolism	00230 Purine metabolism [PATH:ko00230]	cyaB	adenylate cyclase, class 2 [EC:4.6.1.1]	K05873	1	1	1	1	1	1	1	1	0	0	0	0	0	0	0	0	0	0	0	1	1	1	1	1	1	1	1	0	1	1	1	1	1	1	0	1	1	1	1	0	1	1	1	1	0
09104 Nucleotide metabolism	00230 Purine metabolism [PATH:ko00230]	cyaA	anthrax edema toxin adenylate cyclase [EC:4.6.1.1]	K11029	0	0	0	0	0	0	0	0	0	0	0	0	0	0	0	0	0	0	0	0	0	0	0	0	0	0	0	0	0	0	0	0	0	0	0	0	0	0	0	0	0	0	0	0	0
09104 Nucleotide metabolism	00230 Purine metabolism [PATH:ko00230]	cyaA	bifunctional hemolysin/adenylate cyclase [EC:4.6.1.1]	K22944	0	0	0	0	0	0	0	0	0	0	0	0	0	0	0	0	0	0	0	0	0	0	0	0	0	0	0	0	0	0	0	0	0	0	0	0	0	0	0	0	0	0	0	0	0
09104 Nucleotide metabolism	00230 Purine metabolism [PATH:ko00230]	cpdP	3',5'-cyclic-nucleotide phosphodiesterase [EC:3.1.4.17]	K01120	0	0	0	0	0	0	0	0	0	0	0	0	0	0	0	0	0	0	0	0	0	0	0	0	0	0	0	0	0	0	0	0	0	0	0	0	0	0	0	0	0	0	0	0	0
09104 Nucleotide metabolism	00230 Purine metabolism [PATH:ko00230]	purA, ADSS	adenylosuccinate synthase [EC:6.3.4.4]	K01939	0	2	1	1	2	2	1	1	1	1	1	1	1	1	1	1	1	1	1	1	1	1	0	1	1	0	1	0	1	1	1	1	1	1	0	1	1	1	1	1	1	1	1	1	1
09104 Nucleotide metabolism	00230 Purine metabolism [PATH:ko00230]	dck	deoxyadenosine/deoxycytidine kinase [EC:2.7.1.76 2.7.1.74]	K15519	0	0	0	0	0	0	0	0	0	0	0	0	0	0	0	0	0	0	0	0	0	0	0	0	0	0	0	0	0	0	0	0	0	0	0	0	0	0	0	0	0	0	0	0	0
09104 Nucleotide metabolism	00230 Purine metabolism [PATH:ko00230]	add, ADA	adenosine deaminase [EC:3.5.4.4]	K01488	0	0	0	0	0	0	0	0	0	0	0	0	0	0	0	0	0	0	0	0	0	0	0	0	0	0	0	0	0	0	0	0	0	0	0	0	0	0	0	1	1	0	0	0	0
09104 Nucleotide metabolism	00230 Purine metabolism [PATH:ko00230]	amn	AMP nucleosidase [EC:3.2.2.4]	K01241	0	0	0	0	0	0	0	0	0	0	0	0	0	0	0	0	0	0	0	0	0	0	0	0	0	0	0	0	0	0	0	0	0	0	0	0	0	0	0	0	0	0	0	0	0
09104 Nucleotide metabolism	00230 Purine metabolism [PATH:ko00230]	ppnN	pyrimidine/purine-5'-nucleotide nucleosidase [EC:3.2.2.10 3.2.2.-]	K06966	0	0	0	0	0	0	0	0	0	0	0	0	0	0	0	0	0	0	0	0	0	0	0	0	0	0	0	0	0	0	0	0	0	0	0	0	0	0	0	0	0	0	0	0	0
09104 Nucleotide metabolism	00230 Purine metabolism [PATH:ko00230]	ade	adenine deaminase [EC:3.5.4.2]	K01486	0	0	0	0	0	0	0	0	0	1	1	0	1	1	1	1	1	1	1	0	0	0	0	0	0	0	0	0	1	1	1	1	0	0	0	0	0	0	1	0	0	1	0	1	0
09104 Nucleotide metabolism	00230 Purine metabolism [PATH:ko00230]	ade	adenine deaminase [EC:3.5.4.2]	K21053	0	0	0	0	0	0	0	0	0	0	0	0	0	0	0	0	0	0	0	0	0	0	0	0	0	0	0	0	0	0	0	0	0	0	0	0	0	0	0	0	0	0	0	0	0
09104 Nucleotide metabolism	00230 Purine metabolism [PATH:ko00230]	cpdB	2',3'-cyclic-nucleotide 2'-phosphodiesterase / 3'-nucleotidase [EC:3.1.4.16 3.1.3.6]	K01119	0	0	0	0	0	0	0	0	0	0	0	0	0	0	0	0	0	0	0	0	0	0	0	0	0	0	0	0	0	0	0	0	0	0	0	0	1	0	0	0	0	0	0	0	0
09104 Nucleotide metabolism	00230 Purine metabolism [PATH:ko00230]	yfkN	2',3'-cyclic-nucleotide 2'-phosphodiesterase / 3'-nucleotidase / 5'-nucleotidase [EC:3.1.4.16 3.1.3.6 3.1.3.5]	K08693	0	0	0	0	0	0	0	0	0	0	0	0	0	0	0	0	0	0	0	0	0	0	0	0	0	0	0	0	0	0	0	0	0	0	0	0	0	0	0	0	0	0	0	0	0
09104 Nucleotide metabolism	00230 Purine metabolism [PATH:ko00230]	ymdB	2',3'-cyclic-nucleotide 2'-phosphodiesterase [EC:3.1.4.16]	K09769	1	2	3	2	1	1	2	1	1	1	2	1	2	2	1	2	2	2	0	2	0	2	1	2	1	0	0	0	0	0	0	0	0	0	0	0	0	0	0	0	0	0	0	0	0
09104 Nucleotide metabolism	00230 Purine metabolism [PATH:ko00230]	adk, AK	adenylate kinase [EC:2.7.4.3]	K00939	1	1	1	1	1	0	1	0	1	1	1	0	1	1	1	1	1	1	0	1	1	1	1	1	1	0	1	1	1	1	1	1	1	1	1	1	1	1	1	0	1	1	1	1	1
09104 Nucleotide metabolism	00230 Purine metabolism [PATH:ko00230]	E2.7.1.76, dak	deoxyadenosine kinase [EC:2.7.1.76]	K10353	0	0	0	0	0	0	0	0	0	0	0	0	0	0	0	0	0	0	0	0	0	0	0	0	0	0	0	0	0	0	0	0	0	0	0	0	0	0	0	0	0	0	0	0	0
09104 Nucleotide metabolism	00230 Purine metabolism [PATH:ko00230]	cpdA	3',5'-cyclic-AMP phosphodiesterase [EC:3.1.4.53]	K03651	0	0	0	0	0	0	0	0	0	0	0	0	0	0	0	0	0	0	0	0	0	0	0	0	0	0	0	0	0	0	0	0	0	0	0	0	0	0	0	0	0	0	0	0	0
09104 Nucleotide metabolism	00230 Purine metabolism [PATH:ko00230]	apaH	bis(5'-nucleosyl)-tetraphosphatase (symmetrical) [EC:3.6.1.41]	K01525	0	0	0	0	0	0	0	0	0	0	0	0	0	0	0	0	0	0	0	0	0	0	0	0	0	0	0	0	0	0	0	0	0	0	0	0	0	0	0	0	0	0	0	0	0
09104 Nucleotide metabolism	00230 Purine metabolism [PATH:ko00230]	mazG	nucleoside triphosphate diphosphatase [EC:3.6.1.9]	K04765	0	0	0	0	0	0	0	0	0	0	0	0	0	0	0	0	0	0	0	0	0	0	0	0	0	0	0	0	0	0	0	0	0	0	0	0	0	0	0	0	0	0	0	0	0
09104 Nucleotide metabolism	00230 Purine metabolism [PATH:ko00230]	uaZ	urate oxidase [EC:1.7.3.3]	K00365	0	0	0	0	0	0	0	0	0	1	1	0	1	1	1	1	1	2	0	0	0	0	0	0	0	0	0	0	0	0	0	0	0	0	0	0	0	0	0	0	0	0	0	0	0
09104 Nucleotide metabolism	00230 Purine metabolism [PATH:ko00230]	pucL	urate oxidase / 2-oxo-4-hydroxy-4-carboxy-5-ureidoimidazoline decarboxylase [EC:1.7.3.3 4.1.1.97]	K16838	0	0	0	0	0	0	0	0	0	0	0	0	0	0	0	0	0	0	0	0	0	0	0	0	0	0	0	0	0	0	0	0	0	0	0	0	0	0	0	0	0	0	0	0	0
09104 Nucleotide metabolism	00230 Purine metabolism [PATH:ko00230]	hpxO	FAD-dependent urate hydroxylase [EC:1.14.13.113]	K16839	0	0	0	0	0	0	0	0	0	0	0	0	0	0	0	0	0	0	0	0	0	0	0	0	0	0	0	0	0	0	0	0	0	0	0	0	0	0	0	0	0	0	0	0	0
09104 Nucleotide metabolism	00230 Purine metabolism [PATH:ko00230]	hpyO	FAD-dependent urate hydroxylase [EC:1.14.13.113]	K22879	0	0	0	0	0	0	0	0	0	0	0	0	0	0	0	0	0	0	0	0	0	0	0	0	0	0	0	0	0	0	0	0	0	0	0	0	0	0	0	0	0	0	0	0	0
09104 Nucleotide metabolism	00230 Purine metabolism [PATH:ko00230]	uraH, pucM, hiuH	5-hydroxyisourate hydrolase [EC:3.5.2.17]	K07127	0	0	0	0	0	0	0	0	1	1	1	1	1	1	1	1	1	1	0	0	0	0	0	0	0	0	0	0	0	0	0	0	0	0	0	0	0	0	0	0	0	0	0	0	0
09104 Nucleotide metabolism	00230 Purine metabolism [PATH:ko00230]	hpxQ	2-oxo-4-hydroxy-4-carboxy-5-ureidoimidazoline decarboxylase [EC:4.1.1.97]	K16840	0	0	0	0	0	0	0	0	0	0	0	0	0	0	0	0	0	0	0	0	0	0	0	0	0	0	0	0	0	0	0	0	0	0	0	0	0	0	0	0	0	0	0	0	0
09104 Nucleotide metabolism	00230 Purine metabolism [PATH:ko00230]	hpxA	allantoin racemase [EC:5.1.99.3]	K16841	0	0	0	0	0	0	0	0	0	1	0	0	1	0	1	1	1	0	0	0	0	0	0	0	0	0	0	0	0	0	0	0	0	0	0	0	0	0	0	0	0	0	0	0	0
09104 Nucleotide metabolism	00230 Purine metabolism [PATH:ko00230]	allB	allantoinase [EC:3.5.2.5]	K01466	0	0	0	0	0	0	0	0	0	0	0	0	0	0	0	0	0	0	0	0	0	0	0	0	0	0	0	0	0	0	0	0	0	0	0	0	0	0	0	0	0	0	0	0	0
09104 Nucleotide metabolism	00230 Purine metabolism [PATH:ko00230]	hpxB	allantoinase [EC:3.5.2.5]	K16842	0	0	0	0	0	0	0	0	0	1	1	0	1	2	1	1	1	1	0	0	0	0	0	0	0	0	0	0	0	0	0	0	0	0	0	0	0	0	0	0	0	0	0	0	0
09104 Nucleotide metabolism	00230 Purine metabolism [PATH:ko00230]	alc, ALLC	allantoicase [EC:3.5.3.4]	K01477	0	0	0	0	0	0	0	0	0	1	1	1	1	1	1	1	1	1	0	0	0	0	0	0	0	0	0	0	0	0	0	0	0	0	0	0	0	0	0	0	0	0	0	0	0
09104 Nucleotide metabolism	00230 Purine metabolism [PATH:ko00230]	allC	allantoate deiminase [EC:3.5.3.9]	K02083	0	0	0	0	0	0	0	0	0	0	0	0	0	0	0	0	0	0	0	0	0	0	0	0	0	0	0	0	0	0	0	0	0	0	0	0	0	0	0	0	0	0	0	0	0
09104 Nucleotide metabolism	00230 Purine metabolism [PATH:ko00230]	pucG	(S)-ureidoglycine---glyoxylate transaminase [EC:2.6.1.112]	K00839	0	0	0	0	0	0	0	0	0	0	0	0	0	0	0	0	0	0	0	0	0	0	0	0	0	0	0	0	0	0	0	0	0	0	0	0	0	0	0	0	0	0	0	0	0
09104 Nucleotide metabolism	00230 Purine metabolism [PATH:ko00230]	ylbA, UGHY	(S)-ureidoglycine aminohydrolase [EC:3.5.3.26]	K14977	0	0	0	0	0	0	0	0	0	0	0	0	0	0	0	0	0	0	0	0	0	0	0	0	0	0	0	0	0	0	0	0	0	0	0	0	0	0	0	0	0	0	0	0	0
09104 Nucleotide metabolism	00230 Purine metabolism [PATH:ko00230]	allA	ureidoglycolate lyase [EC:4.3.2.3]	K01483	0	0	0	0	0	0	0	0	0	1	1	1	1	1	1	1	1	1	1	0	0	0	0	0	0	0	0	0	0	0	0	0	0	0	0	0	0	0	0	0	0	0	0	0	0
09104 Nucleotide metabolism	00230 Purine metabolism [PATH:ko00230]	ugl	ureidoglycolate lyase [EC:4.3.2.3]	K16856	0	0	0	0	0	0	0	0	0	0	0	0	0	0	0	0	0	0	0	0	0	0	0	0	0	0	0	0	0	0	0	0	0	0	0	0	0	0	0	0	0	0	0	0	0
09104 Nucleotide metabolism	00230 Purine metabolism [PATH:ko00230]	ureC	urease subunit alpha [EC:3.5.1.5]	K01428	0	0	0	0	0	0	0	0	0	1	1	0	1	0	1	1	1	1	0	0	0	0	0	0	0	0	0	0	1	0	0	1	0	0	0	0	0	0	1	0	1	1	0	0	1
09104 Nucleotide metabolism	00230 Purine metabolism [PATH:ko00230]	ureB	urease subunit beta [EC:3.5.1.5]	K01429	0	0	0	0	0	0	0	0	0	0	1	1	0	0	1	1	1	0	0	0	0	0	0	0	0	0	0	0	1	0	0	1	0	0	0	0	0	1	1	0	1	1	0	0	1
09104 Nucleotide metabolism	00230 Purine metabolism [PATH:ko00230]	ureA	urease subunit gamma [EC:3.5.1.5]	K01430	0	0	0	0	0	0	0	0	0	0	0	0	0	0	0	0	0	0	0	0	0	0	0	0	0	0	0	0	1	0	0	1	0	0	0	0	0	1	1	0	1	1	0	0	1
09104 Nucleotide metabolism	00230 Purine metabolism [PATH:ko00230]	ureAB	urease subunit gamma/beta [EC:3.5.1.5]	K14048	0	0	0	0	0	0	0	0	0	0	0	0	0	0	0	0	0	0	0	0	0	0	0	0	0	0	0	0	0	0	0	0	0	0	0	0	0	0	0	0	0	0	0	0	0
09104 Nucleotide metabolism	00230 Purine metabolism [PATH:ko00230]	allD	ureidoglycolate dehydrogenase (NAD+) [EC:1.1.1.350]	K00073	0	0	0	0	0	0	0	0	0	0	0	0	0	0	0	0	0	0	0	0	0	0	0	0	0	0	0	0	0	0	0	0	0	0	0	0	0	0	0	0	0	0	0	0	0
09104 Nucleotide metabolism	00230 Purine metabolism [PATH:ko00230]	hpxY	oxamate carbamoyltransferase [EC:2.1.3.5]	K22601	0	0	0	0	0	0	0	0	0	0	0	0	0	0	0	0	0	0	0	0	0	0	0	0	0	0	0	0	0	0	0	0	0	0	0	0	0	0	0	0	0	0	0	0	0
09104 Nucleotide metabolism	00230 Purine metabolism [PATH:ko00230]	hpxW	oxamate amidohydrolase [EC:3.5.1.126]	K22602	0	0	0	0	0	0	0	0	0	0	0	0	0	0	0	0	0	0	0	0	0	0	0	0	0	0	0	0	0	0	0	0	0	0	0	0	0	0	0	0	0	0	0	0	0
09104 Nucleotide metabolism	00240 Pyrimidine metabolism [PATH:ko00240]	ushA	5'-nucleotidase / UDP-sugar diphosphatase [EC:3.1.3.5 3.6.1.45]	K11751	0	0	0	0	0	0	0	0	0	0	0	0	0	0	0	0	0	0	0	0	0	0	0	0	0	0	0	0	0	0	0	0	0	0	0	0	0	0	0	0	0	0	0	0	0
09104 Nucleotide metabolism	00240 Pyrimidine metabolism [PATH:ko00240]	surE	5'-nucleotidase [EC:3.1.3.5]	K03787	1	1	1	1	1	1	1	1	1	0	0	0	1	0	1	0	1	1	0	1	1	1	1	1	0	1	1	1	1	1	1	1	0	1	0	1	1	1	1	0	1	1	0	1	1
09104 Nucleotide metabolism	00240 Pyrimidine metabolism [PATH:ko00240]	yjjG	5'-nucleotidase [EC:3.1.3.5]	K08723	0	0	0	0	0	0	0	0	0	0	0	0	0	0	0	0	0	0	0	0	0	0	0	0	0	0	0	0	0	0	0	0	0	0	0	0	0	0	0	0	0	0	0	0	0
09104 Nucleotide metabolism	00240 Pyrimidine metabolism [PATH:ko00240]	yrfG	5'-nucleotidase [EC:3.1.3.5]	K20881	0	0	0	0	0	0	0	0	0	0	0	0	0	0	0	0	0	0	0	0	0	0	0	0	0	0	0	0	0	0	0	0	0	0	0	0	0	0	0	0	0	0	0	0	0
09104 Nucleotide metabolism	00240 Pyrimidine metabolism [PATH:ko00240]	punA, PNP	purine-nucleoside phosphorylase [EC:2.4.2.1]	K03783	0	0	0	0	0	0	0	0	0	0	0	0	0	0	0	0	0	0	0	0	0	0	0	0	0	0	0	0	0	0	0	0	0	0	0	0	0	0	0	1	0	0	0	0	0
09104 Nucleotide metabolism	00240 Pyrimidine metabolism [PATH:ko00240]	deoD	purine-nucleoside phosphorylase [EC:2.4.2.1]	K03784	1	1	1	1	1	1	0	1	0	0	0	0	0	0	0	0	0	0	1	1	1	0	1	1	0	1	1	0	2	1	2	2	1	1	1	1	1	1	2	0	1	2	1	2	0
09104 Nucleotide metabolism	00240 Pyrimidine metabolism [PATH:ko00240]	ppnP	purine/pyrimidine-nucleoside phosphorylase [EC:2.4.2.1 2.4.2.2]	K09913	0	0	0	0	0	0	0	0	0	0	0	0	0	0	0	0	0	0	0	0	0	0	0	0	0	0	0	0	0	0	0	0	0	0	0	0	0	0	0	0	0	0	0	0	0
09104 Nucleotide metabolism	00240 Pyrimidine metabolism [PATH:ko00240]	rihB	ribosylpyrimidine nucleosidase [EC:3.2.2.8]	K10213	0	0	0	0	0	0	0	0	0	0	0	0	0	0	0	0	0	0	0	0	0	0	0	0	0	0	0	0	0	0	0	0	0	0	0	0	0	0	0	0	0	0	0	0	0
09104 Nucleotide metabolism	00240 Pyrimidine metabolism [PATH:ko00240]	ndk, NME	nucleoside-diphosphate kinase [EC:2.7.4.6]	K00940	1	1	1	1	1	1	1	1	1	1	1	0	1	1	1	1	1	0	1	1	1	1	0	1	1	1	1	1	1	0	1	1	1	1	1	0	1	1	1	0	1	1	1	1	1
09104 Nucleotide metabolism	00240 Pyrimidine metabolism [PATH:ko00240]	E1.17.4.1A, nrdA, nrdE	ribonucleoside-diphosphate reductase alpha chain [EC:1.17.4.1]	K00525	0	0	0	0	0	0	0	0	0	0	2	0	1	1	0	1	1	2	1	0	0	0	0	0	0	0	0	0	0	0	0	0	0	0	0	0	0	0	0	0	0	0	0	0	0
09104 Nucleotide metabolism	00240 Pyrimidine metabolism [PATH:ko00240]	E1.17.4.1B, nrdB, nrdF	ribonucleoside-diphosphate reductase beta chain [EC:1.17.4.1]	K00526	0	0	0	0	0	0	0	0	0	1	1	1	2	1	2	2	2	1	0	0	0	0	0	0	0	0	0	0	0	0	0	0	0	0	0	0	0	0	0	0	0	0	0	0	0
09104 Nucleotide metabolism	00240 Pyrimidine metabolism [PATH:ko00240]	rtpR	ribonucleoside-triphosphate reductase (thioredoxin) [EC:1.17.4.2]	K00527	0	0	0	0	0	0	0	0	0	0	0	0	0	0	0	0	0	0	0	0	0	0	0	0	0	0	0	0	0	0	0	0	0	0	0	0	0	0	0	0	0	0	0	0	0
09104 Nucleotide metabolism	00240 Pyrimidine metabolism [PATH:ko00240]	nrdJ	ribonucleotide reductase, class II [EC:1.17.4.2]	K00524	0	0	0	0	0	0	0	0	0	0	0	0	0	0	0	0	0	0	0	0	0	0	0	0	0	0	0	0	0	0	0	0	0	0	0	0	0	0	0	0	0	0	0	0	0
09104 Nucleotide metabolism	00240 Pyrimidine metabolism [PATH:ko00240]	nrdD	ribonucleoside-triphosphate reductase (formate) [EC:1.1.98.6]	K21636	0	0	0	0	0	0	0	0	0	0	0	0	0	0	0	0	0	0	0	1	1	1	1	1	0	1	1	1	2	2	2	2	1	1	1	2	1	2	2	0	2	2	1	2	1
09104 Nucleotide metabolism	00240 Pyrimidine metabolism [PATH:ko00240]	dck	deoxyadenosine/deoxycytidine kinase [EC:2.7.1.76 2.7.1.74]	K15519	0	0	0	0	0	0	0	0	0	0	0	0	0	0	0	0	0	0	0	0	0	0	0	0	0	0	0	0	0	0	0	0	0	0	0	0	0	0	0	0	0	0	0	0	0
09104 Nucleotide metabolism	00240 Pyrimidine metabolism [PATH:ko00240]	ppnN	pyrimidine/purine-5'-nucleotide nucleosidase [EC:3.2.2.10 3.2.2.-]	K06966	0	0	0	0	0	0	0	0	0	0	0	0	0	0	0	0	0	0	0	0	0	0	0	0	0	0	0	0	0	0	0	0	0	0	0	0	0	0	0	0	0	0	0	0	0
09104 Nucleotide metabolism	00240 Pyrimidine metabolism [PATH:ko00240]	cpdB	2',3'-cyclic-nucleotide 2'-phosphodiesterase / 3'-nucleotidase [EC:3.1.4.16 3.1.3.6]	K01119	0	0	0	0	0	0	0	0	0	0	0	0	0	0	0	0	0	0	0	0	0	0	0	0	0	0	0	0	0	0	0	0	0	0	0	0	1	0	0	0	0	0	0	0	0
09104 Nucleotide metabolism	00240 Pyrimidine metabolism [PATH:ko00240]	yfkN	2',3'-cyclic-nucleotide 2'-phosphodiesterase / 3'-nucleotidase / 5'-nucleotidase [EC:3.1.4.16 3.1.3.6 3.1.3.5]	K08693	0	0	0	0	0	0	0	0	0	0	0	0	0	0	0	0	0	0	0	0	0	0	0	0	0	0	0	0	0	0	0	0	0	0	0	0	0	0	0	0	0	0	0	0	0
09104 Nucleotide metabolism	00240 Pyrimidine metabolism [PATH:ko00240]	ymdB	2',3'-cyclic-nucleotide 2'-phosphodiesterase [EC:3.1.4.16]	K09769	1	2	3	2	1	1	2	1	1	1	2	1	2	2	1	2	2	2	0	2	0	2	1	2	1	0	0	0	0	0	0	0	0	0	0	0	0	0	0	0	0	0	0	0	0
09104 Nucleotide metabolism	00240 Pyrimidine metabolism [PATH:ko00240]	mazG	nucleoside triphosphate diphosphatase [EC:3.6.1.9]	K04765	0	0	0	0	0	0	0	0	0	0	0	0	0	0	0	0	0	0	0	0	0	0	0	0	0	0	0	0	0	0	0	0	0	0	0	0	0	0	0	0	0	0	0	0	0
09104 Nucleotide metabolism	00240 Pyrimidine metabolism [PATH:ko00240]	carB, CPA2	carbamoyl-phosphate synthase large subunit [EC:6.3.5.5]	K01955	1	1	1	1	0	0	0	0	0	1	1	0	1	0	0	1	1	1	0	2	1	0	0	2	1	1	1	0	0	1	0	1	1	0	0	2	2	0	1	1	1	0	1	2	0
09104 Nucleotide metabolism	00240 Pyrimidine metabolism [PATH:ko00240]	carA, CPA1	carbamoyl-phosphate synthase small subunit [EC:6.3.5.5]	K01956	0	0	0	0	0	0	0	0	0	1	1	0	0	0	0	1	1	1	0	1	1	1	1	1	1	0	1	0	1	0	0	1	1	1	1	1	1	1	1	1	1	1	1	1	1
09104 Nucleotide metabolism	00240 Pyrimidine metabolism [PATH:ko00240]	pyrB, PYR2	aspartate carbamoyltransferase catalytic subunit [EC:2.1.3.2]	K00609	0	0	0	0	0	0	0	0	0	1	1	0	1	1	0	1	1	0	0	1	1	1	1	1	1	1	1	1	1	1	1	1	1	0	1	1	1	1	1	0	1	0	1	0	1
09104 Nucleotide metabolism	00240 Pyrimidine metabolism [PATH:ko00240]	pyrI	aspartate carbamoyltransferase regulatory subunit	K00610	0	0	0	0	0	0	0	0	0	0	0	0	0	0	0	0	0	0	0	1	1	1	1	1	1	1	1	1	1	1	1	1	1	0	0	1	1	1	1	0	1	0	1	1	1
09104 Nucleotide metabolism	00240 Pyrimidine metabolism [PATH:ko00240]	pyrBI	aspartate carbamoyltransferase [EC:2.1.3.2]	K00608	0	0	0	0	0	0	0	0	0	0	0	0	0	0	0	0	0	0	1	0	0	0	0	0	0	0	0	0	0	0	0	0	0	0	0	0	0	0	0	1	0	0	0	0	0
09104 Nucleotide metabolism	00240 Pyrimidine metabolism [PATH:ko00240]	URA4, pyrC	dihydroorotase [EC:3.5.2.3]	K01465	0	0	0	0	0	0	0	0	1	1	1	1	1	0	0	1	1	1	0	1	1	1	1	1	0	1	1	1	1	1	1	1	1	0	1	1	1	1	1	0	1	0	1	0	1
09104 Nucleotide metabolism	00240 Pyrimidine metabolism [PATH:ko00240]	pyrDI	dihydroorotate dehydrogenase (NAD+) catalytic subunit [EC:1.3.1.14]	K17828	0	0	0	0	0	0	0	0	0	1	1	0	1	1	0	1	1	1	1	1	1	1	1	1	0	1	1	0	0	1	1	1	2	1	0	1	1	2	1	1	1	2	1	1	1
09104 Nucleotide metabolism	00240 Pyrimidine metabolism [PATH:ko00240]	pyrDII	dihydroorotate dehydrogenase electron transfer subunit	K02823	0	0	0	0	0	0	0	0	0	1	1	1	1	0	0	1	1	1	0	0	0	0	0	0	0	1	0	0	0	0	0	0	0	0	0	0	0	0	0	0	0	0	0	0	0
09104 Nucleotide metabolism	00240 Pyrimidine metabolism [PATH:ko00240]	pyrD	dihydroorotate dehydrogenase (fumarate) [EC:1.3.98.1]	K00226	0	0	0	0	0	0	0	0	0	0	0	0	0	0	0	0	0	0	0	0	0	0	0	0	0	0	0	0	0	0	0	0	0	0	0	0	0	0	0	0	0	0	0	0	0
09104 Nucleotide metabolism	00240 Pyrimidine metabolism [PATH:ko00240]	DHODH, pyrD	dihydroorotate dehydrogenase [EC:1.3.5.2]	K00254	0	0	0	0	0	0	0	0	0	0	0	0	0	0	0	0	0	0	0	0	0	0	0	0	0	0	0	0	0	0	0	0	0	0	0	0	0	0	0	0	0	0	0	0	0
09104 Nucleotide metabolism	00240 Pyrimidine metabolism [PATH:ko00240]	pyrE	orotate phosphoribosyltransferase [EC:2.4.2.10]	K00762	0	0	0	0	0	0	0	0	1	1	1	1	1	1	1	1	1	1	1	1	1	0	1	1	1	1	1	0	0	1	0	1	1	1	0	1	1	0	1	1	1	0	1	1	0
09104 Nucleotide metabolism	00240 Pyrimidine metabolism [PATH:ko00240]	pyrF	orotidine-5'-phosphate decarboxylase [EC:4.1.1.23]	K01591	0	0	0	0	0	0	0	0	0	1	1	0	1	1	0	0	1	1	1	1	1	1	0	0	0	1	1	1	1	1	0	1	1	1	1	1	1	1	1	1	1	1	1	1	1
09104 Nucleotide metabolism	00240 Pyrimidine metabolism [PATH:ko00240]	pyrH	uridylate kinase [EC:2.7.4.22]	K09903	1	0	1	1	1	0	1	1	0	1	1	1	1	1	1	1	1	1	1	1	1	1	0	1	1	0	1	0	1	0	1	1	1	1	1	1	1	1	1	1	1	1	1	1	1
09104 Nucleotide metabolism	00240 Pyrimidine metabolism [PATH:ko00240]	pyrG, CTPS	CTP synthase [EC:6.3.4.2]	K01937	1	1	2	1	2	0	1	2	0	0	1	1	1	1	1	1	0	1	0	1	1	1	1	1	1	0	1	1	2	3	2	2	1	2	2	1	1	1	2	1	2	2	2	2	1
09104 Nucleotide metabolism	00240 Pyrimidine metabolism [PATH:ko00240]	cmk	CMP/dCMP kinase [EC:2.7.4.25]	K00945	1	1	0	1	0	0	1	0	1	1	1	0	1	1	1	1	1	1	0	1	1	1	1	1	0	0	1	1	1	0	1	1	1	1	1	1	1	1	1	1	1	1	1	1	1
09104 Nucleotide metabolism	00240 Pyrimidine metabolism [PATH:ko00240]	panC-cmk	pantoate ligase / CMP/dCMP kinase [EC:6.3.2.1 2.7.4.25]	K13799	0	0	0	0	0	0	0	0	0	0	0	0	0	0	0	0	0	0	0	0	0	0	0	0	0	0	0	0	0	0	0	0	0	0	0	0	0	0	0	0	0	0	0	0	0
09104 Nucleotide metabolism	00240 Pyrimidine metabolism [PATH:ko00240]	dcd	dCTP deaminase [EC:3.5.4.13]	K01494	1	1	1	1	1	1	1	1	1	1	1	0	1	1	1	1	1	1	0	1	0	0	0	1	0	0	0	1	0	0	0	0	0	0	0	0	0	0	0	0	0	0	0	0	0
09104 Nucleotide metabolism	00240 Pyrimidine metabolism [PATH:ko00240]	udk, UCK	uridine kinase [EC:2.7.1.48]	K00876	0	0	0	0	0	0	0	0	0	0	0	0	0	0	0	0	0	0	0	0	0	0	0	0	0	0	0	0	0	0	0	0	0	0	0	0	0	0	0	0	0	0	0	0	0
09104 Nucleotide metabolism	00240 Pyrimidine metabolism [PATH:ko00240]	udp, UPP	uridine phosphorylase [EC:2.4.2.3]	K00757	0	0	0	0	0	0	0	0	0	0	0	0	0	0	0	0	0	0	0	1	1	1	0	1	0	0	1	0	1	0	1	1	1	1	0	1	0	0	0	0	1	1	0	0	1
09104 Nucleotide metabolism	00240 Pyrimidine metabolism [PATH:ko00240]	upp, UPRT	uracil phosphoribosyltransferase [EC:2.4.2.9]	K00761	0	0	0	0	0	0	0	0	0	0	0	0	0	0	0	0	0	0	0	0	0	0	0	0	0	0	0	0	0	0	0	0	0	0	0	0	0	0	0	1	0	0	0	0	0
09104 Nucleotide metabolism	00240 Pyrimidine metabolism [PATH:ko00240]	pyrR	pyrimidine operon attenuation protein / uracil phosphoribosyltransferase [EC:2.4.2.9]	K02825	0	0	0	0	0	0	0	0	1	0	1	1	1	1	0	1	1	1	0	0	0	0	0	0	0	0	0	0	0	0	0	0	0	0	0	0	0	0	0	0	0	0	0	0	0
09104 Nucleotide metabolism	00240 Pyrimidine metabolism [PATH:ko00240]	preT	dihydropyrimidine dehydrogenase (NAD+) subunit PreT [EC:1.3.1.1]	K17722	0	0	0	0	0	0	0	0	0	0	0	0	0	0	0	0	0	0	0	0	0	0	0	0	0	0	0	0	0	0	0	0	0	0	0	0	0	0	0	0	0	0	0	0	0
09104 Nucleotide metabolism	00240 Pyrimidine metabolism [PATH:ko00240]	preA	dihydropyrimidine dehydrogenase (NAD+) subunit PreA [EC:1.3.1.1]	K17723	0	0	0	0	0	0	0	0	0	0	0	0	0	0	0	0	0	0	0	0	0	0	0	0	0	0	0	0	0	0	1	0	0	0	0	0	0	0	0	0	0	0	0	0	0
09104 Nucleotide metabolism	00240 Pyrimidine metabolism [PATH:ko00240]	DPYS, dht, hydA	dihydropyrimidinase [EC:3.5.2.2]	K01464	0	0	0	0	0	0	0	0	0	0	0	0	0	0	0	0	0	0	0	0	0	0	0	0	0	0	0	0	0	0	0	0	0	0	0	0	0	0	0	0	0	0	0	0	0
09104 Nucleotide metabolism	00240 Pyrimidine metabolism [PATH:ko00240]	UPB1, pydC	beta-ureidopropionase [EC:3.5.1.6]	K01431	0	0	0	0	0	0	0	0	0	0	0	0	0	0	0	0	0	0	0	0	0	0	0	0	0	0	0	0	0	0	0	0	0	0	0	0	0	0	0	0	0	0	0	0	0
09104 Nucleotide metabolism	00240 Pyrimidine metabolism [PATH:ko00240]	pydC	beta-ureidopropionase / N-carbamoyl-L-amino-acid hydrolase [EC:3.5.1.6 3.5.1.87]	K06016	0	0	0	0	0	0	0	0	0	1	1	0	1	0	1	1	1	1	0	0	0	0	0	0	0	0	0	0	0	0	0	0	0	0	0	0	0	0	0	0	0	0	0	0	0
09104 Nucleotide metabolism	00240 Pyrimidine metabolism [PATH:ko00240]	bar	barbiturase [EC:3.5.2.1]	K19794	0	0	0	0	0	0	0	0	0	0	0	0	0	0	0	0	0	0	0	0	0	0	0	0	0	0	0	0	0	0	0	0	0	0	0	0	0	0	0	0	0	0	0	0	0
09104 Nucleotide metabolism	00240 Pyrimidine metabolism [PATH:ko00240]	rutA	pyrimidine oxygenase [EC:1.14.99.46]	K09018	0	0	0	0	0	0	0	0	0	0	0	0	0	0	0	0	0	0	0	0	0	0	0	0	0	0	0	0	0	0	0	0	0	0	0	0	0	0	0	0	0	0	0	0	0
09104 Nucleotide metabolism	00240 Pyrimidine metabolism [PATH:ko00240]	rutF	flavin reductase [EC:1.5.1.-]	K09024	0	0	0	0	0	0	0	0	0	0	0	0	0	0	0	0	0	0	0	0	0	0	0	0	0	0	0	0	0	0	0	0	0	0	0	0	0	0	0	0	0	0	0	0	0
09104 Nucleotide metabolism	00240 Pyrimidine metabolism [PATH:ko00240]	rutB	ureidoacrylate peracid hydrolase [EC:3.5.1.110]	K09020	0	0	0	0	0	0	0	0	0	0	0	0	0	0	0	0	0	0	0	0	0	0	0	0	0	0	0	0	0	0	0	0	0	0	0	0	0	0	0	0	0	0	0	0	0
09104 Nucleotide metabolism	00240 Pyrimidine metabolism [PATH:ko00240]	rutC	aminoacrylate peracid reductase	K09021	0	0	0	0	0	0	0	0	0	0	0	0	0	0	0	0	0	0	0	0	0	0	0	0	0	0	0	0	0	0	0	0	0	0	0	0	0	0	0	0	0	0	0	0	0
09104 Nucleotide metabolism	00240 Pyrimidine metabolism [PATH:ko00240]	rutD	aminoacrylate hydrolase [EC:3.5.1.-]	K09023	0	0	0	0	0	0	0	0	0	0	0	0	0	0	0	0	0	0	0	0	0	0	0	0	0	0	0	0	0	0	0	0	0	0	0	0	0	0	0	0	0	0	0	0	0
09104 Nucleotide metabolism	00240 Pyrimidine metabolism [PATH:ko00240]	ydfG	3-hydroxy acid dehydrogenase / malonic semialdehyde reductase [EC:1.1.1.381 1.1.1.-]	K16066	0	0	0	0	0	0	0	0	0	0	0	0	0	0	0	0	0	0	0	0	0	0	0	0	0	0	0	0	0	0	0	0	0	0	0	0	0	0	0	0	0	0	0	0	0
09104 Nucleotide metabolism	00240 Pyrimidine metabolism [PATH:ko00240]	rutE	3-hydroxypropanoate dehydrogenase [EC:1.1.1.-]	K09019	0	0	0	0	0	0	0	0	0	0	0	0	0	0	0	0	0	0	0	0	0	0	0	0	0	0	0	0	0	0	0	0	0	0	0	0	0	0	0	0	0	0	0	0	0
09104 Nucleotide metabolism	00240 Pyrimidine metabolism [PATH:ko00240]	pdp	pyrimidine-nucleoside phosphorylase [EC:2.4.2.2]	K00756	0	0	0	0	0	0	0	0	0	0	0	0	0	0	0	0	0	0	1	0	0	0	0	0	0	0	0	0	0	0	0	0	0	0	0	0	0	1	0	1	0	0	0	0	0
09104 Nucleotide metabolism	00240 Pyrimidine metabolism [PATH:ko00240]	codA	cytosine/creatinine deaminase [EC:3.5.4.1 3.5.4.21]	K01485	0	0	0	0	0	0	0	0	0	0	0	0	0	0	0	0	0	0	0	0	0	0	0	0	0	0	0	0	0	0	0	0	0	0	0	0	0	0	0	0	0	0	0	0	0
09104 Nucleotide metabolism	00240 Pyrimidine metabolism [PATH:ko00240]	dcd	dCTP deaminase (dUMP-forming) [EC:3.5.4.30]	K09887	0	0	0	0	0	0	0	0	0	0	0	0	0	0	0	0	0	0	0	0	0	0	0	0	0	0	0	0	0	0	0	0	0	0	0	0	0	0	0	0	0	0	0	0	0
09104 Nucleotide metabolism	00240 Pyrimidine metabolism [PATH:ko00240]	dut, DUT	dUTP pyrophosphatase [EC:3.6.1.23]	K01520	1	1	1	1	1	1	1	1	0	0	0	0	0	0	0	0	0	0	1	1	1	1	1	1	2	1	1	1	1	0	1	1	1	0	1	1	1	1	0	1	1	1	1	1	1
09104 Nucleotide metabolism	00240 Pyrimidine metabolism [PATH:ko00240]	thyA, TYMS	thymidylate synthase [EC:2.1.1.45]	K00560	0	0	0	0	0	0	0	0	0	0	0	0	0	0	0	0	0	0	0	0	0	0	0	0	0	0	0	0	0	0	0	0	0	0	0	0	0	0	0	1	0	0	0	0	0
09104 Nucleotide metabolism	00240 Pyrimidine metabolism [PATH:ko00240]	thyX, thy1	thymidylate synthase (FAD) [EC:2.1.1.148]	K03465	0	1	1	1	1	0	1	0	0	1	1	0	1	1	1	1	1	1	1	1	1	1	1	0	1	1	1	0	1	1	1	1	0	0	0	0	1	0	1	0	0	1	0	0	1
09104 Nucleotide metabolism	00240 Pyrimidine metabolism [PATH:ko00240]	cdd, CDA	cytidine deaminase [EC:3.5.4.5]	K01489	1	1	1	1	1	1	1	1	0	0	1	0	1	1	1	1	1	1	0	2	2	1	0	1	1	1	2	1	1	1	1	1	1	1	1	1	0	1	1	1	2	1	1	1	1
09104 Nucleotide metabolism	00240 Pyrimidine metabolism [PATH:ko00240]	deoA, TYMP	thymidine phosphorylase [EC:2.4.2.4]	K00758	0	0	0	0	0	0	0	0	0	0	0	0	0	0	0	0	0	0	1	0	0	0	0	0	0	0	0	0	0	0	0	0	0	0	0	0	0	0	0	0	0	0	0	0	0
09104 Nucleotide metabolism	00240 Pyrimidine metabolism [PATH:ko00240]	yfbR	5'-deoxynucleotidase [EC:3.1.3.89]	K08722	0	0	0	0	0	0	0	0	1	1	0	1	1	1	1	1	1	0	0	0	0	0	0	0	0	0	0	0	0	0	0	0	0	0	1	0	0	0	0	0	0	0	0	0	0
09104 Nucleotide metabolism	00240 Pyrimidine metabolism [PATH:ko00240]	comEB	dCMP deaminase [EC:3.5.4.12]	K01493	0	0	0	0	0	0	0	0	0	0	0	0	0	0	0	0	0	0	1	1	2	1	1	1	1	1	1	1	1	1	1	1	1	1	1	1	1	2	1	1	1	1	1	1	1
09104 Nucleotide metabolism	00240 Pyrimidine metabolism [PATH:ko00240]	gp42	dCMP hydroxymethylase [EC:2.1.2.8]	K19796	0	0	0	0	0	0	0	0	0	0	0	0	0	0	0	0	0	0	0	0	0	0	0	0	0	0	0	0	0	0	0	0	0	0	0	0	0	0	0	0	0	0	0	0	0
09104 Nucleotide metabolism	00240 Pyrimidine metabolism [PATH:ko00240]	gp1	T-even-induced deoxynucleotide kinase [EC:2.7.4.12]	K19797	0	0	0	0	0	0	0	0	0	0	0	0	0	0	0	0	0	0	0	0	0	0	0	0	0	0	0	0	0	0	0	0	0	0	0	0	0	0	0	0	0	0	0	0	0
09104 Nucleotide metabolism	00240 Pyrimidine metabolism [PATH:ko00240]	tdk, TK	thymidine kinase [EC:2.7.1.21]	K00857	1	1	1	1	0	1	0	1	0	0	0	0	0	0	0	0	0	0	0	0	0	0	0	0	0	0	0	0	0	0	0	0	0	0	0	0	0	0	0	0	0	0	0	0	0
09104 Nucleotide metabolism	00240 Pyrimidine metabolism [PATH:ko00240]	tmk, DTYMK	dTMP kinase [EC:2.7.4.9]	K00943	1	1	2	1	1	0	1	1	1	1	1	1	1	1	1	1	1	1	0	1	1	1	0	1	1	1	1	1	1	1	1	1	1	1	1	1	1	1	1	1	1	1	1	0	1
09104 Nucleotide metabolism	00240 Pyrimidine metabolism [PATH:ko00240]	psuK	pseudouridine kinase [EC:2.7.1.83]	K16328	0	0	0	0	0	0	0	0	0	0	0	0	0	0	0	0	0	0	0	0	0	0	0	0	0	0	0	0	0	0	0	0	0	0	0	0	0	0	0	0	0	0	0	0	0
09104 Nucleotide metabolism	00240 Pyrimidine metabolism [PATH:ko00240]	psuG	pseudouridylate synthase [EC:4.2.1.70]	K16329	0	0	0	0	0	0	0	0	0	0	0	0	0	0	0	0	0	0	0	0	0	0	0	0	0	0	0	0	0	0	0	0	0	0	0	0	0	0	0	0	0	0	0	0	0
09105 Amino acid metabolism	00250 Alanine, aspartate and glutamate metabolism [PATH:ko00250]	glmS, GFPT	glutamine---fructose-6-phosphate transaminase (isomerizing) [EC:2.6.1.16]	K00820	0	0	0	0	0	0	0	0	0	1	2	1	1	1	1	1	1	2	1	1	1	1	1	1	1	0	1	1	1	1	1	1	1	1	1	1	1	1	1	1	2	0	1	1	1
09105 Amino acid metabolism	00250 Alanine, aspartate and glutamate metabolism [PATH:ko00250]	glnA, GLUL	glutamine synthetase [EC:6.3.1.2]	K01915	0	1	1	1	0	0	1	1	1	1	2	2	1	2	2	2	1	1	1	3	3	3	3	3	2	1	3	0	1	1	2	3	2	2	2	3	2	3	3	3	2	3	2	2	2
09105 Amino acid metabolism	00250 Alanine, aspartate and glutamate metabolism [PATH:ko00250]	puuE	4-aminobutyrate aminotransferase [EC:2.6.1.19]	K00823	0	0	0	0	0	0	0	0	0	0	0	0	0	0	0	0	0	0	0	0	0	0	0	0	0	0	0	0	0	0	0	0	0	0	0	0	0	0	0	0	0	0	0	0	0
09105 Amino acid metabolism	00250 Alanine, aspartate and glutamate metabolism [PATH:ko00250]	gabT	4-aminobutyrate aminotransferase / (S)-3-amino-2-methylpropionate transaminase / 5-aminovalerate transaminase [EC:2.6.1.19 2.6.1.22 2.6.1.48]	K07250	0	0	0	0	0	0	0	0	0	0	0	0	0	0	0	0	0	0	0	0	0	0	0	0	0	0	0	0	0	0	0	0	0	0	0	0	0	0	0	0	0	0	0	0	0
09105 Amino acid metabolism	00250 Alanine, aspartate and glutamate metabolism [PATH:ko00250]	E4.1.1.15, gadB, gadA, GAD	glutamate decarboxylase [EC:4.1.1.15]	K01580	0	0	0	0	0	0	0	0	0	0	0	0	0	0	0	0	0	0	0	0	0	0	0	0	0	1	0	0	0	0	0	0	0	0	0	0	0	0	0	0	0	0	0	0	0
09105 Amino acid metabolism	00250 Alanine, aspartate and glutamate metabolism [PATH:ko00250]	davT, gabT	5-aminovalerate/4-aminobutyrate aminotransferase [EC:2.6.1.48 2.6.1.19]	K14268	0	0	0	0	0	0	0	0	0	0	0	0	0	0	0	0	0	0	0	0	0	0	0	0	0	0	0	0	0	0	0	0	0	0	0	0	0	0	0	0	0	0	0	0	0
09105 Amino acid metabolism	00250 Alanine, aspartate and glutamate metabolism [PATH:ko00250]	gabD	succinate-semialdehyde dehydrogenase / glutarate-semialdehyde dehydrogenase [EC:1.2.1.16 1.2.1.79 1.2.1.20]	K00135	0	0	0	0	0	0	0	0	0	0	0	0	0	0	0	0	0	0	0	0	0	0	0	0	0	0	0	0	0	0	0	0	0	0	0	0	0	0	0	0	0	0	0	0	0
09105 Amino acid metabolism	00250 Alanine, aspartate and glutamate metabolism [PATH:ko00250]	sad	succinate-semialdehyde dehydrogenase [EC:1.2.1.16 1.2.1.24]	K08324	0	0	0	0	0	0	0	0	0	0	0	0	0	0	0	0	0	0	0	0	0	0	0	0	0	0	0	0	0	0	0	0	0	0	0	0	0	0	0	0	0	0	0	0	0
09105 Amino acid metabolism	00250 Alanine, aspartate and glutamate metabolism [PATH:ko00250]	gudB, rocG	glutamate dehydrogenase [EC:1.4.1.2]	K00260	0	0	0	0	0	0	0	0	0	0	0	0	0	0	0	0	0	0	0	0	0	0	0	0	0	0	0	0	0	0	0	0	0	0	0	0	0	0	0	0	0	0	0	0	0
09105 Amino acid metabolism	00250 Alanine, aspartate and glutamate metabolism [PATH:ko00250]	GLUD1_2, gdhA	glutamate dehydrogenase (NAD(P)+) [EC:1.4.1.3]	K00261	0	0	0	0	0	0	0	0	0	1	1	0	1	1	1	1	1	0	0	0	0	0	0	0	0	0	0	0	0	0	0	0	0	0	0	0	0	0	0	0	0	0	0	0	0
09105 Amino acid metabolism	00250 Alanine, aspartate and glutamate metabolism [PATH:ko00250]	E1.4.1.4, gdhA	glutamate dehydrogenase (NADP+) [EC:1.4.1.4]	K00262	0	0	0	0	0	0	0	0	0	0	0	0	0	0	0	0	0	0	1	1	1	0	1	1	1	0	1	0	1	1	1	1	0	0	0	1	1	1	1	0	1	1	1	1	1
09105 Amino acid metabolism	00250 Alanine, aspartate and glutamate metabolism [PATH:ko00250]	gltB	glutamate synthase (NADPH) large chain [EC:1.4.1.13]	K00265	0	0	0	0	0	0	0	0	0	0	1	0	1	1	1	1	1	1	1	1	1	0	0	1	0	0	1	0	1	0	1	1	1	1	0	1	0	1	1	0	1	1	1	1	1
09105 Amino acid metabolism	00250 Alanine, aspartate and glutamate metabolism [PATH:ko00250]	gltD	glutamate synthase (NADPH) small chain [EC:1.4.1.13]	K00266	0	1	0	1	0	1	0	0	0	0	1	1	0	1	1	1	1	1	1	1	1	2	1	1	1	1	2	1	1	1	2	1	2	2	0	0	0	2	1	0	2	1	1	1	0
09105 Amino acid metabolism	00250 Alanine, aspartate and glutamate metabolism [PATH:ko00250]	purF, PPAT	amidophosphoribosyltransferase [EC:2.4.2.14]	K00764	0	0	0	0	0	0	0	0	0	1	1	1	1	1	1	1	1	1	0	2	2	2	2	1	1	1	2	1	1	1	1	1	2	1	1	2	2	2	1	1	2	1	2	1	2
09105 Amino acid metabolism	00250 Alanine, aspartate and glutamate metabolism [PATH:ko00250]	purQ	phosphoribosylformylglycinamidine synthase subunit PurQ / glutaminase [EC:6.3.5.3 3.5.1.2]	K23265	0	0	0	0	0	0	0	0	0	1	1	1	1	0	0	1	1	1	0	0	0	0	0	0	0	0	0	0	0	0	0	0	0	0	0	0	0	0	0	1	0	0	0	0	0
09105 Amino acid metabolism	00250 Alanine, aspartate and glutamate metabolism [PATH:ko00250]	purB, ADSL	adenylosuccinate lyase [EC:4.3.2.2]	K01756	0	1	0	0	0	1	1	1	0	1	0	1	1	0	1	1	1	1	0	1	1	1	0	1	0	0	1	1	0	0	1	1	1	1	0	1	1	1	1	0	0	0	1	0	1
09105 Amino acid metabolism	00250 Alanine, aspartate and glutamate metabolism [PATH:ko00250]	purA, ADSS	adenylosuccinate synthase [EC:6.3.4.4]	K01939	0	2	1	1	2	2	1	1	1	1	1	1	1	1	1	1	1	1	1	1	1	1	0	1	1	0	1	0	1	1	1	1	1	1	0	1	1	1	1	1	1	1	1	1	1
09105 Amino acid metabolism	00250 Alanine, aspartate and glutamate metabolism [PATH:ko00250]	carB, CPA2	carbamoyl-phosphate synthase large subunit [EC:6.3.5.5]	K01955	1	1	1	1	0	0	0	0	0	1	1	0	1	0	0	1	1	1	0	2	1	0	0	2	1	1	1	0	0	1	0	1	1	0	0	2	2	0	1	1	1	0	1	2	0
09105 Amino acid metabolism	00250 Alanine, aspartate and glutamate metabolism [PATH:ko00250]	carA, CPA1	carbamoyl-phosphate synthase small subunit [EC:6.3.5.5]	K01956	0	0	0	0	0	0	0	0	0	1	1	0	0	0	0	1	1	1	0	1	1	1	1	1	1	0	1	0	1	0	0	1	1	1	1	1	1	1	1	1	1	1	1	1	1
09105 Amino acid metabolism	00250 Alanine, aspartate and glutamate metabolism [PATH:ko00250]	pyrB, PYR2	aspartate carbamoyltransferase catalytic subunit [EC:2.1.3.2]	K00609	0	0	0	0	0	0	0	0	0	1	1	0	1	1	0	1	1	0	0	1	1	1	1	1	1	1	1	1	1	1	1	1	1	0	1	1	1	1	1	0	1	0	1	0	1
09105 Amino acid metabolism	00250 Alanine, aspartate and glutamate metabolism [PATH:ko00250]	pyrI	aspartate carbamoyltransferase regulatory subunit	K00610	0	0	0	0	0	0	0	0	0	0	0	0	0	0	0	0	0	0	0	1	1	1	1	1	1	1	1	1	1	1	1	1	1	0	0	1	1	1	1	0	1	0	1	1	1
09105 Amino acid metabolism	00250 Alanine, aspartate and glutamate metabolism [PATH:ko00250]	pyrBI	aspartate carbamoyltransferase [EC:2.1.3.2]	K00608	0	0	0	0	0	0	0	0	0	0	0	0	0	0	0	0	0	0	1	0	0	0	0	0	0	0	0	0	0	0	0	0	0	0	0	0	0	0	0	1	0	0	0	0	0
09105 Amino acid metabolism	00250 Alanine, aspartate and glutamate metabolism [PATH:ko00250]	aspB	aspartate aminotransferase [EC:2.6.1.1]	K00812	0	0	0	0	0	0	0	0	0	0	0	0	0	0	0	0	0	0	0	0	0	0	0	0	0	0	0	0	0	0	0	0	0	0	0	0	0	0	0	0	0	0	0	0	0
09105 Amino acid metabolism	00250 Alanine, aspartate and glutamate metabolism [PATH:ko00250]	aspC	aspartate aminotransferase [EC:2.6.1.1]	K00813	0	0	0	0	0	0	0	0	0	0	0	0	0	0	0	0	0	0	0	0	0	0	0	0	0	0	0	0	0	0	0	0	0	0	0	0	0	0	0	0	0	0	0	0	0
09105 Amino acid metabolism	00250 Alanine, aspartate and glutamate metabolism [PATH:ko00250]	yhdR	aspartate aminotransferase [EC:2.6.1.1]	K11358	0	0	0	0	0	0	0	0	0	0	0	0	0	0	0	0	0	0	0	1	1	0	0	1	0	1	1	1	0	1	1	1	1	1	1	1	1	1	1	1	1	1	0	1	1
09105 Amino acid metabolism	00250 Alanine, aspartate and glutamate metabolism [PATH:ko00250]	nadB	L-aspartate oxidase [EC:1.4.3.16]	K00278	1	1	1	1	1	1	1	1	0	0	1	0	1	1	1	1	1	1	0	0	0	0	0	0	0	0	0	0	0	0	0	0	0	1	0	0	0	0	0	0	0	0	0	0	0
09105 Amino acid metabolism	00250 Alanine, aspartate and glutamate metabolism [PATH:ko00250]	racD	aspartate racemase [EC:5.1.1.13]	K01779	0	0	0	0	0	0	0	0	0	0	0	0	0	0	0	0	0	0	1	2	1	2	1	2	2	0	1	0	0	2	1	1	0	1	1	0	0	2	1	0	1	0	2	0	1
09105 Amino acid metabolism	00250 Alanine, aspartate and glutamate metabolism [PATH:ko00250]	E3.5.1.1, ansA, ansB	L-asparaginase [EC:3.5.1.1]	K01424	0	0	0	0	0	0	0	0	0	0	0	0	0	0	0	0	0	0	0	0	0	0	0	0	0	0	0	0	0	0	0	0	0	0	0	0	0	0	0	1	0	0	0	0	0
09105 Amino acid metabolism	00250 Alanine, aspartate and glutamate metabolism [PATH:ko00250]	ASRGL1, iaaA	L-asparaginase / beta-aspartyl-peptidase [EC:3.5.1.1 3.4.19.5]	K13051	0	0	0	0	0	0	0	0	0	0	0	0	0	0	0	0	0	0	0	0	0	0	0	0	0	0	0	0	0	0	0	0	0	0	0	0	0	0	0	0	0	0	0	0	0
09105 Amino acid metabolism	00250 Alanine, aspartate and glutamate metabolism [PATH:ko00250]	aspQ, ansB, ansA	glutamin-(asparagin-)ase [EC:3.5.1.38]	K05597	0	0	0	0	0	0	0	0	0	0	0	0	0	0	0	0	0	0	0	0	0	0	0	0	0	0	0	0	0	0	0	0	0	0	0	0	0	0	0	0	0	0	0	0	0
09105 Amino acid metabolism	00250 Alanine, aspartate and glutamate metabolism [PATH:ko00250]	asnA	aspartate--ammonia ligase [EC:6.3.1.1]	K01914	0	0	0	0	0	0	0	0	0	0	0	0	0	0	0	0	0	0	0	1	1	1	1	1	0	0	1	1	1	1	1	1	1	1	1	1	1	1	1	0	1	1	1	1	1
09105 Amino acid metabolism	00250 Alanine, aspartate and glutamate metabolism [PATH:ko00250]	asnB, ASNS	asparagine synthase (glutamine-hydrolysing) [EC:6.3.5.4]	K01953	0	0	0	0	1	0	0	0	0	0	0	0	0	1	0	0	0	0	0	1	0	1	1	1	0	0	1	0	1	1	1	1	1	0	1	1	2	1	1	0	1	1	1	1	1
09105 Amino acid metabolism	00250 Alanine, aspartate and glutamate metabolism [PATH:ko00250]	NIT2, yafV	omega-amidase [EC:3.5.1.3]	K13566	0	0	0	0	0	0	0	0	0	0	0	0	0	0	0	0	0	0	0	0	0	0	0	0	0	0	0	0	0	0	0	0	0	0	0	1	0	0	0	0	0	0	0	0	0
09105 Amino acid metabolism	00250 Alanine, aspartate and glutamate metabolism [PATH:ko00250]	asdA	aspartate 4-decarboxylase [EC:4.1.1.12]	K09758	0	0	0	0	0	0	0	0	0	0	0	0	0	0	0	0	0	0	0	0	0	0	0	0	0	0	0	0	0	0	0	0	0	0	0	0	0	0	0	0	0	0	0	0	0
09105 Amino acid metabolism	00250 Alanine, aspartate and glutamate metabolism [PATH:ko00250]	alaA	alanine-synthesizing transaminase [EC:2.6.1.66 2.6.1.2]	K14260	1	1	1	1	1	1	1	1	0	1	0	1	1	0	1	1	1	0	0	0	0	0	0	0	0	0	0	0	0	0	0	0	0	0	0	0	0	0	0	1	0	0	0	0	0
09105 Amino acid metabolism	00250 Alanine, aspartate and glutamate metabolism [PATH:ko00250]	ald	alanine dehydrogenase [EC:1.4.1.1]	K00259	0	1	1	1	0	0	1	0	0	0	0	0	0	0	0	0	0	0	1	0	0	0	0	0	0	0	0	0	0	0	0	0	0	0	0	0	0	0	0	0	0	0	0	0	0
09105 Amino acid metabolism	00250 Alanine, aspartate and glutamate metabolism [PATH:ko00250]	ala	alanine dehydrogenase [EC:1.4.1.1]	K19244	0	0	0	0	0	0	0	0	0	0	0	0	0	0	0	0	0	0	0	0	0	0	0	0	0	0	0	0	0	0	0	0	0	0	0	0	0	0	0	0	0	0	0	0	0
09105 Amino acid metabolism	00250 Alanine, aspartate and glutamate metabolism [PATH:ko00250]	aspA	aspartate ammonia-lyase [EC:4.3.1.1]	K01744	0	0	0	0	0	0	0	0	0	0	0	0	0	0	0	0	0	0	0	0	0	0	0	0	0	0	0	0	0	0	0	0	0	0	0	0	0	0	0	0	0	0	0	0	0
09105 Amino acid metabolism	00250 Alanine, aspartate and glutamate metabolism [PATH:ko00250]	argG, ASS1	argininosuccinate synthase [EC:6.3.4.5]	K01940	1	1	1	1	0	2	1	1	0	1	2	1	1	0	1	1	1	2	1	1	1	1	1	1	1	1	1	0	1	1	1	1	1	1	1	1	1	1	1	1	1	1	1	1	1
09105 Amino acid metabolism	00250 Alanine, aspartate and glutamate metabolism [PATH:ko00250]	argH, ASL	argininosuccinate lyase [EC:4.3.2.1]	K01755	0	1	0	0	0	0	1	0	0	0	1	0	1	1	1	1	0	1	1	1	1	1	1	1	0	1	1	0	0	1	1	1	1	0	1	1	1	1	1	1	1	1	1	1	1
09105 Amino acid metabolism	00250 Alanine, aspartate and glutamate metabolism [PATH:ko00250]	argHA	argininosuccinate lyase / amino-acid N-acetyltransferase [EC:4.3.2.1 2.3.1.1]	K14681	0	0	0	0	0	0	0	0	0	0	0	0	0	0	0	0	0	0	0	0	0	0	0	0	0	0	0	0	0	0	0	0	0	0	0	0	0	0	0	0	0	0	0	0	0
09105 Amino acid metabolism	00250 Alanine, aspartate and glutamate metabolism [PATH:ko00250]	ASPA, aspA	aspartoacylase [EC:3.5.1.15]	K01437	0	0	0	0	0	0	0	0	0	0	0	0	0	0	0	0	0	0	0	0	0	0	0	0	0	0	0	0	0	0	0	0	0	0	0	0	0	0	0	0	0	0	0	0	0
09105 Amino acid metabolism	00250 Alanine, aspartate and glutamate metabolism [PATH:ko00250]	putA	RHH-type transcriptional regulator, proline utilization regulon repressor / proline dehydrogenase / delta 1-pyrroline-5-carboxylate dehydrogenase [EC:1.5.5.2 1.2.1.88]	K13821	0	0	0	0	0	0	0	0	0	0	0	0	0	0	0	0	0	0	0	0	0	0	0	0	0	0	0	0	0	0	0	0	0	0	0	0	0	0	0	0	0	0	0	0	0
09105 Amino acid metabolism	00250 Alanine, aspartate and glutamate metabolism [PATH:ko00250]	glsA, GLS	glutaminase [EC:3.5.1.2]	K01425	0	0	0	0	0	0	0	0	0	0	0	0	0	0	0	0	0	0	0	0	0	0	0	0	0	0	0	0	0	0	0	0	0	0	0	0	0	0	0	0	0	0	0	0	0
09105 Amino acid metabolism	00250 Alanine, aspartate and glutamate metabolism [PATH:ko00250]	nit	2-oxoglutaramate amidase [EC:3.5.1.111]	K08590	0	0	0	0	0	0	0	0	0	0	0	0	0	0	0	0	0	0	0	0	0	0	0	0	0	0	0	0	0	0	0	0	0	0	0	0	0	0	0	0	0	0	0	0	0
09105 Amino acid metabolism	00260 Glycine, serine and threonine metabolism [PATH:ko00260]	PGAM, gpmA	2,3-bisphosphoglycerate-dependent phosphoglycerate mutase [EC:5.4.2.11]	K01834	1	1	1	1	1	1	1	1	0	0	0	0	0	0	0	0	0	0	0	0	0	0	0	0	0	0	0	0	0	0	0	0	0	1	0	0	0	1	0	0	0	0	1	0	0
09105 Amino acid metabolism	00260 Glycine, serine and threonine metabolism [PATH:ko00260]	gpmB	2,3-bisphosphoglycerate-dependent phosphoglycerate mutase [EC:5.4.2.11]	K15634	0	0	0	0	0	0	0	0	0	0	1	0	0	0	0	0	1	1	0	0	0	0	0	0	0	0	0	0	0	0	0	0	0	0	0	0	0	0	0	0	0	0	0	0	0
09105 Amino acid metabolism	00260 Glycine, serine and threonine metabolism [PATH:ko00260]	gpmI	2,3-bisphosphoglycerate-independent phosphoglycerate mutase [EC:5.4.2.12]	K15633	0	0	0	0	0	0	0	0	0	0	0	0	0	0	0	0	0	0	1	1	1	0	0	1	0	0	1	0	1	1	1	1	1	0	1	1	0	1	1	1	1	1	0	0	1
09105 Amino acid metabolism	00260 Glycine, serine and threonine metabolism [PATH:ko00260]	apgM	2,3-bisphosphoglycerate-independent phosphoglycerate mutase [EC:5.4.2.12]	K15635	0	0	0	0	0	0	0	0	1	1	0	0	2	1	1	1	0	0	0	0	0	0	0	0	0	0	0	0	0	0	0	0	0	0	0	0	0	0	0	0	0	0	0	0	0
09105 Amino acid metabolism	00260 Glycine, serine and threonine metabolism [PATH:ko00260]	DLD, lpd, pdhD	dihydrolipoamide dehydrogenase [EC:1.8.1.4]	K00382	1	3	3	3	3	1	3	1	1	2	1	2	2	0	2	2	2	1	1	0	0	0	0	0	0	0	0	0	0	0	0	0	0	0	0	0	0	0	0	0	0	0	0	0	0
09105 Amino acid metabolism	00260 Glycine, serine and threonine metabolism [PATH:ko00260]	ghrB	glyoxylate/hydroxypyruvate/2-ketogluconate reductase [EC:1.1.1.79 1.1.1.81 1.1.1.215]	K00090	0	0	0	0	0	0	0	0	0	0	0	0	0	0	0	0	0	0	0	0	0	0	0	0	0	0	0	0	0	0	0	0	0	0	0	0	0	0	0	0	0	0	0	0	0
09105 Amino acid metabolism	00260 Glycine, serine and threonine metabolism [PATH:ko00260]	gck, gckA, GLYCTK	glycerate 2-kinase [EC:2.7.1.165]	K11529	1	1	1	1	0	1	1	1	0	0	1	0	1	1	1	1	1	1	0	0	0	0	0	0	1	0	0	0	0	0	0	0	0	0	0	0	0	0	0	0	0	0	0	0	0
09105 Amino acid metabolism	00260 Glycine, serine and threonine metabolism [PATH:ko00260]	ghrA	glyoxylate/hydroxypyruvate reductase [EC:1.1.1.79 1.1.1.81]	K12972	0	0	0	0	0	0	0	0	0	0	0	0	0	0	0	0	0	0	0	0	0	0	0	0	0	0	0	0	0	0	0	0	0	0	0	0	0	0	0	0	0	0	0	0	0
09105 Amino acid metabolism	00260 Glycine, serine and threonine metabolism [PATH:ko00260]	hprA	glycerate dehydrogenase [EC:1.1.1.29]	K00018	0	0	0	0	0	0	0	0	0	1	1	0	1	1	0	1	1	1	0	0	0	0	0	0	0	1	0	1	0	1	1	1	2	1	0	1	1	1	1	0	1	1	1	0	1
09105 Amino acid metabolism	00260 Glycine, serine and threonine metabolism [PATH:ko00260]	glyA, SHMT	glycine hydroxymethyltransferase [EC:2.1.2.1]	K00600	1	1	1	1	1	2	1	2	1	1	2	1	2	1	1	2	2	1	1	1	1	1	0	0	1	1	0	0	1	1	1	1	1	1	1	1	0	1	1	1	1	1	1	1	1
09105 Amino acid metabolism	00260 Glycine, serine and threonine metabolism [PATH:ko00260]	GLDC, gcvP	glycine dehydrogenase [EC:1.4.4.2]	K00281	0	0	0	0	0	0	0	0	0	0	0	0	0	0	0	0	0	0	0	0	0	0	0	0	0	0	0	0	0	0	0	0	0	0	0	0	0	0	0	0	0	0	0	0	0
09105 Amino acid metabolism	00260 Glycine, serine and threonine metabolism [PATH:ko00260]	gcvPA	glycine dehydrogenase subunit 1 [EC:1.4.4.2]	K00282	1	1	1	1	0	0	1	0	0	1	1	0	1	1	1	1	1	1	1	0	0	0	0	0	0	0	0	0	0	0	0	0	0	0	0	0	0	0	0	0	0	0	0	0	0
09105 Amino acid metabolism	00260 Glycine, serine and threonine metabolism [PATH:ko00260]	gcvPB	glycine dehydrogenase subunit 2 [EC:1.4.4.2]	K00283	1	1	1	1	0	0	1	0	0	1	1	0	1	1	1	1	1	1	1	0	0	0	0	0	0	0	0	0	0	0	0	0	0	0	0	0	0	0	0	0	0	0	0	0	0
09105 Amino acid metabolism	00260 Glycine, serine and threonine metabolism [PATH:ko00260]	gcvT, AMT	aminomethyltransferase [EC:2.1.2.10]	K00605	1	1	1	1	1	0	1	1	0	1	1	0	1	2	1	1	1	2	1	0	0	0	0	0	0	0	0	0	0	0	0	0	0	0	0	0	0	0	0	0	0	0	0	0	0
09105 Amino acid metabolism	00260 Glycine, serine and threonine metabolism [PATH:ko00260]	gcvH, GCSH	glycine cleavage system H protein	K02437	1	1	1	1	1	0	1	1	1	2	2	2	2	2	2	2	2	2	1	0	0	0	0	0	0	0	0	0	0	0	0	0	0	0	0	0	0	0	0	0	0	0	0	0	0
09105 Amino acid metabolism	00260 Glycine, serine and threonine metabolism [PATH:ko00260]	glxK, garK	glycerate 2-kinase [EC:2.7.1.165]	K00865	0	0	0	0	0	0	0	0	0	0	0	0	0	0	0	0	0	0	1	0	1	0	0	0	0	0	1	0	0	0	0	0	0	0	0	0	0	0	0	1	0	0	0	0	0
09105 Amino acid metabolism	00260 Glycine, serine and threonine metabolism [PATH:ko00260]	serA, PHGDH	D-3-phosphoglycerate dehydrogenase / 2-oxoglutarate reductase [EC:1.1.1.95 1.1.1.399]	K00058	0	0	0	0	0	0	0	0	0	5	4	3	4	4	2	4	3	4	0	1	1	1	1	1	0	1	1	0	0	1	1	1	1	0	0	1	1	1	1	1	0	1	1	1	1
09105 Amino acid metabolism	00260 Glycine, serine and threonine metabolism [PATH:ko00260]	serC, PSAT1	phosphoserine aminotransferase [EC:2.6.1.52]	K00831	1	1	1	1	1	0	1	1	1	1	0	1	1	0	1	1	1	0	1	1	1	1	1	1	0	1	1	1	1	1	1	1	1	1	0	1	1	1	1	1	1	1	1	1	1
09105 Amino acid metabolism	00260 Glycine, serine and threonine metabolism [PATH:ko00260]	serB, PSPH	phosphoserine phosphatase [EC:3.1.3.3]	K01079	0	0	0	0	0	0	0	0	0	0	0	0	0	0	0	0	0	0	0	0	0	0	0	0	0	0	0	0	0	0	0	0	0	0	0	0	0	0	0	0	0	0	0	0	0
09105 Amino acid metabolism	00260 Glycine, serine and threonine metabolism [PATH:ko00260]	thrH	phosphoserine / homoserine phosphotransferase [EC:3.1.3.3 2.7.1.39]	K02203	1	1	2	1	1	1	1	1	0	0	0	0	0	0	0	0	0	0	1	1	1	1	1	1	1	1	2	1	1	1	1	1	1	1	0	1	1	1	0	1	1	1	1	1	1
09105 Amino acid metabolism	00260 Glycine, serine and threonine metabolism [PATH:ko00260]	psp	phosphoserine phosphatase [EC:3.1.3.3]	K22305	0	0	0	0	0	0	0	0	0	0	0	0	0	0	0	0	0	0	0	0	0	0	0	0	0	0	0	0	0	0	0	0	0	0	0	0	0	0	0	0	0	0	0	0	0
09105 Amino acid metabolism	00260 Glycine, serine and threonine metabolism [PATH:ko00260]	cysO	cysteine synthase / O-phosphoserine sulfhydrylase / cystathionine beta-synthase [EC:2.5.1.47 2.5.1.65 4.2.1.22]	K10150	0	0	0	0	0	0	0	0	0	0	0	0	0	0	0	0	0	0	0	0	0	0	0	0	0	0	0	0	0	0	0	0	0	0	0	0	0	0	0	0	0	0	0	0	0
09105 Amino acid metabolism	00260 Glycine, serine and threonine metabolism [PATH:ko00260]	mccB	cystathionine gamma-lyase / homocysteine desulfhydrase [EC:4.4.1.1 4.4.1.2]	K17217	0	0	0	0	0	0	0	0	0	0	0	0	0	0	0	0	0	0	0	0	0	0	0	0	0	0	0	0	0	0	0	0	0	0	0	0	0	0	0	0	0	0	0	0	0
09105 Amino acid metabolism	00260 Glycine, serine and threonine metabolism [PATH:ko00260]	pssA	CDP-diacylglycerol---serine O-phosphatidyltransferase [EC:2.7.8.8]	K00998	0	0	0	0	0	0	0	0	0	0	0	0	0	0	0	0	0	0	0	0	0	0	0	0	0	0	0	0	0	0	0	0	0	0	0	0	0	0	0	0	0	0	0	0	0
09105 Amino acid metabolism	00260 Glycine, serine and threonine metabolism [PATH:ko00260]	CHO1, pssA	CDP-diacylglycerol---serine O-phosphatidyltransferase [EC:2.7.8.8]	K17103	0	0	0	0	0	0	0	0	0	0	0	0	0	0	0	0	0	0	0	0	0	0	0	0	0	0	0	0	0	0	0	0	0	0	1	1	0	0	0	1	0	0	0	0	1
09105 Amino acid metabolism	00260 Glycine, serine and threonine metabolism [PATH:ko00260]	ydfG	3-hydroxy acid dehydrogenase / malonic semialdehyde reductase [EC:1.1.1.381 1.1.1.-]	K16066	0	0	0	0	0	0	0	0	0	0	0	0	0	0	0	0	0	0	0	0	0	0	0	0	0	0	0	0	0	0	0	0	0	0	0	0	0	0	0	0	0	0	0	0	0
09105 Amino acid metabolism	00260 Glycine, serine and threonine metabolism [PATH:ko00260]	lysC	aspartate kinase [EC:2.7.2.4]	K00928	0	1	2	2	0	2	2	1	0	2	0	2	2	0	1	2	2	0	0	1	1	1	1	1	0	0	0	1	1	0	1	1	1	1	1	1	1	0	1	0	1	1	1	0	1
09105 Amino acid metabolism	00260 Glycine, serine and threonine metabolism [PATH:ko00260]	thrA	bifunctional aspartokinase / homoserine dehydrogenase 1 [EC:2.7.2.4 1.1.1.3]	K12524	0	0	0	0	0	0	0	0	0	0	0	0	0	0	0	0	0	0	0	1	1	1	0	1	1	1	1	0	1	0	1	1	1	0	1	1	1	1	0	0	1	1	1	1	1
09105 Amino acid metabolism	00260 Glycine, serine and threonine metabolism [PATH:ko00260]	metL	bifunctional aspartokinase / homoserine dehydrogenase 2 [EC:2.7.2.4 1.1.1.3]	K12525	0	0	0	0	0	0	0	0	0	0	0	0	0	0	0	0	0	0	0	0	0	0	0	0	0	0	0	0	0	0	0	0	0	0	0	0	0	0	0	0	0	0	0	0	0
09105 Amino acid metabolism	00260 Glycine, serine and threonine metabolism [PATH:ko00260]	lysAC	bifunctional diaminopimelate decarboxylase / aspartate kinase [EC:4.1.1.20 2.7.2.4]	K12526	0	0	0	0	0	0	0	0	0	0	0	0	0	0	0	0	0	0	0	0	0	0	0	0	0	0	0	0	0	0	0	0	0	0	0	0	0	0	0	0	0	0	0	0	0
09105 Amino acid metabolism	00260 Glycine, serine and threonine metabolism [PATH:ko00260]	asd	aspartate-semialdehyde dehydrogenase [EC:1.2.1.11]	K00133	1	1	1	1	1	1	1	1	0	1	0	1	1	0	1	1	1	0	1	1	1	1	1	1	1	1	1	0	1	0	1	1	1	0	0	1	1	1	1	1	1	1	1	0	0
09105 Amino acid metabolism	00260 Glycine, serine and threonine metabolism [PATH:ko00260]	hom	homoserine dehydrogenase [EC:1.1.1.3]	K00003	0	1	0	1	0	1	0	0	0	1	0	1	1	0	1	1	1	0	0	0	0	0	0	0	0	0	0	0	0	0	0	0	0	0	0	0	0	0	0	1	0	0	0	0	0
09105 Amino acid metabolism	00260 Glycine, serine and threonine metabolism [PATH:ko00260]	thrB	homoserine kinase [EC:2.7.1.39]	K00872	0	0	0	0	0	0	0	0	0	1	1	1	1	0	0	1	1	1	0	0	0	0	0	0	0	0	0	0	0	0	0	0	0	0	0	0	0	0	0	0	0	0	0	0	0
09105 Amino acid metabolism	00260 Glycine, serine and threonine metabolism [PATH:ko00260]	thrB2	homoserine kinase type II [EC:2.7.1.39]	K02204	0	0	0	0	0	0	0	0	0	0	0	0	0	0	0	0	0	0	0	0	0	0	0	0	0	0	0	0	0	0	0	0	0	0	0	0	0	0	0	0	0	0	0	0	0
09105 Amino acid metabolism	00260 Glycine, serine and threonine metabolism [PATH:ko00260]	thrC	threonine synthase [EC:4.2.3.1]	K01733	1	1	1	1	1	0	1	1	0	0	1	1	1	1	1	2	2	1	2	1	1	1	0	1	1	0	1	1	1	1	1	1	1	1	0	1	1	1	1	1	1	1	1	1	1
09105 Amino acid metabolism	00260 Glycine, serine and threonine metabolism [PATH:ko00260]	ltaE	threonine aldolase [EC:4.1.2.48]	K01620	1	1	1	1	1	0	1	1	0	1	2	0	1	2	1	1	1	2	1	1	1	1	0	1	1	0	1	0	0	0	0	0	0	1	0	1	1	0	0	0	0	0	0	0	1
09105 Amino acid metabolism	00260 Glycine, serine and threonine metabolism [PATH:ko00260]	ltaA	L-allo-threonine aldolase [EC:4.1.2.49]	K20801	0	0	0	0	0	0	0	0	0	0	0	0	0	0	0	0	0	0	0	0	0	0	0	0	0	0	0	0	0	0	0	0	0	0	0	0	0	0	0	0	0	0	0	0	0
09105 Amino acid metabolism	00260 Glycine, serine and threonine metabolism [PATH:ko00260]	kbl, GCAT	glycine C-acetyltransferase [EC:2.3.1.29]	K00639	0	0	0	0	0	0	0	0	0	0	1	0	0	1	0	0	0	1	0	0	0	0	0	0	0	0	0	0	0	0	0	0	0	0	0	0	0	0	0	0	0	0	0	0	0
09105 Amino acid metabolism	00260 Glycine, serine and threonine metabolism [PATH:ko00260]	tdh	threonine 3-dehydrogenase [EC:1.1.1.103]	K00060	0	0	0	0	0	0	0	0	0	0	1	0	0	1	0	0	0	1	0	0	0	0	0	0	0	0	0	0	0	0	0	0	0	0	0	0	0	0	0	0	0	0	0	0	0
09105 Amino acid metabolism	00260 Glycine, serine and threonine metabolism [PATH:ko00260]	MAO, aofH	monoamine oxidase [EC:1.4.3.4]	K00274	0	0	0	0	0	0	0	0	0	0	0	0	0	0	0	0	0	0	0	0	0	0	0	0	0	0	0	0	0	0	0	0	0	0	0	0	0	0	0	0	0	0	0	0	0
09105 Amino acid metabolism	00260 Glycine, serine and threonine metabolism [PATH:ko00260]	AOC3, AOC2, tynA	primary-amine oxidase [EC:1.4.3.21]	K00276	0	0	0	0	0	0	0	0	0	0	0	0	0	0	0	0	0	0	0	0	0	0	0	0	0	0	0	0	0	0	0	0	0	0	0	0	0	0	0	0	0	0	0	0	0
09105 Amino acid metabolism	00260 Glycine, serine and threonine metabolism [PATH:ko00260]	DAO, aao	D-amino-acid oxidase [EC:1.4.3.3]	K00273	0	0	0	0	0	0	0	0	0	0	0	0	0	0	0	0	0	0	0	0	0	0	0	0	0	0	0	0	0	0	0	0	0	0	0	0	0	0	0	0	0	0	0	0	0
09105 Amino acid metabolism	00260 Glycine, serine and threonine metabolism [PATH:ko00260]	betA, CHDH	choline dehydrogenase [EC:1.1.99.1]	K00108	0	0	0	0	0	0	0	0	0	0	0	0	0	0	0	0	0	0	0	0	0	0	0	0	0	0	0	0	0	0	0	0	0	0	0	0	0	0	0	0	0	0	0	0	0
09105 Amino acid metabolism	00260 Glycine, serine and threonine metabolism [PATH:ko00260]	gbsB	choline dehydrogenase [EC:1.1.1.1]	K11440	0	0	0	0	0	0	0	0	0	0	0	0	0	0	0	0	0	0	0	0	0	0	0	0	0	0	0	0	0	0	0	0	0	0	0	0	0	0	0	0	0	0	0	0	0
09105 Amino acid metabolism	00260 Glycine, serine and threonine metabolism [PATH:ko00260]	codA	choline oxidase [EC:1.1.3.17]	K17755	0	0	0	0	0	0	0	0	0	0	0	0	0	0	0	0	0	0	0	0	0	0	0	0	0	0	0	0	0	0	0	0	0	0	0	0	0	0	0	0	0	0	0	0	0
09105 Amino acid metabolism	00260 Glycine, serine and threonine metabolism [PATH:ko00260]	betB, gbsA	betaine-aldehyde dehydrogenase [EC:1.2.1.8]	K00130	0	0	0	0	0	0	0	0	0	0	0	0	0	0	0	0	0	0	0	0	0	0	0	0	0	0	0	0	0	0	0	0	0	0	0	0	0	0	0	0	0	0	0	0	0
09105 Amino acid metabolism	00260 Glycine, serine and threonine metabolism [PATH:ko00260]	mtgB	glycine betaine---corrinoid protein Co-methyltransferase [EC:2.1.1.376]	K25220	0	0	0	0	0	0	0	0	0	0	0	0	0	0	0	0	0	0	0	0	0	0	0	0	0	0	0	0	0	0	0	0	0	0	0	0	0	0	0	0	0	0	0	0	0
09105 Amino acid metabolism	00260 Glycine, serine and threonine metabolism [PATH:ko00260]	dmg	dimethylglycine oxidase [EC:1.5.3.10]	K00309	0	0	0	0	0	0	0	0	0	0	0	2	0	1	0	0	0	0	0	0	0	0	0	0	0	0	0	0	0	0	0	0	0	0	0	0	0	0	0	0	0	0	0	0	0
09105 Amino acid metabolism	00260 Glycine, serine and threonine metabolism [PATH:ko00260]	soxA	sarcosine oxidase, subunit alpha [EC:1.5.3.1]	K00302	0	0	0	0	0	0	0	0	0	0	0	0	0	0	0	0	0	0	0	0	0	0	0	0	0	0	0	0	0	0	0	0	0	0	0	0	0	0	0	0	0	0	0	0	0
09105 Amino acid metabolism	00260 Glycine, serine and threonine metabolism [PATH:ko00260]	soxB	sarcosine oxidase, subunit beta [EC:1.5.3.1]	K00303	0	0	0	0	0	0	0	0	0	0	0	0	0	0	0	0	0	0	0	0	0	0	0	0	0	0	0	0	0	0	0	0	0	0	0	0	0	0	0	0	0	0	0	0	0
09105 Amino acid metabolism	00260 Glycine, serine and threonine metabolism [PATH:ko00260]	soxG	sarcosine oxidase, subunit gamma [EC:1.5.3.1]	K00305	0	0	0	0	0	0	0	0	0	0	0	0	0	0	0	0	0	0	0	0	0	0	0	0	0	0	0	0	0	0	0	0	0	0	0	0	0	0	0	0	0	0	0	0	0
09105 Amino acid metabolism	00260 Glycine, serine and threonine metabolism [PATH:ko00260]	soxD	sarcosine oxidase, subunit delta [EC:1.5.3.1]	K00304	0	0	0	0	0	0	0	0	0	0	0	0	0	0	0	0	0	0	0	0	0	0	0	0	0	0	0	0	0	0	0	0	0	0	0	0	0	0	0	0	0	0	0	0	0
09105 Amino acid metabolism	00260 Glycine, serine and threonine metabolism [PATH:ko00260]	gsmt	glycine/sarcosine N-methyltransferase [EC:2.1.1.156]	K18896	0	0	0	0	0	0	0	0	0	0	0	0	0	0	0	0	0	0	0	0	0	0	0	0	0	0	0	0	0	0	0	0	0	0	0	0	0	0	0	0	0	0	0	0	0
09105 Amino acid metabolism	00260 Glycine, serine and threonine metabolism [PATH:ko00260]	sdmt	sarcosine/dimethylglycine N-methyltransferase [EC:2.1.1.157]	K18897	0	0	0	0	0	0	0	0	0	0	0	0	0	0	0	0	0	0	0	0	0	0	0	0	0	0	0	0	0	0	0	0	0	0	0	0	0	0	0	0	0	0	0	0	0
09105 Amino acid metabolism	00260 Glycine, serine and threonine metabolism [PATH:ko00260]	gsmt-sdmt	glycine/sarcosine/dimethylglycine N-methyltransferase [EC:2.1.1.156 2.1.1.157]	K24071	0	0	0	0	0	0	0	0	0	0	0	0	0	0	0	0	0	0	0	0	0	0	0	0	0	0	0	0	0	0	0	0	0	0	0	0	0	0	0	0	0	0	0	0	0
09105 Amino acid metabolism	00260 Glycine, serine and threonine metabolism [PATH:ko00260]	bsmB	dimethylglycine N-methyltransferase [EC:2.1.1.161]	K13042	0	0	0	0	0	0	0	0	0	0	0	0	0	0	0	0	0	0	0	0	0	0	0	0	0	0	0	0	0	0	0	0	0	0	0	0	0	0	0	0	0	0	0	0	0
09105 Amino acid metabolism	00260 Glycine, serine and threonine metabolism [PATH:ko00260]	E4.3.1.17, sdaA, sdaB, tdcG	L-serine dehydratase [EC:4.3.1.17]	K01752	0	0	0	0	0	0	0	0	0	0	0	0	0	0	0	0	0	0	0	0	0	0	0	0	1	0	0	2	0	0	0	0	0	0	2	2	2	0	0	0	0	0	0	0	0
09105 Amino acid metabolism	00260 Glycine, serine and threonine metabolism [PATH:ko00260]	E4.3.1.19, ilvA, tdcB	threonine dehydratase [EC:4.3.1.19]	K01754	0	0	0	0	0	0	0	0	0	2	2	0	1	3	2	2	2	2	0	0	0	0	0	0	0	0	0	0	0	0	0	0	0	0	0	0	0	1	0	0	0	0	0	0	0
09105 Amino acid metabolism	00260 Glycine, serine and threonine metabolism [PATH:ko00260]	dsdA	D-serine dehydratase [EC:4.3.1.18]	K01753	0	0	0	0	0	0	0	0	0	0	0	0	0	0	0	0	0	0	1	0	0	0	0	0	0	0	0	0	0	0	0	0	0	0	0	0	0	0	0	0	0	0	0	0	0
09105 Amino acid metabolism	00260 Glycine, serine and threonine metabolism [PATH:ko00260]	trpA	tryptophan synthase alpha chain [EC:4.2.1.20]	K01695	1	1	1	1	1	1	1	1	1	1	1	1	1	1	1	1	1	1	1	1	0	1	1	1	0	0	0	0	1	1	0	1	1	1	1	1	1	1	1	0	1	1	1	1	1
09105 Amino acid metabolism	00260 Glycine, serine and threonine metabolism [PATH:ko00260]	trpB	tryptophan synthase beta chain [EC:4.2.1.20]	K01696	0	0	0	1	0	0	1	1	0	0	1	0	1	1	1	1	1	1	1	1	0	0	1	1	0	0	0	0	1	1	1	1	1	1	1	1	1	1	1	0	1	1	1	1	1
09105 Amino acid metabolism	00260 Glycine, serine and threonine metabolism [PATH:ko00260]	trpB	tryptophan synthase beta chain [EC:4.2.1.20]	K06001	1	1	1	1	1	0	1	1	0	0	0	0	0	1	0	0	0	1	1	1	0	0	1	1	0	0	0	0	0	1	1	1	1	1	0	0	1	0	1	1	0	0	1	1	1
09105 Amino acid metabolism	00260 Glycine, serine and threonine metabolism [PATH:ko00260]	ectB, dat	diaminobutyrate-2-oxoglutarate transaminase [EC:2.6.1.76]	K00836	0	0	0	0	0	0	0	0	0	0	0	0	0	0	0	0	0	0	0	1	1	1	1	1	0	1	1	0	0	0	0	0	1	0	0	0	0	1	0	0	1	0	0	0	0
09105 Amino acid metabolism	00260 Glycine, serine and threonine metabolism [PATH:ko00260]	ectA	L-2,4-diaminobutyric acid acetyltransferase [EC:2.3.1.178]	K06718	0	0	0	0	0	0	0	0	0	0	0	0	0	0	0	0	0	0	0	0	0	0	0	0	0	0	0	0	0	0	0	0	0	0	0	0	0	0	0	0	0	0	0	0	0
09105 Amino acid metabolism	00260 Glycine, serine and threonine metabolism [PATH:ko00260]	ectC	L-ectoine synthase [EC:4.2.1.108]	K06720	0	0	0	0	0	0	0	0	0	0	0	0	0	0	0	0	0	0	0	0	0	0	0	0	0	0	0	0	0	0	0	0	0	0	0	0	0	0	0	0	0	0	0	0	0
09105 Amino acid metabolism	00260 Glycine, serine and threonine metabolism [PATH:ko00260]	ectD	ectoine hydroxylase [EC:1.14.11.55]	K10674	0	0	0	0	0	0	0	0	0	0	0	0	0	0	0	0	0	0	0	0	0	0	0	0	0	0	0	0	0	0	0	0	0	0	0	0	0	0	0	0	0	0	0	0	0
09105 Amino acid metabolism	00260 Glycine, serine and threonine metabolism [PATH:ko00260]	ddc	L-2,4-diaminobutyrate decarboxylase [EC:4.1.1.86]	K13745	0	0	0	0	0	0	0	0	0	0	0	0	0	0	0	0	0	0	0	1	1	1	1	1	1	1	1	0	0	0	0	0	1	0	0	0	0	1	0	0	1	0	0	0	0
09105 Amino acid metabolism	00260 Glycine, serine and threonine metabolism [PATH:ko00260]	doeA	ectoine hydrolase [EC:3.5.4.44]	K15783	0	0	0	0	0	0	0	0	0	0	0	0	0	0	0	0	0	0	0	0	0	0	0	0	0	0	0	0	0	0	0	0	0	0	0	0	0	0	0	0	0	0	0	0	0
09105 Amino acid metabolism	00260 Glycine, serine and threonine metabolism [PATH:ko00260]	doeB	N2-acetyl-L-2,4-diaminobutanoate deacetylase [EC:3.5.1.125]	K15784	0	0	0	0	0	0	0	0	0	0	0	0	0	0	0	0	0	0	0	0	0	0	0	0	0	0	0	0	0	0	0	0	0	0	0	0	0	0	0	0	0	0	0	0	0
09105 Amino acid metabolism	00260 Glycine, serine and threonine metabolism [PATH:ko00260]	doeD	L-2,4-diaminobutyrate transaminase [EC:2.6.1.76]	K15785	0	0	0	0	0	0	0	0	0	0	0	0	0	0	0	0	0	0	0	0	0	0	0	0	0	0	0	0	0	0	0	0	0	0	0	0	0	0	0	0	0	0	0	0	0
09105 Amino acid metabolism	00260 Glycine, serine and threonine metabolism [PATH:ko00260]	doeC	aspartate-semialdehyde dehydrogenase [EC:1.2.1.-]	K15786	0	0	0	0	0	0	0	0	0	0	0	0	0	0	0	0	0	0	0	0	0	0	0	0	0	0	0	0	0	0	0	0	0	0	0	0	0	0	0	0	0	0	0	0	0
09105 Amino acid metabolism	00270 Cysteine and methionine metabolism [PATH:ko00270]	LDH, ldh	L-lactate dehydrogenase [EC:1.1.1.27]	K00016	0	0	0	0	0	0	0	0	0	0	0	0	0	0	0	0	0	0	0	1	0	1	0	1	1	1	0	1	1	1	0	1	1	1	1	0	0	1	1	0	1	1	1	1	1
09105 Amino acid metabolism	00270 Cysteine and methionine metabolism [PATH:ko00270]	mdh	malate dehydrogenase [EC:1.1.1.37]	K00024	0	1	0	0	1	0	1	1	1	0	1	0	1	0	1	1	1	1	1	0	0	0	0	0	0	0	0	0	0	0	0	0	0	0	0	0	0	0	0	0	0	0	0	0	0
09105 Amino acid metabolism	00270 Cysteine and methionine metabolism [PATH:ko00270]	serA, PHGDH	D-3-phosphoglycerate dehydrogenase / 2-oxoglutarate reductase [EC:1.1.1.95 1.1.1.399]	K00058	0	0	0	0	0	0	0	0	0	5	4	3	4	4	2	4	3	4	0	1	1	1	1	1	0	1	1	0	0	1	1	1	1	0	0	1	1	1	1	1	0	1	1	1	1
09105 Amino acid metabolism	00270 Cysteine and methionine metabolism [PATH:ko00270]	serC, PSAT1	phosphoserine aminotransferase [EC:2.6.1.52]	K00831	1	1	1	1	1	0	1	1	1	1	0	1	1	0	1	1	1	0	1	1	1	1	1	1	0	1	1	1	1	1	1	1	1	1	0	1	1	1	1	1	1	1	1	1	1
09105 Amino acid metabolism	00270 Cysteine and methionine metabolism [PATH:ko00270]	TST, MPST, sseA	thiosulfate/3-mercaptopyruvate sulfurtransferase [EC:2.8.1.1 2.8.1.2]	K01011	1	1	0	1	1	1	1	1	0	0	0	0	0	0	0	0	0	0	0	0	0	0	0	0	0	0	0	0	0	0	0	0	0	0	0	0	0	0	0	0	0	0	0	0	0
09105 Amino acid metabolism	00270 Cysteine and methionine metabolism [PATH:ko00270]	cysE	serine O-acetyltransferase [EC:2.3.1.30]	K00640	0	1	1	1	0	1	1	0	0	1	1	1	1	1	1	1	1	1	0	1	1	1	1	1	0	0	1	1	2	1	2	2	0	1	1	1	1	1	2	1	1	2	1	2	0
09105 Amino acid metabolism	00270 Cysteine and methionine metabolism [PATH:ko00270]	cysE	serine O-acetyltransferase [EC:2.3.1.30]	K23304	0	0	0	0	0	0	0	0	0	0	0	0	0	0	0	0	0	0	0	0	0	0	0	0	0	0	0	0	0	0	0	0	0	0	0	0	0	0	0	0	0	0	0	0	0
09105 Amino acid metabolism	00270 Cysteine and methionine metabolism [PATH:ko00270]	cysO	cysteine synthase / O-phosphoserine sulfhydrylase / cystathionine beta-synthase [EC:2.5.1.47 2.5.1.65 4.2.1.22]	K10150	0	0	0	0	0	0	0	0	0	0	0	0	0	0	0	0	0	0	0	0	0	0	0	0	0	0	0	0	0	0	0	0	0	0	0	0	0	0	0	0	0	0	0	0	0
09105 Amino acid metabolism	00270 Cysteine and methionine metabolism [PATH:ko00270]	cysK	cysteine synthase [EC:2.5.1.47]	K01738	1	1	1	1	1	0	1	1	0	1	1	0	1	1	1	1	1	0	1	1	1	1	0	1	1	0	1	1	2	1	1	1	2	1	1	1	2	1	1	1	1	2	1	1	1
09105 Amino acid metabolism	00270 Cysteine and methionine metabolism [PATH:ko00270]	metA	homoserine O-succinyltransferase/O-acetyltransferase [EC:2.3.1.46 2.3.1.31]	K00651	0	0	0	0	0	0	0	0	0	0	0	0	0	0	0	0	0	0	1	1	1	1	1	1	0	1	1	1	1	0	1	1	1	1	1	1	1	1	1	0	1	1	1	1	1
09105 Amino acid metabolism	00270 Cysteine and methionine metabolism [PATH:ko00270]	metX	homoserine O-acetyltransferase/O-succinyltransferase [EC:2.3.1.31 2.3.1.46]	K00641	1	1	1	1	1	0	1	2	1	1	1	1	1	1	1	1	1	1	0	0	0	0	0	0	0	0	0	0	0	0	0	0	0	0	0	0	0	0	0	0	0	0	0	0	0
09105 Amino acid metabolism	00270 Cysteine and methionine metabolism [PATH:ko00270]	metB	cystathionine gamma-synthase [EC:2.5.1.48]	K01739	0	0	0	0	0	0	0	0	0	0	0	0	0	0	0	0	0	0	0	0	0	0	0	0	0	0	0	0	0	0	0	0	0	0	0	0	0	0	0	0	0	0	0	0	0
09105 Amino acid metabolism	00270 Cysteine and methionine metabolism [PATH:ko00270]	metZ	O-succinylhomoserine sulfhydrylase [EC:2.5.1.-]	K10764	0	0	0	0	0	0	0	0	0	0	0	0	0	0	0	0	0	0	0	0	0	0	0	0	0	0	0	0	0	0	0	0	0	0	0	0	0	0	0	0	0	0	0	0	0
09105 Amino acid metabolism	00270 Cysteine and methionine metabolism [PATH:ko00270]	mccB	cystathionine gamma-lyase / homocysteine desulfhydrase [EC:4.4.1.1 4.4.1.2]	K17217	0	0	0	0	0	0	0	0	0	0	0	0	0	0	0	0	0	0	0	0	0	0	0	0	0	0	0	0	0	0	0	0	0	0	0	0	0	0	0	0	0	0	0	0	0
09105 Amino acid metabolism	00270 Cysteine and methionine metabolism [PATH:ko00270]	aspB	aspartate aminotransferase [EC:2.6.1.1]	K00812	0	0	0	0	0	0	0	0	0	0	0	0	0	0	0	0	0	0	0	0	0	0	0	0	0	0	0	0	0	0	0	0	0	0	0	0	0	0	0	0	0	0	0	0	0
09105 Amino acid metabolism	00270 Cysteine and methionine metabolism [PATH:ko00270]	aspC	aspartate aminotransferase [EC:2.6.1.1]	K00813	0	0	0	0	0	0	0	0	0	0	0	0	0	0	0	0	0	0	0	0	0	0	0	0	0	0	0	0	0	0	0	0	0	0	0	0	0	0	0	0	0	0	0	0	0
09105 Amino acid metabolism	00270 Cysteine and methionine metabolism [PATH:ko00270]	yhdR	aspartate aminotransferase [EC:2.6.1.1]	K11358	0	0	0	0	0	0	0	0	0	0	0	0	0	0	0	0	0	0	0	1	1	0	0	1	0	1	1	1	0	1	1	1	1	1	1	1	1	1	1	1	1	1	0	1	1
09105 Amino acid metabolism	00270 Cysteine and methionine metabolism [PATH:ko00270]	asdA	aspartate 4-decarboxylase [EC:4.1.1.12]	K09758	0	0	0	0	0	0	0	0	0	0	0	0	0	0	0	0	0	0	0	0	0	0	0	0	0	0	0	0	0	0	0	0	0	0	0	0	0	0	0	0	0	0	0	0	0
09105 Amino acid metabolism	00270 Cysteine and methionine metabolism [PATH:ko00270]	lysC	aspartate kinase [EC:2.7.2.4]	K00928	0	1	2	2	0	2	2	1	0	2	0	2	2	0	1	2	2	0	0	1	1	1	1	1	0	0	0	1	1	0	1	1	1	1	1	1	1	0	1	0	1	1	1	0	1
09105 Amino acid metabolism	00270 Cysteine and methionine metabolism [PATH:ko00270]	thrA	bifunctional aspartokinase / homoserine dehydrogenase 1 [EC:2.7.2.4 1.1.1.3]	K12524	0	0	0	0	0	0	0	0	0	0	0	0	0	0	0	0	0	0	0	1	1	1	0	1	1	1	1	0	1	0	1	1	1	0	1	1	1	1	0	0	1	1	1	1	1
09105 Amino acid metabolism	00270 Cysteine and methionine metabolism [PATH:ko00270]	metL	bifunctional aspartokinase / homoserine dehydrogenase 2 [EC:2.7.2.4 1.1.1.3]	K12525	0	0	0	0	0	0	0	0	0	0	0	0	0	0	0	0	0	0	0	0	0	0	0	0	0	0	0	0	0	0	0	0	0	0	0	0	0	0	0	0	0	0	0	0	0
09105 Amino acid metabolism	00270 Cysteine and methionine metabolism [PATH:ko00270]	lysAC	bifunctional diaminopimelate decarboxylase / aspartate kinase [EC:4.1.1.20 2.7.2.4]	K12526	0	0	0	0	0	0	0	0	0	0	0	0	0	0	0	0	0	0	0	0	0	0	0	0	0	0	0	0	0	0	0	0	0	0	0	0	0	0	0	0	0	0	0	0	0
09105 Amino acid metabolism	00270 Cysteine and methionine metabolism [PATH:ko00270]	asd	aspartate-semialdehyde dehydrogenase [EC:1.2.1.11]	K00133	1	1	1	1	1	1	1	1	0	1	0	1	1	0	1	1	1	0	1	1	1	1	1	1	1	1	1	0	1	0	1	1	1	0	0	1	1	1	1	1	1	1	1	0	0
09105 Amino acid metabolism	00270 Cysteine and methionine metabolism [PATH:ko00270]	hom	homoserine dehydrogenase [EC:1.1.1.3]	K00003	0	1	0	1	0	1	0	0	0	1	0	1	1	0	1	1	1	0	0	0	0	0	0	0	0	0	0	0	0	0	0	0	0	0	0	0	0	0	0	1	0	0	0	0	0
09105 Amino acid metabolism	00270 Cysteine and methionine metabolism [PATH:ko00270]	E4.3.1.17, sdaA, sdaB, tdcG	L-serine dehydratase [EC:4.3.1.17]	K01752	0	0	0	0	0	0	0	0	0	0	0	0	0	0	0	0	0	0	0	0	0	0	0	0	1	0	0	2	0	0	0	0	0	0	2	2	2	0	0	0	0	0	0	0	0
09105 Amino acid metabolism	00270 Cysteine and methionine metabolism [PATH:ko00270]	metC	cysteine-S-conjugate beta-lyase [EC:4.4.1.13]	K01760	0	0	0	0	0	0	0	0	0	0	0	0	0	0	0	0	0	0	0	1	1	1	0	1	1	0	1	1	1	1	1	1	1	1	0	0	1	1	1	0	1	1	1	0	0
09105 Amino acid metabolism	00270 Cysteine and methionine metabolism [PATH:ko00270]	patB, malY	cysteine-S-conjugate beta-lyase [EC:4.4.1.13]	K14155	0	1	1	1	0	0	1	1	0	0	0	0	0	0	0	0	0	0	1	0	1	0	0	0	1	0	1	1	0	1	1	0	1	1	0	0	1	1	0	0	1	0	1	0	1
09105 Amino acid metabolism	00270 Cysteine and methionine metabolism [PATH:ko00270]	mccA	cystathionine beta-synthase (O-acetyl-L-serine) [EC:2.5.1.134]	K17216	0	0	0	0	0	0	0	0	0	0	0	0	0	0	0	0	0	0	0	0	0	0	0	0	0	0	0	0	0	0	0	0	0	0	0	0	0	0	0	0	0	0	0	0	0
09105 Amino acid metabolism	00270 Cysteine and methionine metabolism [PATH:ko00270]	mmuM, BHMT2	homocysteine S-methyltransferase [EC:2.1.1.10]	K00547	0	0	0	0	0	0	0	0	0	0	0	0	0	0	0	0	0	0	0	0	0	0	0	0	0	0	0	0	0	0	0	0	0	0	0	0	0	0	0	0	0	0	0	0	0
09105 Amino acid metabolism	00270 Cysteine and methionine metabolism [PATH:ko00270]	metH, MTR	5-methyltetrahydrofolate--homocysteine methyltransferase [EC:2.1.1.13]	K00548	2	1	2	1	1	2	2	1	0	0	0	0	0	0	0	0	0	0	1	1	1	1	0	1	1	0	1	1	0	0	0	0	1	1	0	1	1	1	0	1	1	0	1	0	1
09105 Amino acid metabolism	00270 Cysteine and methionine metabolism [PATH:ko00270]	yitJ	methionine synthase / methylenetetrahydrofolate reductase (NADH) [EC:2.1.1.13 1.5.1.54]	K24042	0	0	0	0	0	0	0	0	0	0	0	0	0	0	0	0	0	0	0	0	0	0	0	0	0	0	0	0	0	0	0	0	0	0	0	0	0	0	0	0	0	0	0	0	0
09105 Amino acid metabolism	00270 Cysteine and methionine metabolism [PATH:ko00270]	metE	5-methyltetrahydropteroyltriglutamate--homocysteine methyltransferase [EC:2.1.1.14]	K00549	0	0	0	0	0	0	0	0	1	0	7	2	1	8	1	1	1	8	0	1	0	1	1	1	1	0	0	2	0	1	1	1	1	1	0	0	0	1	1	0	0	1	1	1	1
09105 Amino acid metabolism	00270 Cysteine and methionine metabolism [PATH:ko00270]	metK	S-adenosylmethionine synthetase [EC:2.5.1.6]	K00789	1	1	1	1	2	1	0	1	0	1	1	0	1	1	1	1	1	1	1	1	1	1	2	1	1	1	1	1	1	1	1	1	1	1	0	1	1	1	1	0	1	1	1	1	1
09105 Amino acid metabolism	00270 Cysteine and methionine metabolism [PATH:ko00270]	speD, AMD1	S-adenosylmethionine decarboxylase [EC:4.1.1.50]	K01611	0	0	0	0	0	0	0	0	0	0	0	0	0	0	0	0	0	0	0	0	0	0	0	0	0	0	0	0	0	0	0	0	0	0	0	0	0	0	0	0	0	0	0	0	0
09105 Amino acid metabolism	00270 Cysteine and methionine metabolism [PATH:ko00270]	speE, SRM, SPE3	spermidine synthase [EC:2.5.1.16]	K00797	0	0	0	0	0	0	0	0	0	0	0	1	1	0	1	1	1	0	0	0	0	0	0	0	0	0	0	0	0	0	0	0	0	0	0	0	0	0	0	0	0	0	0	0	0
09105 Amino acid metabolism	00270 Cysteine and methionine metabolism [PATH:ko00270]	lasI	acyl homoserine lactone synthase [EC:2.3.1.184]	K13060	0	0	0	0	0	0	0	0	0	0	0	0	0	0	0	0	0	0	0	0	0	0	0	0	0	0	0	0	0	0	0	0	0	0	0	0	0	0	0	0	0	0	0	0	0
09105 Amino acid metabolism	00270 Cysteine and methionine metabolism [PATH:ko00270]	rhlI, phzI, solI, cepI, tofI	acyl homoserine lactone synthase [EC:2.3.1.184]	K13061	0	0	0	0	0	0	0	0	0	0	0	0	0	0	0	0	0	0	0	0	0	0	0	0	0	0	0	0	0	0	0	0	0	0	0	0	0	0	0	0	0	0	0	0	0
09105 Amino acid metabolism	00270 Cysteine and methionine metabolism [PATH:ko00270]	ainS, luxM	acyl homoserine lactone synthase [EC:2.3.1.184]	K13062	0	0	0	0	0	0	0	0	0	0	0	0	0	0	0	0	0	0	0	0	0	0	0	0	0	0	0	0	0	0	0	0	0	0	0	0	0	0	0	0	0	0	0	0	0
09105 Amino acid metabolism	00270 Cysteine and methionine metabolism [PATH:ko00270]	cinI	acyl homoserine lactone synthase [EC:2.3.1.184]	K20248	0	0	0	0	0	0	0	0	0	0	0	0	0	0	0	0	0	0	0	0	0	0	0	0	0	0	0	0	0	0	0	0	0	0	0	0	0	0	0	0	0	0	0	0	0
09105 Amino acid metabolism	00270 Cysteine and methionine metabolism [PATH:ko00270]	raiI	acyl homoserine lactone synthase [EC:2.3.1.184]	K20249	0	0	0	0	0	0	0	0	0	0	0	0	0	0	0	0	0	0	0	0	0	0	0	0	0	0	0	0	0	0	0	0	0	0	0	0	0	0	0	0	0	0	0	0	0
09105 Amino acid metabolism	00270 Cysteine and methionine metabolism [PATH:ko00270]	cciI	acyl homoserine lactone synthase [EC:2.3.1.184]	K20250	0	0	0	0	0	0	0	0	0	0	0	0	0	0	0	0	0	0	0	0	0	0	0	0	0	0	0	0	0	0	0	0	0	0	0	0	0	0	0	0	0	0	0	0	0
09105 Amino acid metabolism	00270 Cysteine and methionine metabolism [PATH:ko00270]	luxI	acyl homoserine lactone synthase [EC:2.3.1.184]	K22954	0	0	0	0	0	0	0	0	0	0	0	0	0	0	0	0	0	0	0	0	0	0	0	0	0	0	0	0	0	0	0	0	0	0	0	0	0	0	0	0	0	0	0	0	0
09105 Amino acid metabolism	00270 Cysteine and methionine metabolism [PATH:ko00270]	traI, avsI	acyl homoserine lactone synthase [EC:2.3.1.184]	K22955	0	0	0	0	0	0	0	0	0	0	0	0	0	0	0	0	0	0	0	0	0	0	0	0	0	0	0	0	0	0	0	0	0	0	0	0	0	0	0	0	0	0	0	0	0
09105 Amino acid metabolism	00270 Cysteine and methionine metabolism [PATH:ko00270]	expI, esaI	acyl homoserine lactone synthase [EC:2.3.1.184]	K22956	0	0	0	0	0	0	0	0	0	0	0	0	0	0	0	0	0	0	0	0	0	0	0	0	0	0	0	0	0	0	0	0	0	0	0	0	0	0	0	0	0	0	0	0	0
09105 Amino acid metabolism	00270 Cysteine and methionine metabolism [PATH:ko00270]	cviI	acyl homoserine lactone synthase [EC:2.3.1.184]	K22957	0	0	0	0	0	0	0	0	0	0	0	0	0	0	0	0	0	0	0	0	0	0	0	0	0	0	0	0	0	0	0	0	0	0	0	0	0	0	0	0	0	0	0	0	0
09105 Amino acid metabolism	00270 Cysteine and methionine metabolism [PATH:ko00270]	sinI, avsI	acyl homoserine lactone synthase [EC:2.3.1.184]	K22968	0	0	0	0	0	0	0	0	0	0	0	0	0	0	0	0	0	0	0	0	0	0	0	0	0	0	0	0	0	0	0	0	0	0	0	0	0	0	0	0	0	0	0	0	0
09105 Amino acid metabolism	00270 Cysteine and methionine metabolism [PATH:ko00270]	mtnN, mtn, pfs	adenosylhomocysteine nucleosidase [EC:3.2.2.9]	K01243	1	1	1	1	0	1	1	1	1	1	2	0	2	1	2	2	2	2	0	2	1	1	0	1	2	1	1	1	1	1	1	1	1	1	1	1	1	1	1	2	1	1	1	0	1
09105 Amino acid metabolism	00270 Cysteine and methionine metabolism [PATH:ko00270]	mtnK	5-methylthioribose kinase [EC:2.7.1.100]	K00899	0	0	0	0	0	0	0	0	0	0	0	0	0	0	0	0	0	0	0	0	0	0	0	0	0	0	0	0	0	0	0	0	0	0	0	0	0	0	0	0	0	0	0	0	0
09105 Amino acid metabolism	00270 Cysteine and methionine metabolism [PATH:ko00270]	mtaP, MTAP	5'-methylthioadenosine phosphorylase [EC:2.4.2.28]	K00772	0	0	0	0	0	0	0	0	0	0	0	0	0	0	0	0	0	0	0	0	0	0	0	0	0	0	0	0	0	0	0	0	0	0	0	0	0	0	0	0	0	0	0	0	0
09105 Amino acid metabolism	00270 Cysteine and methionine metabolism [PATH:ko00270]	mtaD	5-methylthioadenosine/S-adenosylhomocysteine deaminase [EC:3.5.4.31 3.5.4.28]	K12960	0	0	0	0	0	0	0	0	0	0	0	0	0	0	0	0	0	0	0	0	0	0	0	0	0	0	0	0	0	0	0	0	0	0	0	0	0	0	0	0	0	0	0	0	0
09105 Amino acid metabolism	00270 Cysteine and methionine metabolism [PATH:ko00270]	mtiP	5'-methylthioinosine phosphorylase [EC:2.4.2.44]	K19696	0	0	0	0	0	0	0	0	0	0	0	0	0	0	0	0	0	0	0	0	0	0	0	0	0	0	0	0	0	0	0	0	0	0	0	0	0	0	0	0	0	0	0	0	0
09105 Amino acid metabolism	00270 Cysteine and methionine metabolism [PATH:ko00270]	mtnA	methylthioribose-1-phosphate isomerase [EC:5.3.1.23]	K08963	0	0	0	0	0	0	0	0	0	0	0	0	0	0	0	0	0	0	0	0	0	0	0	0	0	0	0	0	0	0	0	0	0	0	0	0	0	0	0	0	0	0	0	0	0
09105 Amino acid metabolism	00270 Cysteine and methionine metabolism [PATH:ko00270]	mtnB	methylthioribulose-1-phosphate dehydratase [EC:4.2.1.109]	K08964	0	0	0	0	0	0	0	0	0	0	0	0	0	0	0	0	0	0	0	0	0	0	0	0	0	0	0	0	0	0	0	0	0	0	0	0	0	0	0	0	0	0	0	0	0
09105 Amino acid metabolism	00270 Cysteine and methionine metabolism [PATH:ko00270]	mtnW	2,3-diketo-5-methylthiopentyl-1-phosphate enolase [EC:5.3.2.5]	K08965	0	0	0	0	0	0	0	0	0	0	0	0	0	0	0	0	0	0	0	0	0	0	0	0	0	0	0	0	0	0	0	0	0	0	0	0	0	0	0	0	0	0	0	0	0
09105 Amino acid metabolism	00270 Cysteine and methionine metabolism [PATH:ko00270]	mtnX	2-hydroxy-3-keto-5-methylthiopentenyl-1-phosphate phosphatase [EC:3.1.3.87]	K08966	0	0	0	0	0	0	0	0	0	0	0	0	0	0	0	0	0	0	0	0	0	0	0	0	0	0	0	0	0	0	0	0	0	0	0	0	0	0	0	0	0	0	0	0	0
09105 Amino acid metabolism	00270 Cysteine and methionine metabolism [PATH:ko00270]	mtnC, ENOPH1	enolase-phosphatase E1 [EC:3.1.3.77]	K09880	0	0	0	0	0	0	0	0	0	0	0	0	0	0	0	0	0	0	0	0	0	0	0	0	0	0	0	0	0	0	0	0	0	0	0	0	0	0	0	0	0	0	0	0	0
09105 Amino acid metabolism	00270 Cysteine and methionine metabolism [PATH:ko00270]	mtnD, mtnZ, ADI1	1,2-dihydroxy-3-keto-5-methylthiopentene dioxygenase [EC:1.13.11.53 1.13.11.54]	K08967	0	0	0	0	0	0	0	0	0	0	0	0	0	0	0	0	0	0	0	0	0	0	0	0	0	0	0	0	0	0	0	0	0	0	0	0	0	0	0	0	0	0	0	0	0
09105 Amino acid metabolism	00270 Cysteine and methionine metabolism [PATH:ko00270]	tyrB	aromatic-amino-acid transaminase [EC:2.6.1.57]	K00832	0	0	0	0	0	0	0	0	0	0	0	0	0	0	0	0	0	0	0	0	0	0	0	0	0	0	0	0	0	0	0	0	0	0	0	0	0	0	0	0	0	0	0	0	0
09105 Amino acid metabolism	00270 Cysteine and methionine metabolism [PATH:ko00270]	mtnE, mtnV	L-glutamine---4-(methylsulfanyl)-2-oxobutanoate aminotransferase [EC:2.6.1.117]	K08969	0	0	0	0	0	0	0	0	0	0	0	0	0	0	0	0	0	0	0	0	0	0	0	0	0	0	0	0	0	0	0	0	0	0	0	0	0	0	0	0	0	0	0	0	0
09105 Amino acid metabolism	00270 Cysteine and methionine metabolism [PATH:ko00270]	rlp	S-methyl-5-thioribulose 1-phosphate isomerase [EC:5.3.3.23]	K25035	0	0	0	0	0	0	0	0	0	0	0	0	0	0	0	0	0	0	0	0	0	0	0	0	0	0	0	0	0	0	0	0	0	0	0	0	0	0	0	0	0	0	0	0	0
09105 Amino acid metabolism	00270 Cysteine and methionine metabolism [PATH:ko00270]	msrC	L-methionine (R)-S-oxide reductase [EC:1.8.4.14]	K08968	0	0	0	0	0	0	0	0	0	0	0	0	0	0	0	0	0	0	0	0	1	0	0	0	0	0	1	0	0	0	0	0	0	0	1	0	1	0	0	0	0	0	0	0	0
09105 Amino acid metabolism	00270 Cysteine and methionine metabolism [PATH:ko00270]	DNMT1, dcm	DNA (cytosine-5)-methyltransferase 1 [EC:2.1.1.37]	K00558	0	1	1	0	0	0	3	1	0	0	0	0	0	3	1	0	0	0	0	4	3	0	0	0	0	0	2	0	2	1	3	2	1	0	0	2	0	0	1	0	4	1	1	1	4
09105 Amino acid metabolism	00270 Cysteine and methionine metabolism [PATH:ko00270]	E3.3.1.1, ahcY	adenosylhomocysteinase [EC:3.3.1.1]	K01251	0	0	0	0	0	0	0	0	1	1	1	1	1	1	1	1	1	1	1	0	0	0	0	0	0	0	0	0	0	0	0	0	0	0	0	0	0	0	0	0	0	0	0	0	0
09105 Amino acid metabolism	00270 Cysteine and methionine metabolism [PATH:ko00270]	yrrT	putative AdoMet-dependent methyltransferase [EC:2.1.1.-]	K17462	0	0	0	0	0	0	0	0	0	0	0	0	0	0	0	0	0	0	0	0	0	0	0	0	0	0	0	0	0	0	0	0	0	0	0	0	0	0	0	0	0	0	0	0	0
09105 Amino acid metabolism	00270 Cysteine and methionine metabolism [PATH:ko00270]	luxS	S-ribosylhomocysteine lyase [EC:4.4.1.21]	K07173	0	1	1	1	1	1	1	1	0	0	0	0	0	0	0	0	0	0	0	1	1	1	1	1	1	1	1	0	1	1	1	1	1	1	1	1	1	1	1	0	1	1	1	0	1
09105 Amino acid metabolism	00270 Cysteine and methionine metabolism [PATH:ko00270]	metY	O-acetylhomoserine (thiol)-lyase [EC:2.5.1.49]	K01740	1	1	1	1	0	1	1	1	1	1	0	0	1	0	0	0	0	0	1	2	2	2	2	2	1	1	2	1	1	1	2	2	2	1	1	1	2	2	2	1	2	2	1	2	1
09105 Amino acid metabolism	00270 Cysteine and methionine metabolism [PATH:ko00270]	E2.6.1.42, ilvE	branched-chain amino acid aminotransferase [EC:2.6.1.42]	K00826	1	1	1	1	1	0	1	0	0	1	1	1	1	1	0	1	0	1	1	1	1	1	1	1	1	1	1	0	1	2	1	1	1	1	0	1	1	0	1	1	1	1	1	1	1
09105 Amino acid metabolism	00270 Cysteine and methionine metabolism [PATH:ko00270]	gshA	glutamate--cysteine ligase [EC:6.3.2.2]	K01919	0	0	0	0	0	0	0	0	0	0	0	0	0	0	0	0	0	0	0	0	0	0	0	0	0	0	0	0	0	0	0	0	0	0	0	0	0	0	0	0	0	0	0	0	0
09105 Amino acid metabolism	00270 Cysteine and methionine metabolism [PATH:ko00270]	gshB	glutathione synthase [EC:6.3.2.3]	K01920	0	0	0	0	0	0	0	0	0	0	0	0	0	0	0	0	0	0	0	0	0	0	0	0	0	0	0	0	0	0	0	0	0	0	0	0	0	0	0	0	0	0	0	0	0
09105 Amino acid metabolism	00270 Cysteine and methionine metabolism [PATH:ko00270]	dcyD	D-cysteine desulfhydrase [EC:4.4.1.15]	K05396	0	0	0	0	0	0	0	0	0	0	0	0	0	0	0	0	0	0	0	0	0	0	0	0	0	0	0	0	0	0	0	0	0	0	0	0	0	0	0	0	0	0	0	0	0
09105 Amino acid metabolism	00270 Cysteine and methionine metabolism [PATH:ko00270]	slcC	(S)-sulfolactate dehydrogenase [EC:1.1.1.310]	K16843	0	0	0	0	0	0	0	0	0	0	0	0	0	0	0	0	0	0	0	0	0	0	0	0	0	0	0	0	0	0	0	0	0	0	0	0	0	0	0	0	0	0	0	0	0
09105 Amino acid metabolism	00270 Cysteine and methionine metabolism [PATH:ko00270]	comC	(2R)-3-sulfolactate dehydrogenase (NADP+) [EC:1.1.1.338]	K16844	0	0	0	0	0	0	0	0	0	0	0	0	0	0	0	0	0	0	0	0	0	0	0	0	0	0	0	0	0	0	0	0	0	0	0	0	0	0	0	0	0	0	0	0	0
09105 Amino acid metabolism	00270 Cysteine and methionine metabolism [PATH:ko00270]	suyA	(2R)-sulfolactate sulfo-lyase subunit alpha [EC:4.4.1.24]	K16845	0	0	0	0	0	0	0	0	1	1	0	0	1	0	1	1	1	0	0	0	0	0	0	0	0	0	0	0	0	0	0	0	0	0	0	0	0	0	0	0	0	0	0	0	0
09105 Amino acid metabolism	00270 Cysteine and methionine metabolism [PATH:ko00270]	suyB	(2R)-sulfolactate sulfo-lyase subunit beta [EC:4.4.1.24]	K16846	0	0	0	0	0	0	0	0	0	0	0	0	1	0	1	1	1	0	0	0	0	0	0	0	0	0	0	0	0	0	0	0	0	0	0	0	0	0	0	0	0	0	0	0	0
09105 Amino acid metabolism	00270 Cysteine and methionine metabolism [PATH:ko00270]	cuyA	L-cysteate sulfo-lyase [EC:4.4.1.25]	K17950	0	0	0	0	0	0	0	0	0	0	0	0	0	0	0	0	0	0	0	0	0	0	0	0	0	0	0	0	0	0	0	0	0	0	0	0	0	0	0	0	0	0	0	0	0
09105 Amino acid metabolism	00270 Cysteine and methionine metabolism [PATH:ko00270]	cysM	S-sulfo-L-cysteine synthase (O-acetyl-L-serine-dependent) [EC:2.5.1.144]	K12339	0	0	0	0	0	0	0	0	0	0	0	0	0	0	0	0	0	0	0	0	0	0	0	0	0	0	0	0	0	0	0	0	0	0	0	0	0	0	0	0	0	0	0	0	0
09105 Amino acid metabolism	00270 Cysteine and methionine metabolism [PATH:ko00270]	serK	L-serine kinase (ADP) [EC:2.7.1.226]	K23370	0	0	0	0	0	0	0	0	0	0	0	0	0	0	0	0	0	0	0	0	0	0	0	0	0	0	0	0	0	0	0	0	0	0	0	0	0	0	0	0	0	0	0	0	0
09105 Amino acid metabolism	00270 Cysteine and methionine metabolism [PATH:ko00270]	cysK2	S-sulfo-L-cysteine synthase (3-phospho-L-serine-dependent) [EC:2.8.5.1]	K22847	0	0	0	0	0	0	0	0	0	0	0	0	0	0	0	0	0	0	0	0	0	0	0	0	0	0	0	0	0	0	0	0	0	0	0	0	0	0	0	0	0	0	0	0	0
09105 Amino acid metabolism	00280 Valine, leucine and isoleucine degradation [PATH:ko00280]	DLD, lpd, pdhD	dihydrolipoamide dehydrogenase [EC:1.8.1.4]	K00382	1	3	3	3	3	1	3	1	1	2	1	2	2	0	2	2	2	1	1	0	0	0	0	0	0	0	0	0	0	0	0	0	0	0	0	0	0	0	0	0	0	0	0	0	0
09105 Amino acid metabolism	00280 Valine, leucine and isoleucine degradation [PATH:ko00280]	vorG, porG	2-oxoisovalerate/pyruvate ferredoxin oxidoreductase gamma subunit [EC:1.2.7.7 1.2.7.1]	K00189	0	0	0	0	0	0	0	0	0	0	0	0	0	0	0	0	0	0	0	0	0	0	0	0	0	0	0	0	0	0	0	0	0	0	0	0	0	0	0	0	0	0	0	0	0
09105 Amino acid metabolism	00280 Valine, leucine and isoleucine degradation [PATH:ko00280]	bccA, pccA	acetyl-CoA/propionyl-CoA carboxylase, biotin carboxylase, biotin carboxyl carrier protein [EC:6.4.1.2 6.4.1.3 6.3.4.14]	K11263	0	0	0	0	0	0	0	0	0	0	0	0	0	0	0	0	0	0	0	0	0	0	0	0	0	0	0	0	0	0	0	0	0	0	0	0	0	0	0	0	0	0	0	0	0
09105 Amino acid metabolism	00280 Valine, leucine and isoleucine degradation [PATH:ko00280]	accD6	acetyl-CoA/propionyl-CoA carboxylase carboxyl transferase subunit [EC:6.4.1.2 6.4.1.3 2.1.3.15]	K18472	0	0	0	0	0	0	0	0	0	0	0	0	0	0	0	0	0	0	0	0	0	0	0	0	0	0	0	0	0	0	0	0	0	0	0	0	0	0	0	0	0	0	0	0	0
09105 Amino acid metabolism	00280 Valine, leucine and isoleucine degradation [PATH:ko00280]	ACAT, atoB	acetyl-CoA C-acetyltransferase [EC:2.3.1.9]	K00626	0	0	0	0	0	0	0	0	1	1	1	0	1	1	1	1	1	1	0	0	0	0	0	0	0	0	0	0	0	0	0	0	0	0	0	0	0	0	0	0	0	0	0	0	0
09105 Amino acid metabolism	00280 Valine, leucine and isoleucine degradation [PATH:ko00280]	MCEE, epi	methylmalonyl-CoA/ethylmalonyl-CoA epimerase [EC:5.1.99.1]	K05606	0	0	0	0	0	0	0	0	0	0	0	0	0	0	0	0	0	0	0	0	0	1	0	0	0	0	0	0	0	0	0	0	0	0	0	0	0	0	0	0	0	0	0	0	0
09105 Amino acid metabolism	00280 Valine, leucine and isoleucine degradation [PATH:ko00280]	PCCA, pccA	propionyl-CoA carboxylase alpha chain [EC:6.4.1.3]	K01965	0	0	0	0	0	0	0	0	0	0	0	0	0	0	0	0	0	0	0	0	0	0	0	0	0	0	0	0	0	0	0	0	0	0	0	0	0	0	0	0	0	0	0	0	0
09105 Amino acid metabolism	00280 Valine, leucine and isoleucine degradation [PATH:ko00280]	PCCB, pccB	propionyl-CoA carboxylase beta chain [EC:6.4.1.3 2.1.3.15]	K01966	0	0	0	0	0	0	0	0	0	0	0	0	0	0	0	0	0	0	0	0	0	0	0	0	0	0	0	0	0	0	0	0	0	0	0	0	0	0	0	0	0	0	0	0	0
09105 Amino acid metabolism	00280 Valine, leucine and isoleucine degradation [PATH:ko00280]	pccB	acetyl-CoA/propionyl-CoA carboxylase carboxyl transferase subunit [EC:6.4.1.2 6.4.1.3 2.1.3.15]	K19312	0	0	0	0	0	0	0	0	0	0	0	0	0	0	0	0	0	0	0	0	0	0	0	0	0	0	0	0	0	0	0	0	0	0	0	0	0	0	0	0	0	0	0	0	0
09105 Amino acid metabolism	00280 Valine, leucine and isoleucine degradation [PATH:ko00280]	pccX	acetyl-CoA/propionyl-CoA carboxylase, PccX subunit [EC:6.4.1.2 6.4.1.3]	K22568	0	0	0	0	0	0	0	0	0	0	0	0	0	0	0	0	0	0	0	0	0	0	0	0	0	0	0	0	0	0	0	0	0	0	0	0	0	0	0	0	0	0	0	0	0
09105 Amino acid metabolism	00280 Valine, leucine and isoleucine degradation [PATH:ko00280]	E5.4.99.2B, mcmA2	methylmalonyl-CoA mutase, C-terminal domain [EC:5.4.99.2]	K01849	0	0	0	0	0	0	0	0	0	0	0	0	0	0	0	0	0	0	0	0	0	0	0	0	0	0	0	0	0	0	0	0	0	0	0	0	0	0	0	0	0	0	0	0	0
09105 Amino acid metabolism	00280 Valine, leucine and isoleucine degradation [PATH:ko00280]	E5.4.99.2A, mcmA1	methylmalonyl-CoA mutase, N-terminal domain [EC:5.4.99.2]	K01848	0	0	0	0	0	0	0	0	0	0	0	0	0	0	0	0	0	0	0	0	0	0	0	0	0	0	0	0	0	0	0	0	0	0	0	0	0	0	0	0	0	0	0	0	0
09105 Amino acid metabolism	00280 Valine, leucine and isoleucine degradation [PATH:ko00280]	BCKDHA, bkdA1	2-oxoisovalerate dehydrogenase E1 component alpha subunit [EC:1.2.4.4]	K00166	0	0	0	0	0	0	0	0	0	1	0	1	1	0	1	1	1	0	0	0	0	0	0	0	0	0	0	0	0	0	0	0	0	0	0	0	0	0	0	0	0	0	0	0	0
09105 Amino acid metabolism	00280 Valine, leucine and isoleucine degradation [PATH:ko00280]	BCKDHB, bkdA2	2-oxoisovalerate dehydrogenase E1 component beta subunit [EC:1.2.4.4]	K00167	0	0	0	0	0	0	0	0	0	0	1	1	0	0	0	0	0	0	0	0	0	0	0	0	0	0	0	0	0	0	0	0	0	0	0	0	0	0	0	0	0	0	0	0	0
09105 Amino acid metabolism	00280 Valine, leucine and isoleucine degradation [PATH:ko00280]	bkdA	2-oxoisovalerate dehydrogenase E1 component [EC:1.2.4.4]	K11381	1	1	0	1	0	0	1	1	0	1	3	0	2	2	0	2	2	3	0	0	0	0	0	0	0	0	0	0	0	0	0	0	0	0	0	0	0	0	0	0	0	0	0	0	0
09105 Amino acid metabolism	00280 Valine, leucine and isoleucine degradation [PATH:ko00280]	DBT, bkdB	2-oxoisovalerate dehydrogenase E2 component (dihydrolipoyl transacylase) [EC:2.3.1.168]	K09699	0	0	0	0	0	0	0	0	0	0	0	0	0	0	0	0	0	0	0	0	0	0	0	0	0	0	0	0	0	0	0	0	0	0	0	0	0	0	0	0	0	0	0	0	0
09105 Amino acid metabolism	00280 Valine, leucine and isoleucine degradation [PATH:ko00280]	ACADS, bcd	butyryl-CoA dehydrogenase [EC:1.3.8.1]	K00248	0	0	0	0	0	0	0	0	0	0	0	0	0	0	0	0	0	0	0	0	0	0	0	0	0	0	0	0	0	0	0	0	0	0	0	0	0	0	0	0	0	0	0	0	0
09105 Amino acid metabolism	00280 Valine, leucine and isoleucine degradation [PATH:ko00280]	paaF, echA	enoyl-CoA hydratase [EC:4.2.1.17]	K01692	0	0	0	0	0	0	0	0	0	0	0	0	0	0	0	0	0	0	0	0	0	0	0	0	0	0	0	0	0	0	0	0	0	0	0	0	0	0	0	0	0	0	0	0	0
09105 Amino acid metabolism	00280 Valine, leucine and isoleucine degradation [PATH:ko00280]	fadB	3-hydroxyacyl-CoA dehydrogenase / enoyl-CoA hydratase / 3-hydroxybutyryl-CoA epimerase / enoyl-CoA isomerase [EC:1.1.1.35 4.2.1.17 5.1.2.3 5.3.3.8]	K01825	0	0	0	0	0	0	0	0	0	0	0	0	0	0	0	0	0	0	0	0	0	0	0	0	0	0	0	0	0	0	0	0	0	0	0	0	0	0	0	0	0	0	0	0	0
09105 Amino acid metabolism	00280 Valine, leucine and isoleucine degradation [PATH:ko00280]	fadJ	3-hydroxyacyl-CoA dehydrogenase / enoyl-CoA hydratase / 3-hydroxybutyryl-CoA epimerase [EC:1.1.1.35 4.2.1.17 5.1.2.3]	K01782	0	0	0	0	0	0	0	0	0	0	0	0	0	0	0	0	0	0	0	0	0	0	0	0	0	0	0	0	0	0	0	0	0	0	0	0	0	0	0	0	0	0	0	0	0
09105 Amino acid metabolism	00280 Valine, leucine and isoleucine degradation [PATH:ko00280]	gabT	4-aminobutyrate aminotransferase / (S)-3-amino-2-methylpropionate transaminase / 5-aminovalerate transaminase [EC:2.6.1.19 2.6.1.22 2.6.1.48]	K07250	0	0	0	0	0	0	0	0	0	0	0	0	0	0	0	0	0	0	0	0	0	0	0	0	0	0	0	0	0	0	0	0	0	0	0	0	0	0	0	0	0	0	0	0	0
09105 Amino acid metabolism	00280 Valine, leucine and isoleucine degradation [PATH:ko00280]	mmsA, iolA, ALDH6A1	malonate-semialdehyde dehydrogenase (acetylating) / methylmalonate-semialdehyde dehydrogenase [EC:1.2.1.18 1.2.1.27]	K00140	0	0	0	0	0	0	0	0	1	1	1	0	1	1	1	1	1	1	0	0	0	0	0	0	0	0	0	0	0	0	0	0	0	0	0	0	0	0	0	0	0	0	0	0	0
09105 Amino acid metabolism	00280 Valine, leucine and isoleucine degradation [PATH:ko00280]	HMGCL, hmgL	hydroxymethylglutaryl-CoA lyase [EC:4.1.3.4]	K01640	0	0	0	0	0	0	0	0	0	0	0	0	0	0	0	0	0	0	0	0	0	0	0	0	0	0	0	0	0	0	0	0	0	0	0	0	0	0	0	0	0	0	0	0	0
09105 Amino acid metabolism	00280 Valine, leucine and isoleucine degradation [PATH:ko00280]	scoA	3-oxoacid CoA-transferase subunit A [EC:2.8.3.5]	K01028	0	0	0	0	0	0	0	0	0	0	0	0	0	0	0	0	0	0	0	0	0	0	0	0	0	0	0	0	0	0	0	0	0	0	0	0	0	0	0	0	0	0	0	0	0
09105 Amino acid metabolism	00280 Valine, leucine and isoleucine degradation [PATH:ko00280]	scoB	3-oxoacid CoA-transferase subunit B [EC:2.8.3.5]	K01029	0	0	0	0	0	0	0	0	0	0	0	0	0	0	0	0	0	0	0	0	0	0	0	0	0	0	0	0	0	0	0	0	0	0	0	0	0	0	0	0	0	0	0	0	0
09105 Amino acid metabolism	00280 Valine, leucine and isoleucine degradation [PATH:ko00280]	AACS, acsA	acetoacetyl-CoA synthetase [EC:6.2.1.16]	K01907	0	0	0	0	0	0	0	0	0	0	0	0	0	0	0	0	0	0	0	0	0	0	0	0	0	0	0	0	0	0	0	0	0	0	0	0	0	0	0	0	0	0	0	0	0
09105 Amino acid metabolism	00280 Valine, leucine and isoleucine degradation [PATH:ko00280]	fadA, fadI	acetyl-CoA acyltransferase [EC:2.3.1.16]	K00632	0	0	0	0	0	0	0	0	0	0	0	0	0	0	0	0	0	0	0	0	0	0	0	0	0	0	0	0	0	0	0	0	0	0	0	0	0	0	0	0	0	0	0	0	0
09105 Amino acid metabolism	00280 Valine, leucine and isoleucine degradation [PATH:ko00280]	ACADM, acd	acyl-CoA dehydrogenase [EC:1.3.8.7]	K00249	0	0	0	0	0	0	0	0	0	0	0	0	0	0	0	0	0	0	0	0	0	0	0	0	0	0	0	0	0	0	0	0	0	0	0	0	0	0	0	0	0	0	0	0	0
09105 Amino acid metabolism	00280 Valine, leucine and isoleucine degradation [PATH:ko00280]	E2.6.1.42, ilvE	branched-chain amino acid aminotransferase [EC:2.6.1.42]	K00826	1	1	1	1	1	0	1	0	0	1	1	1	1	1	0	1	0	1	1	1	1	1	1	1	1	1	1	0	1	2	1	1	1	1	0	1	1	0	1	1	1	1	1	1	1
09105 Amino acid metabolism	00280 Valine, leucine and isoleucine degradation [PATH:ko00280]	vdh	valine dehydrogenase (NAD+) [EC:1.4.1.23]	K00271	0	0	0	0	0	0	0	0	0	0	0	0	0	0	0	0	0	0	0	0	0	0	0	0	0	0	0	0	0	0	0	0	0	0	0	0	0	0	0	0	0	0	0	0	0
09105 Amino acid metabolism	00280 Valine, leucine and isoleucine degradation [PATH:ko00280]	vorA	2-oxoisovalerate ferredoxin oxidoreductase alpha subunit [EC:1.2.7.7]	K00186	0	0	0	0	0	0	0	0	0	0	0	0	0	0	0	0	0	0	0	0	0	0	0	0	0	0	0	0	0	0	0	0	0	0	0	0	0	0	0	0	0	0	0	0	0
09105 Amino acid metabolism	00280 Valine, leucine and isoleucine degradation [PATH:ko00280]	vorB	2-oxoisovalerate ferredoxin oxidoreductase beta subunit [EC:1.2.7.7]	K00187	0	0	0	0	0	0	0	0	0	0	0	0	0	0	0	0	0	0	0	0	0	0	0	0	0	0	0	0	0	0	0	0	0	0	0	0	0	0	0	0	0	0	0	0	0
09105 Amino acid metabolism	00280 Valine, leucine and isoleucine degradation [PATH:ko00280]	vorD	2-oxoisovalerate ferredoxin oxidoreductase delta subunit [EC:1.2.7.7]	K00188	0	0	0	0	0	0	0	0	0	0	0	0	0	0	0	0	0	0	0	0	0	0	0	0	0	0	0	0	0	0	0	0	0	0	0	0	0	0	0	0	0	0	0	0	0
09105 Amino acid metabolism	00280 Valine, leucine and isoleucine degradation [PATH:ko00280]	IVD, ivd	isovaleryl-CoA dehydrogenase [EC:1.3.8.4]	K00253	0	0	0	0	0	0	0	0	0	0	0	0	0	0	0	0	0	0	0	0	0	0	0	0	0	0	0	0	0	0	0	0	0	0	0	0	0	0	0	0	0	0	0	0	0
09105 Amino acid metabolism	00280 Valine, leucine and isoleucine degradation [PATH:ko00280]	acdH	short-chain 2-methylacyl-CoA dehydrogenase [EC:1.3.8.5]	K11410	0	0	0	0	0	0	0	0	0	0	0	0	0	0	0	0	0	0	0	0	0	0	0	0	0	0	0	0	0	0	0	0	0	0	0	0	0	0	0	0	0	0	0	0	0
09105 Amino acid metabolism	00280 Valine, leucine and isoleucine degradation [PATH:ko00280]	HIBADH, mmsB	3-hydroxyisobutyrate dehydrogenase [EC:1.1.1.31]	K00020	0	0	0	0	0	0	0	0	0	0	1	0	1	1	1	1	1	1	0	0	0	0	0	0	0	0	0	0	0	0	0	0	0	0	0	0	0	0	0	0	0	0	0	0	0
09105 Amino acid metabolism	00280 Valine, leucine and isoleucine degradation [PATH:ko00280]	matB	malonyl-CoA/methylmalonyl-CoA synthetase [EC:6.2.1.-]	K18661	0	0	0	0	0	0	0	0	0	0	0	0	0	0	0	0	0	0	0	0	0	0	0	0	0	0	0	0	0	0	0	0	0	0	0	0	0	0	0	0	0	0	0	0	0
09105 Amino acid metabolism	00280 Valine, leucine and isoleucine degradation [PATH:ko00280]	matB	malonyl-CoA/methylmalonyl-CoA synthetase [EC:6.2.1.-]	K18662	0	0	0	0	0	0	0	0	0	0	0	0	0	0	0	0	0	0	0	0	0	0	0	0	0	0	0	0	0	0	0	0	0	0	0	0	0	0	0	0	0	0	0	0	0
09105 Amino acid metabolism	00280 Valine, leucine and isoleucine degradation [PATH:ko00280]	liuC	methylglutaconyl-CoA hydratase [EC:4.2.1.18]	K13766	0	0	0	0	0	0	0	0	0	0	0	0	0	0	0	0	0	0	0	0	0	0	0	0	0	0	0	0	0	0	0	0	0	0	0	0	0	0	0	0	0	0	0	0	0
09105 Amino acid metabolism	00290 Valine, leucine and isoleucine biosynthesis [PATH:ko00290]	leuA, IMS	2-isopropylmalate synthase [EC:2.3.3.13]	K01649	0	0	1	1	1	0	1	0	0	1	1	0	1	0	0	1	1	1	2	1	2	0	0	1	1	1	2	2	1	2	1	2	1	2	1	2	2	1	1	1	2	2	2	1	1
09105 Amino acid metabolism	00290 Valine, leucine and isoleucine biosynthesis [PATH:ko00290]	E2.2.1.6L, ilvB, ilvG, ilvI	acetolactate synthase I/II/III large subunit [EC:2.2.1.6]	K01652	1	0	1	0	1	1	1	1	1	0	2	1	3	1	3	3	3	2	1	1	1	2	2	1	0	2	1	2	1	2	2	2	2	2	0	2	2	1	2	1	2	2	2	1	1
09105 Amino acid metabolism	00290 Valine, leucine and isoleucine biosynthesis [PATH:ko00290]	E2.2.1.6S, ilvH, ilvN	acetolactate synthase I/III small subunit [EC:2.2.1.6]	K01653	1	1	1	1	0	1	1	1	0	1	1	1	1	1	1	1	1	1	1	1	1	1	1	1	1	1	1	1	1	1	1	1	1	1	1	1	1	1	1	1	1	1	1	1	1
09105 Amino acid metabolism	00290 Valine, leucine and isoleucine biosynthesis [PATH:ko00290]	ilvM	acetolactate synthase II small subunit [EC:2.2.1.6]	K11258	0	0	0	0	0	0	0	0	0	0	0	0	0	0	0	0	0	0	0	0	0	0	0	0	0	0	0	0	0	0	0	0	0	0	0	0	0	0	0	0	0	0	0	0	0
09105 Amino acid metabolism	00290 Valine, leucine and isoleucine biosynthesis [PATH:ko00290]	cimA	(R)-citramalate synthase [EC:2.3.1.182]	K09011	0	0	0	0	0	0	0	0	0	0	0	0	0	0	0	0	0	0	0	0	0	0	0	0	0	0	0	0	0	0	0	0	0	0	0	0	0	0	0	0	0	0	0	0	0
09105 Amino acid metabolism	00290 Valine, leucine and isoleucine biosynthesis [PATH:ko00290]	leuC, IPMI-L	3-isopropylmalate/(R)-2-methylmalate dehydratase large subunit [EC:4.2.1.33 4.2.1.35]	K01703	1	1	1	1	0	1	0	1	0	1	2	0	1	1	1	1	1	2	1	0	0	0	0	0	0	1	0	0	0	1	1	1	1	1	1	1	1	1	0	0	1	1	1	1	1
09105 Amino acid metabolism	00290 Valine, leucine and isoleucine biosynthesis [PATH:ko00290]	leuD, IPMI-S	3-isopropylmalate/(R)-2-methylmalate dehydratase small subunit [EC:4.2.1.33 4.2.1.35]	K01704	1	1	1	0	0	0	0	1	0	1	2	0	1	2	1	1	1	2	1	0	0	0	0	0	0	1	0	1	1	1	1	1	1	1	1	1	1	1	1	0	1	1	1	1	1
09105 Amino acid metabolism	00290 Valine, leucine and isoleucine biosynthesis [PATH:ko00290]	leuB, IMDH	3-isopropylmalate dehydrogenase [EC:1.1.1.85]	K00052	0	0	0	1	0	0	1	1	0	0	0	0	0	0	0	0	0	0	0	0	0	0	1	0	0	1	0	1	1	1	1	1	1	0	1	1	1	1	1	0	1	1	1	1	1
09105 Amino acid metabolism	00290 Valine, leucine and isoleucine biosynthesis [PATH:ko00290]	alaA	alanine-synthesizing transaminase [EC:2.6.1.66 2.6.1.2]	K14260	1	1	1	1	1	1	1	1	0	1	0	1	1	0	1	1	1	0	0	0	0	0	0	0	0	0	0	0	0	0	0	0	0	0	0	0	0	0	0	1	0	0	0	0	0
09105 Amino acid metabolism	00290 Valine, leucine and isoleucine biosynthesis [PATH:ko00290]	E4.3.1.19, ilvA, tdcB	threonine dehydratase [EC:4.3.1.19]	K01754	0	0	0	0	0	0	0	0	0	2	2	0	1	3	2	2	2	2	0	0	0	0	0	0	0	0	0	0	0	0	0	0	0	0	0	0	0	1	0	0	0	0	0	0	0
09105 Amino acid metabolism	00290 Valine, leucine and isoleucine biosynthesis [PATH:ko00290]	E2.6.1.42, ilvE	branched-chain amino acid aminotransferase [EC:2.6.1.42]	K00826	1	1	1	1	1	0	1	0	0	1	1	1	1	1	0	1	0	1	1	1	1	1	1	1	1	1	1	0	1	2	1	1	1	1	0	1	1	0	1	1	1	1	1	1	1
09105 Amino acid metabolism	00290 Valine, leucine and isoleucine biosynthesis [PATH:ko00290]	ilvC	ketol-acid reductoisomerase [EC:1.1.1.86]	K00053	0	1	1	1	1	1	0	1	1	1	2	0	1	2	1	1	1	2	1	0	0	0	0	0	0	0	0	0	1	1	1	1	1	1	0	1	0	0	1	0	1	1	1	1	0
09105 Amino acid metabolism	00290 Valine, leucine and isoleucine biosynthesis [PATH:ko00290]	ilvD	dihydroxy-acid dehydratase [EC:4.2.1.9]	K01687	1	1	1	1	0	1	1	1	0	0	0	0	1	1	1	1	1	0	1	0	0	0	1	0	0	1	0	0	1	1	1	1	1	0	0	1	1	0	1	0	1	1	1	1	1
09105 Amino acid metabolism	00290 Valine, leucine and isoleucine biosynthesis [PATH:ko00290]	avtA	valine--pyruvate aminotransferase [EC:2.6.1.66]	K00835	0	0	0	0	0	0	0	0	0	0	0	0	0	0	0	0	0	0	1	0	0	0	1	0	0	0	0	0	1	0	1	1	0	1	0	1	0	0	1	0	0	1	0	1	0
09105 Amino acid metabolism	00300 Lysine biosynthesis [PATH:ko00300]	aksA	methanogen homocitrate synthase [EC:2.3.3.14 2.3.3.-]	K10977	0	0	0	0	0	0	0	0	0	0	0	0	0	0	0	0	0	0	0	0	0	0	0	0	0	0	0	0	0	0	0	0	0	0	0	0	0	0	0	0	0	0	0	0	0
09105 Amino acid metabolism	00300 Lysine biosynthesis [PATH:ko00300]	aksD	methanogen homoaconitase large subunit [EC:4.2.1.114]	K16792	0	0	0	0	0	0	0	0	0	0	0	0	0	0	0	0	0	0	0	0	0	0	0	0	0	0	0	0	0	0	0	0	0	0	0	0	0	0	0	0	0	0	0	0	0
09105 Amino acid metabolism	00300 Lysine biosynthesis [PATH:ko00300]	aksE	methanogen homoaconitase small subunit [EC:4.2.1.114]	K16793	0	0	0	0	0	0	0	0	0	0	0	0	0	0	0	0	0	0	0	0	0	0	0	0	0	0	0	0	0	0	0	0	0	0	0	0	0	0	0	0	0	0	0	0	0
09105 Amino acid metabolism	00300 Lysine biosynthesis [PATH:ko00300]	aksF	methanogen homoisocitrate dehydrogenase [EC:1.1.1.87 1.1.1.-]	K10978	0	0	0	0	0	0	0	0	0	0	0	0	0	0	0	0	0	0	0	0	0	0	0	0	0	0	0	0	0	0	0	0	0	0	0	0	0	0	0	0	0	0	0	0	0
09105 Amino acid metabolism	00300 Lysine biosynthesis [PATH:ko00300]	lysC	aspartate kinase [EC:2.7.2.4]	K00928	0	1	2	2	0	2	2	1	0	2	0	2	2	0	1	2	2	0	0	1	1	1	1	1	0	0	0	1	1	0	1	1	1	1	1	1	1	0	1	0	1	1	1	0	1
09105 Amino acid metabolism	00300 Lysine biosynthesis [PATH:ko00300]	thrA	bifunctional aspartokinase / homoserine dehydrogenase 1 [EC:2.7.2.4 1.1.1.3]	K12524	0	0	0	0	0	0	0	0	0	0	0	0	0	0	0	0	0	0	0	1	1	1	0	1	1	1	1	0	1	0	1	1	1	0	1	1	1	1	0	0	1	1	1	1	1
09105 Amino acid metabolism	00300 Lysine biosynthesis [PATH:ko00300]	metL	bifunctional aspartokinase / homoserine dehydrogenase 2 [EC:2.7.2.4 1.1.1.3]	K12525	0	0	0	0	0	0	0	0	0	0	0	0	0	0	0	0	0	0	0	0	0	0	0	0	0	0	0	0	0	0	0	0	0	0	0	0	0	0	0	0	0	0	0	0	0
09105 Amino acid metabolism	00300 Lysine biosynthesis [PATH:ko00300]	lysAC	bifunctional diaminopimelate decarboxylase / aspartate kinase [EC:4.1.1.20 2.7.2.4]	K12526	0	0	0	0	0	0	0	0	0	0	0	0	0	0	0	0	0	0	0	0	0	0	0	0	0	0	0	0	0	0	0	0	0	0	0	0	0	0	0	0	0	0	0	0	0
09105 Amino acid metabolism	00300 Lysine biosynthesis [PATH:ko00300]	asd	aspartate-semialdehyde dehydrogenase [EC:1.2.1.11]	K00133	1	1	1	1	1	1	1	1	0	1	0	1	1	0	1	1	1	0	1	1	1	1	1	1	1	1	1	0	1	0	1	1	1	0	0	1	1	1	1	1	1	1	1	0	0
09105 Amino acid metabolism	00300 Lysine biosynthesis [PATH:ko00300]	hom	homoserine dehydrogenase [EC:1.1.1.3]	K00003	0	1	0	1	0	1	0	0	0	1	0	1	1	0	1	1	1	0	0	0	0	0	0	0	0	0	0	0	0	0	0	0	0	0	0	0	0	0	0	1	0	0	0	0	0
09105 Amino acid metabolism	00300 Lysine biosynthesis [PATH:ko00300]	dapA	4-hydroxy-tetrahydrodipicolinate synthase [EC:4.3.3.7]	K01714	1	1	0	1	1	0	1	1	0	1	1	1	1	0	2	2	2	1	1	1	1	1	1	1	1	0	1	0	1	1	1	1	1	1	0	1	1	1	1	1	1	1	1	1	1
09105 Amino acid metabolism	00300 Lysine biosynthesis [PATH:ko00300]	dapB	4-hydroxy-tetrahydrodipicolinate reductase [EC:1.17.1.8]	K00215	0	1	1	1	1	1	1	1	0	1	0	1	1	0	1	1	1	0	1	1	1	1	1	1	0	1	1	1	1	1	1	1	1	1	1	1	1	1	1	1	1	1	1	1	1
09105 Amino acid metabolism	00300 Lysine biosynthesis [PATH:ko00300]	dapD	2,3,4,5-tetrahydropyridine-2,6-dicarboxylate N-succinyltransferase [EC:2.3.1.117]	K00674	0	0	0	0	0	0	0	0	0	0	0	0	0	0	0	0	0	0	0	0	0	0	0	0	0	0	0	0	0	0	0	0	0	0	0	0	0	0	0	0	0	0	0	0	0
09105 Amino acid metabolism	00300 Lysine biosynthesis [PATH:ko00300]	argD	acetylornithine/N-succinyldiaminopimelate aminotransferase [EC:2.6.1.11 2.6.1.17]	K00821	0	0	0	0	0	0	0	0	0	0	1	0	0	1	0	0	0	1	0	1	1	1	1	1	1	1	1	1	1	0	1	1	1	1	1	1	1	1	1	0	1	1	1	1	1
09105 Amino acid metabolism	00300 Lysine biosynthesis [PATH:ko00300]	dapC	N-succinyldiaminopimelate aminotransferase [EC:2.6.1.17]	K14267	0	0	0	0	0	0	0	0	0	0	0	0	0	0	0	0	0	0	0	0	0	0	0	0	0	0	0	0	0	0	0	0	0	0	0	0	0	0	0	0	0	0	0	0	0
09105 Amino acid metabolism	00300 Lysine biosynthesis [PATH:ko00300]	dapE	succinyl-diaminopimelate desuccinylase [EC:3.5.1.18]	K01439	0	0	0	0	0	0	0	0	0	0	2	1	0	1	0	0	0	2	0	0	0	0	0	0	0	0	0	0	0	0	0	0	0	0	0	0	0	0	0	0	0	0	0	0	0
09105 Amino acid metabolism	00300 Lysine biosynthesis [PATH:ko00300]	dapF	diaminopimelate epimerase [EC:5.1.1.7]	K01778	0	0	0	0	0	0	0	0	0	1	0	1	1	0	1	1	1	0	0	1	1	1	1	1	0	1	1	0	0	0	0	0	1	0	0	0	1	0	0	0	1	0	0	1	0
09105 Amino acid metabolism	00300 Lysine biosynthesis [PATH:ko00300]	lysA	diaminopimelate decarboxylase [EC:4.1.1.20]	K01586	1	1	0	1	1	0	1	0	0	1	0	1	1	0	1	1	1	0	1	1	1	1	1	1	1	0	1	0	1	1	2	2	1	1	0	1	1	1	1	1	1	2	1	1	1
09105 Amino acid metabolism	00300 Lysine biosynthesis [PATH:ko00300]	dapH, dapD	tetrahydrodipicolinate N-acetyltransferase [EC:2.3.1.89]	K05822	0	0	0	0	0	0	0	0	0	0	0	0	0	0	0	0	0	0	0	0	0	0	0	0	0	0	0	0	0	0	0	0	0	0	0	0	0	0	0	0	0	0	0	0	0
09105 Amino acid metabolism	00300 Lysine biosynthesis [PATH:ko00300]	patA	aminotransferase [EC:2.6.1.-]	K00841	0	0	0	0	0	0	0	0	0	0	0	0	0	0	0	0	0	0	0	0	0	0	0	0	0	0	0	0	0	0	0	0	0	0	0	0	0	0	0	0	0	0	0	0	0
09105 Amino acid metabolism	00300 Lysine biosynthesis [PATH:ko00300]	dapL	N-acetyldiaminopimelate deacetylase [EC:3.5.1.47]	K05823	0	0	0	0	0	0	0	0	0	0	0	0	0	0	0	0	0	0	0	0	0	0	0	0	0	0	0	0	0	0	0	0	0	0	0	0	0	0	0	0	0	0	0	0	0
09105 Amino acid metabolism	00300 Lysine biosynthesis [PATH:ko00300]	dapdh	diaminopimelate dehydrogenase [EC:1.4.1.16]	K03340	0	0	0	0	0	0	0	0	0	0	0	0	0	0	0	0	0	0	0	1	1	1	1	1	1	0	1	0	0	1	1	1	0	0	0	0	0	0	0	0	0	1	0	0	0
09105 Amino acid metabolism	00300 Lysine biosynthesis [PATH:ko00300]	lysW	alpha-aminoadipate/glutamate carrier protein LysW	K05826	0	0	0	0	0	0	0	0	0	0	1	0	0	1	0	0	0	1	0	0	0	0	0	0	0	0	0	0	0	0	0	0	0	0	0	0	0	0	0	0	0	0	0	0	0
09105 Amino acid metabolism	00300 Lysine biosynthesis [PATH:ko00300]	lysX	[lysine-biosynthesis-protein LysW]---L-2-aminoadipate ligase [EC:6.3.2.43]	K05827	0	0	0	0	0	0	0	0	0	0	1	0	0	1	0	0	0	1	0	0	0	0	0	0	0	0	0	0	0	0	0	0	0	0	0	0	0	0	0	0	0	0	0	0	0
09105 Amino acid metabolism	00300 Lysine biosynthesis [PATH:ko00300]	lysZ, argB	[amino group carrier protein]-L-2-aminoadipate 6-kinase [EC:2.7.2.17]	K05828	0	0	0	0	0	0	0	0	0	0	1	0	0	1	0	0	0	1	0	0	0	0	0	0	0	0	0	0	0	0	0	0	0	0	0	0	0	0	0	0	0	0	0	0	0
09105 Amino acid metabolism	00300 Lysine biosynthesis [PATH:ko00300]	lysY, argC	LysW-gamma-L-alpha-aminoadipyl-6-phosphate/LysW-L-glutamyl-5-phosphate reductase [EC:1.2.1.103 1.2.1.106]	K05829	0	0	0	0	0	0	0	0	0	0	1	0	0	1	0	0	0	1	0	0	0	0	0	0	0	0	0	0	0	0	0	0	0	0	0	0	0	0	0	0	0	0	0	0	0
09105 Amino acid metabolism	00300 Lysine biosynthesis [PATH:ko00300]	lysJ, argD	LysW-gamma-L-lysine/LysW-L-ornithine aminotransferase [EC:2.6.1.118 2.6.1.-]	K05830	0	0	0	0	0	0	0	0	0	0	1	0	0	1	0	0	0	1	0	0	0	0	0	0	0	0	0	0	0	0	0	0	0	0	0	0	0	0	0	0	0	0	0	0	0
09105 Amino acid metabolism	00300 Lysine biosynthesis [PATH:ko00300]	lysK, argE	[amino group carrier protein]-lysine/ornithine hydrolase [EC:3.5.1.130 3.5.1.132]	K05831	0	0	0	0	0	0	0	0	0	0	0	0	0	0	0	0	0	0	0	0	0	0	0	0	0	0	0	0	0	0	0	0	0	0	0	0	0	0	0	0	0	0	0	0	0
09105 Amino acid metabolism	00300 Lysine biosynthesis [PATH:ko00300]	murE	UDP-N-acetylmuramoyl-L-alanyl-D-glutamate--2,6-diaminopimelate ligase [EC:6.3.2.13]	K01928	0	0	0	0	0	0	0	1	0	1	1	1	1	1	1	1	1	1	1	1	1	1	1	1	0	0	1	1	1	0	1	1	1	1	1	1	1	1	1	1	1	1	1	1	1
09105 Amino acid metabolism	00300 Lysine biosynthesis [PATH:ko00300]	murF	UDP-N-acetylmuramoyl-tripeptide--D-alanyl-D-alanine ligase [EC:6.3.2.10]	K01929	0	1	1	1	1	0	1	1	0	1	1	0	1	1	1	1	1	1	1	1	1	1	0	1	0	0	1	1	1	1	1	1	1	1	0	1	1	1	1	1	1	1	1	1	1
09105 Amino acid metabolism	00300 Lysine biosynthesis [PATH:ko00300]	murEF	MurE/MurF fusion protein [EC:6.3.2.13 6.3.2.10]	K15792	0	0	0	0	0	0	0	0	0	0	0	0	0	0	0	0	0	0	0	0	0	0	0	0	0	0	0	0	0	0	0	0	0	0	0	0	0	0	0	0	0	0	0	0	0
09105 Amino acid metabolism	00300 Lysine biosynthesis [PATH:ko00300]	alr-murF	Alr-MurF fusion protein [EC:5.1.1.1 6.3.2.10]	K01798	0	0	0	0	0	0	0	0	0	0	0	0	0	0	0	0	0	0	0	0	0	0	0	0	0	0	0	0	0	0	0	0	0	0	0	0	0	0	0	0	0	0	0	0	0
09105 Amino acid metabolism	00300 Lysine biosynthesis [PATH:ko00300]	pylB	methylornithine synthase [EC:5.4.99.58]	K16180	0	0	0	0	0	0	0	0	0	0	0	0	0	0	0	0	0	0	0	0	0	0	0	0	0	0	0	0	0	0	0	0	0	0	0	0	0	0	0	0	0	0	0	0	0
09105 Amino acid metabolism	00300 Lysine biosynthesis [PATH:ko00300]	pylC	3-methylornithine--L-lysine ligase [EC:6.3.2.59]	K16181	0	0	0	0	0	0	0	0	0	0	0	0	0	0	0	0	0	0	0	0	0	0	0	0	0	0	0	0	0	0	0	0	0	0	0	0	0	0	0	0	0	0	0	0	0
09105 Amino acid metabolism	00300 Lysine biosynthesis [PATH:ko00300]	pylD	3-methylornithyl-N6-L-lysine dehydrogenase [EC:1.4.1.-]	K16182	0	0	0	0	0	0	0	0	0	0	0	0	0	0	0	0	0	0	0	0	0	0	0	0	0	0	0	0	0	0	0	0	0	0	0	0	0	0	0	0	0	0	0	0	0
09105 Amino acid metabolism	00310 Lysine degradation [PATH:ko00310]	DLD, lpd, pdhD	dihydrolipoamide dehydrogenase [EC:1.8.1.4]	K00382	1	3	3	3	3	1	3	1	1	2	1	2	2	0	2	2	2	1	1	0	0	0	0	0	0	0	0	0	0	0	0	0	0	0	0	0	0	0	0	0	0	0	0	0	0
09105 Amino acid metabolism	00310 Lysine degradation [PATH:ko00310]	DLST, sucB	2-oxoglutarate dehydrogenase E2 component (dihydrolipoamide succinyltransferase) [EC:2.3.1.61]	K00658	1	1	0	1	0	0	0	0	0	0	0	0	0	0	0	0	0	0	0	0	0	0	0	0	0	0	0	0	0	0	0	0	0	0	0	0	0	0	0	0	0	0	0	0	0
09105 Amino acid metabolism	00310 Lysine degradation [PATH:ko00310]	ACAT, atoB	acetyl-CoA C-acetyltransferase [EC:2.3.1.9]	K00626	0	0	0	0	0	0	0	0	1	1	1	0	1	1	1	1	1	1	0	0	0	0	0	0	0	0	0	0	0	0	0	0	0	0	0	0	0	0	0	0	0	0	0	0	0
09105 Amino acid metabolism	00310 Lysine degradation [PATH:ko00310]	paaF, echA	enoyl-CoA hydratase [EC:4.2.1.17]	K01692	0	0	0	0	0	0	0	0	0	0	0	0	0	0	0	0	0	0	0	0	0	0	0	0	0	0	0	0	0	0	0	0	0	0	0	0	0	0	0	0	0	0	0	0	0
09105 Amino acid metabolism	00310 Lysine degradation [PATH:ko00310]	fadB	3-hydroxyacyl-CoA dehydrogenase / enoyl-CoA hydratase / 3-hydroxybutyryl-CoA epimerase / enoyl-CoA isomerase [EC:1.1.1.35 4.2.1.17 5.1.2.3 5.3.3.8]	K01825	0	0	0	0	0	0	0	0	0	0	0	0	0	0	0	0	0	0	0	0	0	0	0	0	0	0	0	0	0	0	0	0	0	0	0	0	0	0	0	0	0	0	0	0	0
09105 Amino acid metabolism	00310 Lysine degradation [PATH:ko00310]	fadJ	3-hydroxyacyl-CoA dehydrogenase / enoyl-CoA hydratase / 3-hydroxybutyryl-CoA epimerase [EC:1.1.1.35 4.2.1.17 5.1.2.3]	K01782	0	0	0	0	0	0	0	0	0	0	0	0	0	0	0	0	0	0	0	0	0	0	0	0	0	0	0	0	0	0	0	0	0	0	0	0	0	0	0	0	0	0	0	0	0
09105 Amino acid metabolism	00310 Lysine degradation [PATH:ko00310]	gabT	4-aminobutyrate aminotransferase / (S)-3-amino-2-methylpropionate transaminase / 5-aminovalerate transaminase [EC:2.6.1.19 2.6.1.22 2.6.1.48]	K07250	0	0	0	0	0	0	0	0	0	0	0	0	0	0	0	0	0	0	0	0	0	0	0	0	0	0	0	0	0	0	0	0	0	0	0	0	0	0	0	0	0	0	0	0	0
09105 Amino acid metabolism	00310 Lysine degradation [PATH:ko00310]	atoD	acetate CoA/acetoacetate CoA-transferase alpha subunit [EC:2.8.3.8 2.8.3.9]	K01034	0	0	0	0	0	0	0	0	0	0	0	0	0	0	0	0	0	0	0	0	0	0	0	0	0	0	0	0	0	0	0	0	0	0	0	0	0	0	0	0	0	0	0	0	0
09105 Amino acid metabolism	00310 Lysine degradation [PATH:ko00310]	atoA	acetate CoA/acetoacetate CoA-transferase beta subunit [EC:2.8.3.8 2.8.3.9]	K01035	0	0	0	0	0	0	0	0	0	0	0	0	0	0	0	0	0	0	0	0	0	0	0	0	0	0	0	0	0	0	0	0	0	0	0	0	0	0	0	0	0	0	0	0	0
09105 Amino acid metabolism	00310 Lysine degradation [PATH:ko00310]	davT, gabT	5-aminovalerate/4-aminobutyrate aminotransferase [EC:2.6.1.48 2.6.1.19]	K14268	0	0	0	0	0	0	0	0	0	0	0	0	0	0	0	0	0	0	0	0	0	0	0	0	0	0	0	0	0	0	0	0	0	0	0	0	0	0	0	0	0	0	0	0	0
09105 Amino acid metabolism	00310 Lysine degradation [PATH:ko00310]	gabD	succinate-semialdehyde dehydrogenase / glutarate-semialdehyde dehydrogenase [EC:1.2.1.16 1.2.1.79 1.2.1.20]	K00135	0	0	0	0	0	0	0	0	0	0	0	0	0	0	0	0	0	0	0	0	0	0	0	0	0	0	0	0	0	0	0	0	0	0	0	0	0	0	0	0	0	0	0	0	0
09105 Amino acid metabolism	00310 Lysine degradation [PATH:ko00310]	GCDH, gcdH	glutaryl-CoA dehydrogenase [EC:1.3.8.6]	K00252	0	0	0	0	0	0	0	0	0	0	0	0	0	0	0	0	0	0	0	0	0	0	0	0	0	0	0	0	0	0	0	0	0	0	0	0	0	0	0	0	0	0	0	0	0
09105 Amino acid metabolism	00310 Lysine degradation [PATH:ko00310]	davB	lysine 2-monooxygenase [EC:1.13.12.2]	K00468	0	0	0	0	0	0	0	0	0	0	0	0	0	0	0	0	0	0	0	0	0	0	0	0	0	0	0	0	0	0	0	0	0	0	0	0	0	0	0	0	0	0	0	0	0
09105 Amino acid metabolism	00310 Lysine degradation [PATH:ko00310]	davA	5-aminopentanamidase [EC:3.5.1.30]	K01506	0	0	0	0	0	0	0	0	0	0	0	0	0	0	0	0	0	0	0	0	0	0	0	0	0	0	0	0	0	0	0	0	0	0	0	0	0	0	0	0	0	0	0	0	0
09105 Amino acid metabolism	00310 Lysine degradation [PATH:ko00310]	E4.1.1.18, ldcC, cadA	lysine decarboxylase [EC:4.1.1.18]	K01582	0	0	0	0	0	0	0	0	0	0	0	0	0	0	0	0	0	0	0	0	0	0	0	0	0	0	0	0	0	0	0	0	0	0	0	0	0	0	0	0	0	0	0	0	0
09105 Amino acid metabolism	00310 Lysine degradation [PATH:ko00310]	dokD	D-ornithine/D-lysine decarboxylase [EC:4.1.1.116]	K23385	0	0	0	0	0	0	0	0	0	0	0	0	0	0	0	0	0	0	0	0	0	0	0	0	0	0	0	0	0	0	0	0	0	0	0	0	0	0	0	0	0	0	0	0	0
09105 Amino acid metabolism	00310 Lysine degradation [PATH:ko00310]	patA	putrescine aminotransferase [EC:2.6.1.82]	K09251	0	0	0	0	0	0	0	0	0	0	0	0	0	0	0	0	0	0	0	0	0	0	0	0	0	0	0	0	0	0	0	0	0	0	0	0	0	0	0	0	0	0	0	0	0
09105 Amino acid metabolism	00310 Lysine degradation [PATH:ko00310]	prr	aminobutyraldehyde dehydrogenase [EC:1.2.1.19]	K00137	0	0	0	0	0	0	0	0	0	0	0	0	0	0	0	0	0	0	0	0	0	0	0	0	0	0	0	0	0	0	0	0	0	0	0	0	0	0	0	0	0	0	0	0	0
09105 Amino acid metabolism	00310 Lysine degradation [PATH:ko00310]	csiD	glutarate dioxygenase [EC:1.14.11.64]	K15737	0	0	0	0	0	0	0	0	0	0	0	0	0	0	0	0	0	0	0	0	0	0	0	0	0	0	0	0	0	0	0	0	0	0	0	0	0	0	0	0	0	0	0	0	0
09105 Amino acid metabolism	00310 Lysine degradation [PATH:ko00310]	lhgO	(S)-2-hydroxyglutarate dehydrogenase [EC:1.1.5.13]	K15736	0	0	0	0	0	0	0	0	0	0	1	0	0	1	0	0	0	1	0	0	0	0	0	0	0	0	0	0	0	0	0	0	0	0	0	0	0	0	0	0	0	0	0	0	0
09105 Amino acid metabolism	00310 Lysine degradation [PATH:ko00310]	kamA	lysine 2,3-aminomutase [EC:5.4.3.2]	K01843	0	0	0	1	0	1	1	1	0	1	1	1	1	1	1	1	1	1	0	0	0	0	0	0	0	0	0	0	0	0	0	0	0	0	0	0	0	0	0	1	0	0	0	0	0
09105 Amino acid metabolism	00310 Lysine degradation [PATH:ko00310]	kamD	beta-lysine 5,6-aminomutase alpha subunit [EC:5.4.3.3]	K01844	0	0	0	0	0	0	0	0	0	0	0	0	0	0	0	0	0	0	0	0	0	0	0	0	0	0	0	0	0	0	0	0	0	0	0	0	0	0	0	0	0	0	0	0	0
09105 Amino acid metabolism	00310 Lysine degradation [PATH:ko00310]	kamE	beta-lysine 5,6-aminomutase beta subunit [EC:5.4.3.3]	K18011	0	0	0	0	0	0	0	0	0	0	0	0	0	0	0	0	0	0	0	0	0	0	0	0	0	0	0	0	0	0	0	0	0	0	0	0	0	0	0	0	0	0	0	0	0
09105 Amino acid metabolism	00310 Lysine degradation [PATH:ko00310]	kdd	L-erythro-3,5-diaminohexanoate dehydrogenase [EC:1.4.1.11]	K18012	0	0	0	0	0	0	0	0	0	0	0	0	0	0	0	0	0	0	0	0	0	0	0	0	0	0	0	0	0	0	0	0	0	0	0	0	0	0	0	0	0	0	0	0	0
09105 Amino acid metabolism	00310 Lysine degradation [PATH:ko00310]	kce	3-keto-5-aminohexanoate cleavage enzyme [EC:2.3.1.247]	K18013	0	0	0	0	0	0	0	0	1	1	1	1	2	1	1	1	2	1	1	0	0	0	0	0	0	0	0	0	0	0	0	0	0	0	0	0	0	0	0	0	0	0	0	0	0
09105 Amino acid metabolism	00310 Lysine degradation [PATH:ko00310]	kal	3-aminobutyryl-CoA ammonia-lyase [EC:4.3.1.14]	K18014	0	0	0	0	0	0	0	0	0	0	0	0	0	0	0	0	0	0	0	0	0	0	0	0	0	0	0	0	0	0	0	0	0	0	0	0	0	0	0	0	0	0	0	0	0
09105 Amino acid metabolism	00310 Lysine degradation [PATH:ko00310]	ord	2,4-diaminopentanoate dehydrogenase [EC:1.4.1.12 1.4.1.26]	K21672	0	0	0	0	0	0	0	0	0	0	0	0	0	0	0	0	0	0	0	0	0	0	0	0	0	0	0	0	0	0	0	0	0	0	0	0	0	0	0	0	0	0	0	0	0
09105 Amino acid metabolism	00310 Lysine degradation [PATH:ko00310]	dat	D-alanine transaminase [EC:2.6.1.21]	K00824	0	0	0	0	0	0	0	0	0	0	0	0	0	0	0	0	0	0	0	0	0	0	0	0	0	0	0	0	0	1	1	1	0	0	0	1	0	0	0	0	0	1	0	1	1
09105 Amino acid metabolism	00310 Lysine degradation [PATH:ko00310]	dpkA, lhpD	delta1-piperideine-2-carboxylate reductase [EC:1.5.1.21]	K13609	0	0	0	0	0	0	0	0	0	0	0	0	0	0	0	0	0	0	0	0	0	0	0	0	0	0	0	0	0	0	0	0	0	0	0	0	0	0	0	0	0	0	0	0	0
09105 Amino acid metabolism	00310 Lysine degradation [PATH:ko00310]	lhpI	1-piperideine-2-carboxylate/1-pyrroline-2-carboxylate reductase [NAD(P)H] [EC:1.5.1.1]	K19743	0	0	0	0	0	0	0	0	0	0	0	0	0	0	0	0	0	0	0	0	0	0	0	0	0	0	0	0	0	0	0	0	0	0	0	0	0	0	0	0	0	0	0	0	0
09105 Amino acid metabolism	00330 Arginine and proline metabolism [PATH:ko00330]	codA	cytosine/creatinine deaminase [EC:3.5.4.1 3.5.4.21]	K01485	0	0	0	0	0	0	0	0	0	0	0	0	0	0	0	0	0	0	0	0	0	0	0	0	0	0	0	0	0	0	0	0	0	0	0	0	0	0	0	0	0	0	0	0	0
09105 Amino acid metabolism	00330 Arginine and proline metabolism [PATH:ko00330]	aspB	aspartate aminotransferase [EC:2.6.1.1]	K00812	0	0	0	0	0	0	0	0	0	0	0	0	0	0	0	0	0	0	0	0	0	0	0	0	0	0	0	0	0	0	0	0	0	0	0	0	0	0	0	0	0	0	0	0	0
09105 Amino acid metabolism	00330 Arginine and proline metabolism [PATH:ko00330]	aspC	aspartate aminotransferase [EC:2.6.1.1]	K00813	0	0	0	0	0	0	0	0	0	0	0	0	0	0	0	0	0	0	0	0	0	0	0	0	0	0	0	0	0	0	0	0	0	0	0	0	0	0	0	0	0	0	0	0	0
09105 Amino acid metabolism	00330 Arginine and proline metabolism [PATH:ko00330]	yhdR	aspartate aminotransferase [EC:2.6.1.1]	K11358	0	0	0	0	0	0	0	0	0	0	0	0	0	0	0	0	0	0	0	1	1	0	0	1	0	1	1	1	0	1	1	1	1	1	1	1	1	1	1	1	1	1	0	1	1
09105 Amino acid metabolism	00330 Arginine and proline metabolism [PATH:ko00330]	putA	RHH-type transcriptional regulator, proline utilization regulon repressor / proline dehydrogenase / delta 1-pyrroline-5-carboxylate dehydrogenase [EC:1.5.5.2 1.2.1.88]	K13821	0	0	0	0	0	0	0	0	0	0	0	0	0	0	0	0	0	0	0	0	0	0	0	0	0	0	0	0	0	0	0	0	0	0	0	0	0	0	0	0	0	0	0	0	0
09105 Amino acid metabolism	00330 Arginine and proline metabolism [PATH:ko00330]	MAO, aofH	monoamine oxidase [EC:1.4.3.4]	K00274	0	0	0	0	0	0	0	0	0	0	0	0	0	0	0	0	0	0	0	0	0	0	0	0	0	0	0	0	0	0	0	0	0	0	0	0	0	0	0	0	0	0	0	0	0
09105 Amino acid metabolism	00330 Arginine and proline metabolism [PATH:ko00330]	DAO, aao	D-amino-acid oxidase [EC:1.4.3.3]	K00273	0	0	0	0	0	0	0	0	0	0	0	0	0	0	0	0	0	0	0	0	0	0	0	0	0	0	0	0	0	0	0	0	0	0	0	0	0	0	0	0	0	0	0	0	0
09105 Amino acid metabolism	00330 Arginine and proline metabolism [PATH:ko00330]	speD, AMD1	S-adenosylmethionine decarboxylase [EC:4.1.1.50]	K01611	0	0	0	0	0	0	0	0	0	0	0	0	0	0	0	0	0	0	0	0	0	0	0	0	0	0	0	0	0	0	0	0	0	0	0	0	0	0	0	0	0	0	0	0	0
09105 Amino acid metabolism	00330 Arginine and proline metabolism [PATH:ko00330]	speE, SRM, SPE3	spermidine synthase [EC:2.5.1.16]	K00797	0	0	0	0	0	0	0	0	0	0	0	1	1	0	1	1	1	0	0	0	0	0	0	0	0	0	0	0	0	0	0	0	0	0	0	0	0	0	0	0	0	0	0	0	0
09105 Amino acid metabolism	00330 Arginine and proline metabolism [PATH:ko00330]	patA	putrescine aminotransferase [EC:2.6.1.82]	K09251	0	0	0	0	0	0	0	0	0	0	0	0	0	0	0	0	0	0	0	0	0	0	0	0	0	0	0	0	0	0	0	0	0	0	0	0	0	0	0	0	0	0	0	0	0
09105 Amino acid metabolism	00330 Arginine and proline metabolism [PATH:ko00330]	prr	aminobutyraldehyde dehydrogenase [EC:1.2.1.19]	K00137	0	0	0	0	0	0	0	0	0	0	0	0	0	0	0	0	0	0	0	0	0	0	0	0	0	0	0	0	0	0	0	0	0	0	0	0	0	0	0	0	0	0	0	0	0
09105 Amino acid metabolism	00330 Arginine and proline metabolism [PATH:ko00330]	ord	2,4-diaminopentanoate dehydrogenase [EC:1.4.1.12 1.4.1.26]	K21672	0	0	0	0	0	0	0	0	0	0	0	0	0	0	0	0	0	0	0	0	0	0	0	0	0	0	0	0	0	0	0	0	0	0	0	0	0	0	0	0	0	0	0	0	0
09105 Amino acid metabolism	00330 Arginine and proline metabolism [PATH:ko00330]	dat	D-alanine transaminase [EC:2.6.1.21]	K00824	0	0	0	0	0	0	0	0	0	0	0	0	0	0	0	0	0	0	0	0	0	0	0	0	0	0	0	0	0	1	1	1	0	0	0	1	0	0	0	0	0	1	0	1	1
09105 Amino acid metabolism	00330 Arginine and proline metabolism [PATH:ko00330]	lhpI	1-piperideine-2-carboxylate/1-pyrroline-2-carboxylate reductase [NAD(P)H] [EC:1.5.1.1]	K19743	0	0	0	0	0	0	0	0	0	0	0	0	0	0	0	0	0	0	0	0	0	0	0	0	0	0	0	0	0	0	0	0	0	0	0	0	0	0	0	0	0	0	0	0	0
09105 Amino acid metabolism	00330 Arginine and proline metabolism [PATH:ko00330]	E3.5.3.1, rocF, arg	arginase [EC:3.5.3.1]	K01476	0	0	0	0	0	0	0	0	0	0	0	0	0	0	0	0	0	0	0	0	0	1	1	0	0	0	0	1	0	0	0	0	0	1	1	1	1	0	0	0	0	0	1	0	1
09105 Amino acid metabolism	00330 Arginine and proline metabolism [PATH:ko00330]	nos	nitric-oxide synthase, bacterial [EC:1.14.14.47]	K00491	0	0	0	0	0	0	0	0	0	0	0	0	0	0	0	0	0	0	0	0	0	0	0	0	0	0	0	0	0	0	0	0	0	0	0	0	0	0	0	0	0	0	0	0	0
09105 Amino acid metabolism	00330 Arginine and proline metabolism [PATH:ko00330]	hyuA	N-methylhydantoinase A [EC:3.5.2.14]	K01473	0	0	0	0	0	0	0	0	0	1	6	1	1	3	1	3	3	5	0	0	0	0	0	0	0	0	0	0	0	0	0	0	0	0	0	0	0	0	0	0	0	0	0	0	0
09105 Amino acid metabolism	00330 Arginine and proline metabolism [PATH:ko00330]	hyuB	N-methylhydantoinase B [EC:3.5.2.14]	K01474	0	0	0	0	0	0	0	0	0	1	5	2	1	6	2	2	2	5	0	0	0	0	0	0	0	0	0	0	0	0	0	0	0	0	0	0	0	0	0	0	0	0	0	0	0
09105 Amino acid metabolism	00330 Arginine and proline metabolism [PATH:ko00330]	adiA	arginine decarboxylase [EC:4.1.1.19]	K01584	0	0	0	0	0	0	0	0	0	0	0	0	0	0	0	0	0	0	0	0	0	0	0	0	0	0	0	0	0	0	0	0	0	0	0	0	0	0	0	0	0	0	0	0	0
09105 Amino acid metabolism	00330 Arginine and proline metabolism [PATH:ko00330]	speA	arginine decarboxylase [EC:4.1.1.19]	K01585	1	0	0	1	0	0	1	0	0	0	0	0	0	0	0	0	0	0	0	0	0	0	0	0	0	0	0	0	0	0	0	0	0	0	0	0	0	0	0	0	0	0	0	0	0
09105 Amino acid metabolism	00330 Arginine and proline metabolism [PATH:ko00330]	pdaD	arginine decarboxylase [EC:4.1.1.19]	K02626	0	0	0	0	0	0	0	0	0	0	0	0	0	0	0	0	0	0	0	0	0	0	0	0	0	0	0	0	0	0	0	0	0	0	0	0	0	0	0	0	0	0	0	0	0
09105 Amino acid metabolism	00330 Arginine and proline metabolism [PATH:ko00330]	speB	agmatinase [EC:3.5.3.11]	K01480	1	1	1	1	1	0	1	1	0	0	0	0	0	0	0	0	0	0	0	0	0	0	0	0	0	0	0	0	0	0	0	0	0	0	0	0	0	0	0	0	0	0	0	0	0
09105 Amino acid metabolism	00330 Arginine and proline metabolism [PATH:ko00330]	aguA	agmatine deiminase [EC:3.5.3.12]	K10536	0	0	0	0	0	0	0	0	1	0	1	1	1	1	1	1	1	1	0	0	0	0	0	0	0	0	0	0	0	0	0	0	0	0	0	0	0	0	0	0	0	0	0	0	0
09105 Amino acid metabolism	00330 Arginine and proline metabolism [PATH:ko00330]	aguB	N-carbamoylputrescine amidase [EC:3.5.1.53]	K12251	0	0	0	0	0	0	0	0	0	0	0	0	0	0	0	0	0	0	0	0	0	0	0	0	0	0	0	0	0	0	0	0	0	0	0	0	0	0	0	0	0	0	0	0	0
09105 Amino acid metabolism	00330 Arginine and proline metabolism [PATH:ko00330]	E4.1.1.17, ODC1, speC, speF	ornithine decarboxylase [EC:4.1.1.17]	K01581	0	0	0	0	0	0	0	0	0	0	0	0	0	0	0	0	0	0	0	1	0	1	0	1	1	0	0	1	0	0	0	0	1	1	1	1	1	0	0	0	1	0	1	0	1
09105 Amino acid metabolism	00330 Arginine and proline metabolism [PATH:ko00330]	cansdh	carboxynorspermidine synthase [EC:1.5.1.43]	K13746	0	0	0	0	0	0	0	0	0	0	0	0	0	0	0	0	0	0	0	0	0	0	0	0	0	0	0	0	0	0	0	0	0	0	0	0	0	0	0	0	0	0	0	0	0
09105 Amino acid metabolism	00330 Arginine and proline metabolism [PATH:ko00330]	nspC	carboxynorspermidine decarboxylase [EC:4.1.1.96]	K13747	0	1	1	1	1	1	1	1	0	0	0	0	0	0	0	0	0	0	0	0	0	0	0	0	0	0	0	0	0	0	0	0	0	0	0	0	0	0	0	1	0	0	0	0	0
09105 Amino acid metabolism	00330 Arginine and proline metabolism [PATH:ko00330]	spuC	putrescine---pyruvate transaminase [EC:2.6.1.113]	K12256	0	0	0	0	0	0	0	0	0	0	0	0	0	0	0	0	0	0	0	0	0	0	0	0	0	0	0	0	0	0	0	0	0	0	0	0	0	0	0	0	0	0	0	0	0
09105 Amino acid metabolism	00330 Arginine and proline metabolism [PATH:ko00330]	puo	putrescine oxidase [EC:1.4.3.10]	K03343	0	0	0	0	0	0	0	0	0	0	0	0	0	0	0	0	0	0	0	0	0	0	0	0	0	0	0	0	0	0	0	0	0	0	0	0	0	0	0	0	0	0	0	0	0
09105 Amino acid metabolism	00330 Arginine and proline metabolism [PATH:ko00330]	spdH	spermidine dehydrogenase [EC:1.5.99.6]	K00316	0	0	0	0	0	0	0	0	0	0	0	0	0	0	0	0	0	0	0	0	0	0	0	0	0	0	0	0	0	0	0	0	0	0	0	0	0	0	0	0	0	0	0	0	0
09105 Amino acid metabolism	00330 Arginine and proline metabolism [PATH:ko00330]	kauB	4-guanidinobutyraldehyde dehydrogenase / NAD-dependent aldehyde dehydrogenase [EC:1.2.1.54 1.2.1.-]	K12254	0	0	0	0	0	0	0	0	0	0	0	0	0	0	0	0	0	0	0	0	0	0	0	0	0	0	0	0	0	0	0	0	0	0	0	0	0	0	0	0	0	0	0	0	0
09105 Amino acid metabolism	00330 Arginine and proline metabolism [PATH:ko00330]	speG, SAT	diamine N-acetyltransferase [EC:2.3.1.57]	K00657	0	0	0	0	0	0	0	0	0	0	0	0	0	0	0	0	0	0	0	0	1	0	0	0	0	0	1	0	0	1	0	1	0	1	0	1	0	0	1	0	0	1	0	0	1
09105 Amino acid metabolism	00330 Arginine and proline metabolism [PATH:ko00330]	aruH	arginine:pyruvate transaminase [EC:2.6.1.84]	K12252	0	0	0	0	0	0	0	0	0	0	0	0	0	0	0	0	0	0	0	0	0	0	0	0	0	0	0	0	0	0	0	0	0	0	0	0	0	0	0	0	0	0	0	0	0
09105 Amino acid metabolism	00330 Arginine and proline metabolism [PATH:ko00330]	aruI	5-guanidino-2-oxopentanoate decarboxylase [EC:4.1.1.75]	K12253	0	0	0	0	0	0	0	0	0	0	0	0	0	0	0	0	0	0	0	0	0	0	0	0	0	0	0	0	0	0	0	0	0	0	0	0	0	0	0	0	0	0	0	0	0
09105 Amino acid metabolism	00330 Arginine and proline metabolism [PATH:ko00330]	gbuA	guanidinobutyrase [EC:3.5.3.7]	K12255	0	0	0	0	0	0	0	0	0	0	0	0	0	0	0	0	0	0	0	0	0	0	0	0	0	0	0	0	0	0	0	0	0	0	0	0	0	0	0	0	0	0	0	0	0
09105 Amino acid metabolism	00330 Arginine and proline metabolism [PATH:ko00330]	E3.5.1.4, amiE	amidase [EC:3.5.1.4]	K01426	2	2	2	2	1	0	2	1	2	6	6	4	6	5	6	7	6	6	1	1	1	1	1	1	1	1	0	0	1	1	1	1	2	1	0	1	1	1	1	0	1	1	1	0	2
09105 Amino acid metabolism	00330 Arginine and proline metabolism [PATH:ko00330]	astA	arginine N-succinyltransferase [EC:2.3.1.109]	K00673	0	0	0	0	0	0	0	0	0	0	0	0	0	0	0	0	0	0	0	0	0	0	0	0	0	0	0	0	0	0	0	0	0	0	0	0	0	0	0	0	0	0	0	0	0
09105 Amino acid metabolism	00330 Arginine and proline metabolism [PATH:ko00330]	astB	succinylarginine dihydrolase [EC:3.5.3.23]	K01484	0	0	0	0	0	0	0	0	0	0	0	0	0	0	0	0	0	0	0	0	0	0	0	0	0	0	0	0	0	0	0	0	0	0	0	0	0	0	0	0	0	0	0	0	0
09105 Amino acid metabolism	00330 Arginine and proline metabolism [PATH:ko00330]	astC	succinylornithine aminotransferase [EC:2.6.1.81]	K00840	0	0	0	0	0	0	0	0	0	0	0	0	0	0	0	0	0	0	0	0	0	0	0	0	0	0	0	0	0	0	0	0	0	0	0	0	0	0	0	0	0	0	0	0	0
09105 Amino acid metabolism	00330 Arginine and proline metabolism [PATH:ko00330]	astD	succinylglutamic semialdehyde dehydrogenase [EC:1.2.1.71]	K06447	0	0	0	0	0	0	0	0	0	0	0	0	0	0	0	0	0	0	0	0	0	0	0	0	0	0	0	0	0	0	0	0	0	0	0	0	0	0	0	0	0	0	0	0	0
09105 Amino acid metabolism	00330 Arginine and proline metabolism [PATH:ko00330]	astE	succinylglutamate desuccinylase [EC:3.5.1.96]	K05526	0	0	0	0	0	0	0	0	0	0	0	0	0	0	0	0	0	0	0	0	0	0	0	0	0	0	0	0	0	0	0	0	0	0	0	0	0	0	0	0	0	0	0	0	0
09105 Amino acid metabolism	00330 Arginine and proline metabolism [PATH:ko00330]	puuA	gamma-glutamylputrescine synthase [EC:6.3.1.11]	K09470	0	0	0	0	0	0	0	0	0	0	0	0	0	0	0	0	0	0	0	0	0	0	0	0	0	0	0	0	0	0	0	0	0	0	0	0	0	0	0	0	0	0	0	0	0
09105 Amino acid metabolism	00330 Arginine and proline metabolism [PATH:ko00330]	puuB, ordL	gamma-glutamylputrescine oxidase [EC:1.4.3.-]	K09471	0	0	0	0	0	0	0	0	0	0	0	0	0	0	0	0	0	0	0	0	0	0	0	0	0	0	0	0	0	0	0	0	0	0	0	0	0	0	0	0	0	0	0	0	0
09105 Amino acid metabolism	00330 Arginine and proline metabolism [PATH:ko00330]	puuC, aldH	4-(gamma-glutamylamino)butanal dehydrogenase [EC:1.2.1.99]	K09472	0	0	0	0	0	0	0	0	0	0	0	0	0	0	0	0	0	0	0	0	0	0	0	0	0	0	0	0	0	0	0	0	0	0	0	0	0	0	0	0	0	0	0	0	0
09105 Amino acid metabolism	00330 Arginine and proline metabolism [PATH:ko00330]	puuD	gamma-glutamyl-gamma-aminobutyrate hydrolase [EC:3.5.1.94]	K09473	0	0	0	0	0	0	0	0	0	0	0	0	0	0	0	0	0	0	0	0	0	0	0	0	0	0	0	0	0	0	0	0	0	0	0	0	0	0	0	0	0	0	0	0	0
09105 Amino acid metabolism	00330 Arginine and proline metabolism [PATH:ko00330]	nos	D-nopaline dehydrogenase [EC:1.5.1.19]	K00296	0	0	0	0	0	0	0	0	0	0	0	0	0	0	0	0	0	0	0	0	0	0	0	0	0	0	0	0	0	0	0	0	0	0	0	0	0	0	0	0	0	0	0	0	0
09105 Amino acid metabolism	00330 Arginine and proline metabolism [PATH:ko00330]	noxA	nopaline oxidase subunit A	K24952	0	0	0	0	0	0	0	0	0	0	0	0	0	0	0	0	0	0	0	0	0	0	0	0	0	0	0	0	0	0	0	0	0	0	0	0	0	0	0	0	0	0	0	0	0
09105 Amino acid metabolism	00330 Arginine and proline metabolism [PATH:ko00330]	noxB	nopaline oxidase subunit B	K24953	0	0	0	0	0	0	0	0	0	0	0	0	0	0	0	0	0	0	0	0	0	0	0	0	0	0	0	0	0	0	0	0	0	0	0	0	0	0	0	0	0	0	0	0	0
09105 Amino acid metabolism	00330 Arginine and proline metabolism [PATH:ko00330]	ooxA	octopine oxidase subunit A	K24954	0	0	0	0	0	0	0	0	0	0	0	0	0	0	0	0	0	0	0	0	0	0	0	0	0	0	0	0	0	0	0	0	0	0	0	0	0	0	0	0	0	0	0	0	0
09105 Amino acid metabolism	00330 Arginine and proline metabolism [PATH:ko00330]	ooxB	octopine oxidase subunit B	K24955	0	0	0	0	0	0	0	0	0	0	0	0	0	0	0	0	0	0	0	0	0	0	0	0	0	0	0	0	0	0	0	0	0	0	0	0	0	0	0	0	0	0	0	0	0
09105 Amino acid metabolism	00330 Arginine and proline metabolism [PATH:ko00330]	rocD, OAT	ornithine--oxo-acid transaminase [EC:2.6.1.13]	K00819	0	0	0	0	0	0	0	0	0	0	0	0	0	0	0	0	0	0	0	0	0	0	0	0	0	0	0	0	0	0	0	0	0	0	0	0	0	0	0	0	0	0	0	0	0
09105 Amino acid metabolism	00330 Arginine and proline metabolism [PATH:ko00330]	proC	pyrroline-5-carboxylate reductase [EC:1.5.1.2]	K00286	1	1	0	1	1	1	1	0	0	1	1	0	1	1	1	1	1	1	1	2	1	2	1	2	2	1	1	1	0	0	1	1	1	1	2	1	1	1	1	1	1	0	2	1	2
09105 Amino acid metabolism	00330 Arginine and proline metabolism [PATH:ko00330]	PRODH, fadM, putB	proline dehydrogenase [EC:1.5.5.2]	K00318	0	0	0	0	0	0	0	0	0	0	0	0	0	0	0	0	0	0	0	0	0	0	0	0	0	0	0	0	0	0	0	0	0	0	0	0	0	0	0	0	0	0	0	0	0
09105 Amino acid metabolism	00330 Arginine and proline metabolism [PATH:ko00330]	E4.3.1.12, ocd	ornithine cyclodeaminase [EC:4.3.1.12]	K01750	0	0	0	0	0	0	0	0	0	0	0	0	0	0	0	0	0	0	0	0	0	0	0	0	0	0	0	0	0	0	0	0	0	0	0	0	0	0	0	0	0	0	0	0	0
09105 Amino acid metabolism	00330 Arginine and proline metabolism [PATH:ko00330]	proB	glutamate 5-kinase [EC:2.7.2.11]	K00931	0	1	0	1	0	1	1	1	0	0	0	0	0	0	0	0	0	0	1	1	2	1	1	1	1	1	1	1	0	1	1	1	1	1	0	1	1	1	1	1	0	1	1	0	1
09105 Amino acid metabolism	00330 Arginine and proline metabolism [PATH:ko00330]	proA	glutamate-5-semialdehyde dehydrogenase [EC:1.2.1.41]	K00147	1	1	1	1	0	0	1	0	0	1	1	0	1	1	1	1	1	1	1	1	2	1	0	0	1	1	1	0	1	1	0	1	1	1	1	1	1	1	1	1	1	1	1	0	1
09105 Amino acid metabolism	00330 Arginine and proline metabolism [PATH:ko00330]	pip	proline iminopeptidase [EC:3.4.11.5]	K01259	0	0	0	0	0	0	0	0	0	1	1	1	0	1	0	0	0	1	0	0	0	0	0	0	0	0	0	0	0	0	0	0	0	0	0	0	0	0	0	0	0	0	0	0	0
09105 Amino acid metabolism	00330 Arginine and proline metabolism [PATH:ko00330]	pflD	trans-4-hydroxy-L-proline dehydratase [EC:4.2.1.172]	K23121	0	0	0	0	0	0	0	0	0	0	0	0	0	0	0	0	0	0	0	0	0	0	0	0	0	0	0	0	0	0	0	0	0	0	0	0	0	0	0	0	0	0	0	0	0
09105 Amino acid metabolism	00330 Arginine and proline metabolism [PATH:ko00330]	prdF	proline racemase [EC:5.1.1.4]	K01777	0	0	0	0	0	0	0	0	0	0	0	0	0	0	0	0	0	0	0	0	0	0	0	0	0	0	0	0	0	0	0	0	0	0	0	0	0	0	0	0	0	0	0	0	0
09105 Amino acid metabolism	00330 Arginine and proline metabolism [PATH:ko00330]	prdA	D-proline reductase (dithiol) PrdA [EC:1.21.4.1]	K10793	0	0	0	0	0	0	0	0	0	0	0	0	0	0	0	0	0	0	0	0	0	0	0	0	0	0	0	0	0	0	0	0	0	0	0	0	0	0	0	0	0	0	0	0	0
09105 Amino acid metabolism	00330 Arginine and proline metabolism [PATH:ko00330]	prdB	D-proline reductase (dithiol) PrdB [EC:1.21.4.1]	K10794	0	0	0	0	0	0	0	0	0	0	0	0	0	0	0	0	0	0	0	0	0	0	0	0	0	0	0	0	0	0	0	0	0	0	0	0	0	0	0	0	0	0	0	0	0
09105 Amino acid metabolism	00330 Arginine and proline metabolism [PATH:ko00330]	dpd	D-proline dehydrogenase [EC:1.5.99.13]	K17851	0	0	0	0	0	0	0	0	0	0	0	0	0	0	0	0	0	0	0	0	0	0	0	0	0	0	0	0	0	0	0	0	0	0	0	0	0	0	0	0	0	0	0	0	0
09105 Amino acid metabolism	00330 Arginine and proline metabolism [PATH:ko00330]	lhpL	trans-L-3-hydroxyproline dehydratase [EC:4.2.1.77]	K22548	0	0	0	0	0	0	0	0	0	0	0	0	0	0	0	0	0	0	0	0	0	0	0	0	0	0	0	0	0	0	0	0	0	0	0	0	0	0	0	0	0	0	0	0	0
09105 Amino acid metabolism	00330 Arginine and proline metabolism [PATH:ko00330]	c3lhypd	cis-L-3-hydroxyproline dehydratase [EC:4.2.1.171]	K21624	0	0	0	0	0	0	0	0	0	0	0	1	1	0	1	1	1	0	0	0	0	0	0	0	0	0	0	0	0	0	0	0	0	0	0	0	0	0	0	0	0	0	0	0	0
09105 Amino acid metabolism	00330 Arginine and proline metabolism [PATH:ko00330]	lhpI	cis-L-3-hydroxyproline dehydratase [EC:4.2.1.171]	K09123	0	0	0	0	0	0	0	0	0	0	0	0	0	0	0	0	0	0	0	0	0	0	0	0	0	0	0	0	0	0	0	0	0	0	0	0	0	0	0	0	0	0	0	0	0
09105 Amino acid metabolism	00330 Arginine and proline metabolism [PATH:ko00330]	lhpI	1-pyrroline-2-carboxylate reductase [NAD(P)H] [EC:1.5.1.49]	K19742	0	0	0	0	0	0	0	0	0	0	0	0	0	0	0	0	0	0	0	0	0	0	0	0	0	0	0	0	0	0	0	0	0	0	0	0	0	0	0	0	0	0	0	0	0
09105 Amino acid metabolism	00330 Arginine and proline metabolism [PATH:ko00330]	lhpA	4-hydroxyproline epimerase [EC:5.1.1.8]	K12658	0	0	0	0	0	0	0	0	0	0	0	0	0	0	0	0	0	0	0	0	0	0	0	0	0	0	0	0	0	0	0	0	0	0	0	0	0	0	0	0	0	0	0	0	0
09105 Amino acid metabolism	00330 Arginine and proline metabolism [PATH:ko00330]	lhpB	D-hydroxyproline dehydrogenase [EC:1.5.99.-]	K21060	0	0	0	0	0	0	0	0	0	0	0	0	0	0	0	0	0	0	0	0	0	0	0	0	0	0	0	0	0	0	0	0	0	0	0	0	0	0	0	0	0	0	0	0	0
09105 Amino acid metabolism	00330 Arginine and proline metabolism [PATH:ko00330]	lhpC	D-hydroxyproline dehydrogenase subunit alpha [EC:1.5.99.-]	K22549	0	0	0	0	0	0	0	0	0	0	0	0	0	0	0	0	0	0	0	0	0	0	0	0	0	0	0	0	0	0	0	0	0	0	0	0	0	0	0	0	0	0	0	0	0
09105 Amino acid metabolism	00330 Arginine and proline metabolism [PATH:ko00330]	lhpB	D-hydroxyproline dehydrogenase subunit beta [EC:1.5.99.-]	K21061	0	0	0	0	0	0	0	0	0	0	0	0	0	0	0	0	0	0	0	0	0	0	0	0	0	0	0	0	0	0	0	0	0	0	0	0	0	0	0	0	0	0	0	0	0
09105 Amino acid metabolism	00330 Arginine and proline metabolism [PATH:ko00330]	lhpD	D-hydroxyproline dehydrogenase subunit gamma	K22550	0	0	0	0	0	0	0	0	0	0	0	0	0	0	0	0	0	0	0	0	0	0	0	0	0	0	0	0	0	0	0	0	0	0	0	0	0	0	0	0	0	0	0	0	0
09105 Amino acid metabolism	00330 Arginine and proline metabolism [PATH:ko00330]	lhpC	1-pyrroline-4-hydroxy-2-carboxylate deaminase [EC:3.5.4.22]	K21062	0	0	0	0	0	0	0	0	0	0	0	0	1	0	1	1	1	0	0	0	0	0	0	0	0	0	0	0	0	0	0	0	0	0	0	0	0	0	0	0	0	0	0	0	0
09105 Amino acid metabolism	00340 Histidine metabolism [PATH:ko00340]	hutG	N-formylglutamate deformylase [EC:3.5.1.68]	K01458	0	0	0	0	0	0	0	0	0	0	0	0	0	0	0	0	0	0	0	0	0	0	0	0	0	0	0	0	0	0	0	0	0	0	0	0	0	0	0	0	0	0	0	0	0
09105 Amino acid metabolism	00340 Histidine metabolism [PATH:ko00340]	ASPA, aspA	aspartoacylase [EC:3.5.1.15]	K01437	0	0	0	0	0	0	0	0	0	0	0	0	0	0	0	0	0	0	0	0	0	0	0	0	0	0	0	0	0	0	0	0	0	0	0	0	0	0	0	0	0	0	0	0	0
09105 Amino acid metabolism	00340 Histidine metabolism [PATH:ko00340]	MAO, aofH	monoamine oxidase [EC:1.4.3.4]	K00274	0	0	0	0	0	0	0	0	0	0	0	0	0	0	0	0	0	0	0	0	0	0	0	0	0	0	0	0	0	0	0	0	0	0	0	0	0	0	0	0	0	0	0	0	0
09105 Amino acid metabolism	00340 Histidine metabolism [PATH:ko00340]	hisG	ATP phosphoribosyltransferase [EC:2.4.2.17]	K00765	1	1	1	1	1	0	1	1	0	1	2	2	1	2	1	1	1	2	1	1	0	2	1	1	1	1	0	0	1	1	1	1	1	1	1	1	1	1	1	1	1	1	1	0	1
09105 Amino acid metabolism	00340 Histidine metabolism [PATH:ko00340]	hisZ	ATP phosphoribosyltransferase regulatory subunit	K02502	0	0	0	0	0	0	0	0	0	0	1	1	0	1	0	0	0	1	1	0	0	0	0	0	0	0	0	0	0	0	0	0	0	0	0	0	0	0	0	0	0	0	0	0	0
09105 Amino acid metabolism	00340 Histidine metabolism [PATH:ko00340]	hisE	phosphoribosyl-ATP pyrophosphohydrolase [EC:3.6.1.31]	K01523	0	0	0	0	0	0	0	0	0	0	1	0	0	1	0	0	0	1	0	0	0	0	0	0	0	0	0	0	0	0	0	0	0	0	0	0	0	0	0	0	0	0	0	0	0
09105 Amino acid metabolism	00340 Histidine metabolism [PATH:ko00340]	hisI	phosphoribosyl-AMP cyclohydrolase [EC:3.5.4.19]	K01496	0	0	0	0	0	0	0	0	1	1	1	1	1	1	1	1	1	1	0	0	0	0	0	0	0	0	0	0	0	0	0	0	0	0	0	0	0	0	0	0	0	0	0	0	0
09105 Amino acid metabolism	00340 Histidine metabolism [PATH:ko00340]	hisIE	phosphoribosyl-AMP cyclohydrolase / phosphoribosyl-ATP pyrophosphohydrolase [EC:3.5.4.19 3.6.1.31]	K11755	0	0	0	0	0	0	0	0	0	0	0	0	0	0	0	0	0	0	0	0	1	1	0	1	0	1	1	0	1	1	1	1	1	1	1	1	1	0	1	0	1	1	1	0	1
09105 Amino acid metabolism	00340 Histidine metabolism [PATH:ko00340]	hisA	phosphoribosylformimino-5-aminoimidazole carboxamide ribotide isomerase [EC:5.3.1.16]	K01814	0	1	0	1	0	0	1	0	0	0	0	0	0	0	0	1	0	0	1	0	0	0	0	0	0	0	0	0	0	0	0	0	0	0	0	0	0	0	0	0	0	0	0	0	0
09105 Amino acid metabolism	00340 Histidine metabolism [PATH:ko00340]	priA	phosphoribosyl isomerase A [EC:5.3.1.16 5.3.1.24]	K24017	0	0	0	0	0	0	0	0	0	0	0	0	0	0	0	0	0	0	0	0	0	0	0	0	0	0	0	0	0	0	0	0	0	0	0	0	0	0	0	0	0	0	0	0	0
09105 Amino acid metabolism	00340 Histidine metabolism [PATH:ko00340]	hisH	imidazole glycerol-phosphate synthase subunit HisH [EC:4.3.2.10]	K02501	1	2	0	1	0	1	1	1	0	1	1	1	1	2	1	1	1	2	1	1	1	2	1	1	1	0	1	0	1	1	1	1	1	1	1	1	1	0	1	1	1	1	1	1	1
09105 Amino acid metabolism	00340 Histidine metabolism [PATH:ko00340]	hisF	imidazole glycerol-phosphate synthase subunit HisF [EC:4.3.2.10]	K02500	0	1	0	1	0	0	1	1	0	1	1	1	1	1	1	1	1	1	1	1	1	1	1	1	1	0	1	0	1	1	1	1	1	1	0	1	1	1	1	1	1	1	1	1	1
09105 Amino acid metabolism	00340 Histidine metabolism [PATH:ko00340]	hisB	imidazoleglycerol-phosphate dehydratase [EC:4.2.1.19]	K01693	0	0	0	0	0	0	0	0	0	0	0	0	0	0	0	0	0	0	0	0	0	0	0	0	0	0	0	0	0	0	0	0	0	0	0	0	0	0	0	0	0	0	0	0	0
09105 Amino acid metabolism	00340 Histidine metabolism [PATH:ko00340]	hisB	imidazoleglycerol-phosphate dehydratase / histidinol-phosphatase [EC:4.2.1.19 3.1.3.15]	K01089	0	0	0	0	0	0	0	0	0	0	0	0	0	0	0	0	0	0	0	0	0	0	0	0	0	0	0	0	0	0	0	0	0	0	0	0	0	0	0	0	0	0	0	0	0
09105 Amino acid metabolism	00340 Histidine metabolism [PATH:ko00340]	hisC	histidinol-phosphate aminotransferase [EC:2.6.1.9]	K00817	0	1	1	1	1	0	1	1	0	2	2	2	3	2	3	3	2	2	1	1	1	1	0	1	0	1	1	1	0	1	1	1	1	1	2	1	1	1	1	0	1	1	1	1	1
09105 Amino acid metabolism	00340 Histidine metabolism [PATH:ko00340]	hisN	histidinol-phosphatase [EC:3.1.3.15]	K05602	0	0	0	0	0	0	0	0	0	0	0	0	0	0	0	0	0	0	0	0	0	0	0	0	0	0	0	0	0	0	0	0	0	0	0	0	0	0	0	0	0	0	0	0	0
09105 Amino acid metabolism	00340 Histidine metabolism [PATH:ko00340]	hisD	histidinol dehydrogenase [EC:1.1.1.23]	K00013	0	0	0	0	0	0	0	0	0	0	0	0	0	0	0	0	0	0	0	1	0	1	1	1	0	1	0	1	1	1	1	0	1	0	0	1	0	1	1	1	0	1	1	0	1
09105 Amino acid metabolism	00340 Histidine metabolism [PATH:ko00340]	hutH, HAL	histidine ammonia-lyase [EC:4.3.1.3]	K01745	0	0	0	0	0	0	0	0	0	0	0	0	0	0	0	0	0	0	0	0	0	0	0	0	0	0	0	0	1	1	0	1	1	1	0	0	0	1	1	0	0	0	0	0	1
09105 Amino acid metabolism	00340 Histidine metabolism [PATH:ko00340]	hutU, UROC1	urocanate hydratase [EC:4.2.1.49]	K01712	0	0	0	0	0	0	0	0	0	0	0	0	0	0	0	0	0	0	0	0	0	0	0	0	0	0	0	0	0	0	0	0	0	0	0	0	0	0	0	0	0	0	0	0	0
09105 Amino acid metabolism	00340 Histidine metabolism [PATH:ko00340]	hutI, AMDHD1	imidazolonepropionase [EC:3.5.2.7]	K01468	0	0	0	0	0	0	0	0	0	0	0	0	0	0	0	0	0	0	0	0	0	0	0	0	0	0	0	0	0	0	0	0	0	0	0	0	0	0	0	0	0	0	0	0	0
09105 Amino acid metabolism	00340 Histidine metabolism [PATH:ko00340]	hutG	formiminoglutamase [EC:3.5.3.8]	K01479	0	0	0	0	0	0	0	0	0	0	0	0	0	0	0	0	0	0	0	0	0	0	0	0	0	0	0	0	0	0	0	0	0	0	0	0	0	0	0	0	0	0	0	0	0
09105 Amino acid metabolism	00340 Histidine metabolism [PATH:ko00340]	fctD	glutamate formiminotransferase / 5-formyltetrahydrofolate cyclo-ligase [EC:2.1.2.5 6.3.3.2]	K00603	0	0	0	0	0	0	0	0	0	0	0	0	0	0	0	0	0	0	0	0	0	0	0	0	0	0	0	0	0	0	0	0	0	0	0	0	0	0	0	0	0	0	0	0	0
09105 Amino acid metabolism	00340 Histidine metabolism [PATH:ko00340]	hutF	formimidoylglutamate deiminase [EC:3.5.3.13]	K05603	0	0	0	0	0	0	0	0	0	0	0	0	0	0	0	0	0	0	0	0	0	0	0	0	0	0	0	0	0	0	0	0	0	0	0	0	0	0	0	0	0	0	0	0	0
09105 Amino acid metabolism	00340 Histidine metabolism [PATH:ko00340]	urdA	urocanate reductase [EC:1.3.99.33]	K17363	0	0	0	0	0	0	0	0	0	0	0	0	0	0	0	0	0	0	0	1	1	1	0	1	0	0	1	0	0	0	0	0	0	1	1	0	0	0	0	0	0	0	0	0	0
09105 Amino acid metabolism	00340 Histidine metabolism [PATH:ko00340]	hdc, HDC	histidine decarboxylase [EC:4.1.1.22]	K01590	0	0	0	0	0	0	0	0	0	0	0	0	0	0	0	0	0	0	0	0	0	0	0	0	0	0	0	0	0	0	0	0	0	0	0	0	0	0	0	0	0	0	0	0	0
09105 Amino acid metabolism	00340 Histidine metabolism [PATH:ko00340]	egtD	L-histidine Nalpha-methyltransferase [EC:2.1.1.44]	K18911	0	0	0	0	0	0	0	0	0	0	0	0	0	0	0	0	0	1	0	0	0	0	0	0	0	0	0	0	0	0	0	0	0	0	0	0	0	0	0	0	0	0	0	0	0
09105 Amino acid metabolism	00340 Histidine metabolism [PATH:ko00340]	egtB	gamma-glutamyl hercynylcysteine S-oxide synthase [EC:1.14.99.50]	K18912	0	0	0	0	0	0	0	0	0	0	0	0	0	0	0	0	0	0	0	0	0	0	0	0	0	0	0	0	0	0	0	0	0	0	0	0	0	0	0	0	0	0	0	0	0
09105 Amino acid metabolism	00340 Histidine metabolism [PATH:ko00340]	egtC	gamma-glutamyl hercynylcysteine S-oxide hydrolase [EC:3.5.1.118]	K07008	0	0	0	0	0	0	0	0	0	0	0	0	0	0	0	0	0	0	0	0	0	0	0	0	0	0	0	0	0	0	0	0	0	0	0	0	0	0	0	0	0	0	0	0	0
09105 Amino acid metabolism	00340 Histidine metabolism [PATH:ko00340]	egtE	hercynylcysteine S-oxide lyase [EC:4.4.1.36]	K18913	0	0	0	0	0	0	0	0	0	0	0	0	0	0	0	0	0	0	0	0	0	0	0	0	0	0	0	0	0	0	0	0	0	0	0	0	0	0	0	0	0	0	0	0	0
09105 Amino acid metabolism	00350 Tyrosine metabolism [PATH:ko00350]	frmA, ADH5, adhC	S-(hydroxymethyl)glutathione dehydrogenase / alcohol dehydrogenase [EC:1.1.1.284 1.1.1.1]	K00121	0	0	0	0	0	0	0	0	0	0	0	0	0	0	0	0	0	0	0	0	0	0	0	0	0	0	0	0	0	0	0	0	0	0	0	0	0	0	0	0	0	0	0	0	0
09105 Amino acid metabolism	00350 Tyrosine metabolism [PATH:ko00350]	adhE	acetaldehyde dehydrogenase / alcohol dehydrogenase [EC:1.2.1.10 1.1.1.1]	K04072	0	0	0	0	0	0	0	0	0	0	0	0	0	0	0	0	0	0	0	0	0	0	0	0	0	0	0	0	0	0	0	0	0	0	0	1	1	0	0	0	0	0	0	0	0
09105 Amino acid metabolism	00350 Tyrosine metabolism [PATH:ko00350]	adhP	alcohol dehydrogenase, propanol-preferring [EC:1.1.1.1]	K13953	0	0	0	0	0	0	0	0	0	0	0	0	0	0	0	0	0	0	0	0	0	0	0	0	0	0	0	0	0	0	0	0	0	0	0	0	0	0	0	0	0	0	0	0	0
09105 Amino acid metabolism	00350 Tyrosine metabolism [PATH:ko00350]	yiaY	alcohol dehydrogenase [EC:1.1.1.1]	K13954	0	0	0	0	0	0	0	0	0	0	0	0	0	0	0	0	0	0	0	0	0	0	0	0	0	0	0	0	0	0	0	0	0	0	0	0	0	0	0	0	0	0	0	0	0
09105 Amino acid metabolism	00350 Tyrosine metabolism [PATH:ko00350]	E1.1.1.1, adh	alcohol dehydrogenase [EC:1.1.1.1]	K00001	0	0	0	0	0	0	0	0	0	0	0	0	0	0	0	0	0	0	0	0	0	0	0	0	0	0	0	0	0	0	0	0	0	0	0	0	0	0	0	0	0	0	0	0	0
09105 Amino acid metabolism	00350 Tyrosine metabolism [PATH:ko00350]	gabD	succinate-semialdehyde dehydrogenase / glutarate-semialdehyde dehydrogenase [EC:1.2.1.16 1.2.1.79 1.2.1.20]	K00135	0	0	0	0	0	0	0	0	0	0	0	0	0	0	0	0	0	0	0	0	0	0	0	0	0	0	0	0	0	0	0	0	0	0	0	0	0	0	0	0	0	0	0	0	0
09105 Amino acid metabolism	00350 Tyrosine metabolism [PATH:ko00350]	mfnA, adc	tyrosine decarboxylase / aspartate 1-decarboxylase [EC:4.1.1.25 4.1.1.11]	K18933	0	0	0	0	0	0	0	0	0	0	0	0	0	0	0	0	0	0	0	0	0	0	0	0	0	0	0	0	0	0	0	0	0	0	0	0	0	0	0	0	0	0	0	0	0
09105 Amino acid metabolism	00350 Tyrosine metabolism [PATH:ko00350]	aspB	aspartate aminotransferase [EC:2.6.1.1]	K00812	0	0	0	0	0	0	0	0	0	0	0	0	0	0	0	0	0	0	0	0	0	0	0	0	0	0	0	0	0	0	0	0	0	0	0	0	0	0	0	0	0	0	0	0	0
09105 Amino acid metabolism	00350 Tyrosine metabolism [PATH:ko00350]	aspC	aspartate aminotransferase [EC:2.6.1.1]	K00813	0	0	0	0	0	0	0	0	0	0	0	0	0	0	0	0	0	0	0	0	0	0	0	0	0	0	0	0	0	0	0	0	0	0	0	0	0	0	0	0	0	0	0	0	0
09105 Amino acid metabolism	00350 Tyrosine metabolism [PATH:ko00350]	yhdR	aspartate aminotransferase [EC:2.6.1.1]	K11358	0	0	0	0	0	0	0	0	0	0	0	0	0	0	0	0	0	0	0	1	1	0	0	1	0	1	1	1	0	1	1	1	1	1	1	1	1	1	1	1	1	1	0	1	1
09105 Amino acid metabolism	00350 Tyrosine metabolism [PATH:ko00350]	MAO, aofH	monoamine oxidase [EC:1.4.3.4]	K00274	0	0	0	0	0	0	0	0	0	0	0	0	0	0	0	0	0	0	0	0	0	0	0	0	0	0	0	0	0	0	0	0	0	0	0	0	0	0	0	0	0	0	0	0	0
09105 Amino acid metabolism	00350 Tyrosine metabolism [PATH:ko00350]	AOC3, AOC2, tynA	primary-amine oxidase [EC:1.4.3.21]	K00276	0	0	0	0	0	0	0	0	0	0	0	0	0	0	0	0	0	0	0	0	0	0	0	0	0	0	0	0	0	0	0	0	0	0	0	0	0	0	0	0	0	0	0	0	0
09105 Amino acid metabolism	00350 Tyrosine metabolism [PATH:ko00350]	tyrB	aromatic-amino-acid transaminase [EC:2.6.1.57]	K00832	0	0	0	0	0	0	0	0	0	0	0	0	0	0	0	0	0	0	0	0	0	0	0	0	0	0	0	0	0	0	0	0	0	0	0	0	0	0	0	0	0	0	0	0	0
09105 Amino acid metabolism	00350 Tyrosine metabolism [PATH:ko00350]	hisC	histidinol-phosphate aminotransferase [EC:2.6.1.9]	K00817	0	1	1	1	1	0	1	1	0	2	2	2	3	2	3	3	2	2	1	1	1	1	0	1	0	1	1	1	0	1	1	1	1	1	2	1	1	1	1	0	1	1	1	1	1
09105 Amino acid metabolism	00350 Tyrosine metabolism [PATH:ko00350]	pdh	phenylalanine dehydrogenase [EC:1.4.1.20]	K00270	0	0	0	0	0	0	0	0	0	0	0	0	0	0	0	0	0	0	0	0	0	0	0	0	0	0	0	0	0	0	0	0	0	0	0	0	0	0	0	0	0	0	0	0	0
09105 Amino acid metabolism	00350 Tyrosine metabolism [PATH:ko00350]	HPD, hppD	4-hydroxyphenylpyruvate dioxygenase [EC:1.13.11.27]	K00457	0	0	0	0	0	0	0	0	0	0	0	0	0	0	0	0	0	0	0	0	0	0	0	0	0	0	0	0	0	0	0	0	0	0	0	0	0	0	0	0	0	0	0	0	0
09105 Amino acid metabolism	00350 Tyrosine metabolism [PATH:ko00350]	HGD, hmgA	homogentisate 1,2-dioxygenase [EC:1.13.11.5]	K00451	0	0	0	0	0	0	0	0	0	0	0	0	0	0	0	0	0	0	0	0	0	0	0	0	0	0	0	0	0	0	0	0	0	0	0	0	0	0	0	0	0	0	0	0	0
09105 Amino acid metabolism	00350 Tyrosine metabolism [PATH:ko00350]	maiA, GSTZ1	maleylacetoacetate isomerase [EC:5.2.1.2]	K01800	0	0	0	0	0	0	0	0	0	0	0	0	0	0	0	0	0	0	0	0	0	0	0	0	0	0	0	0	0	0	0	0	0	0	0	0	0	0	0	0	0	0	0	0	0
09105 Amino acid metabolism	00350 Tyrosine metabolism [PATH:ko00350]	FAH, fahA	fumarylacetoacetase [EC:3.7.1.2]	K01555	0	0	0	0	0	0	0	0	0	0	0	0	0	0	0	0	0	0	0	0	0	0	0	0	0	0	0	0	0	0	0	0	0	0	0	0	0	0	0	0	0	0	0	0	0
09105 Amino acid metabolism	00350 Tyrosine metabolism [PATH:ko00350]	faaH	fumarylacetoacetate (FAA) hydrolase [EC:3.7.1.2]	K16171	0	0	0	0	0	0	0	0	0	0	0	0	0	0	0	0	0	0	0	0	0	0	0	0	0	0	0	0	0	0	0	0	0	0	0	0	0	0	0	0	0	0	0	0	0
09105 Amino acid metabolism	00350 Tyrosine metabolism [PATH:ko00350]	lmbB2	L-tyrosine peroxygenase [EC:1.11.2.6]	K24287	0	0	0	0	0	0	0	0	0	0	0	0	0	0	0	0	0	0	0	0	0	0	0	0	0	0	0	0	0	0	0	0	0	0	0	0	0	0	0	0	0	0	0	0	0
09105 Amino acid metabolism	00350 Tyrosine metabolism [PATH:ko00350]	tyrDC	tyrosine decarboxylase [EC:4.1.1.25]	K22330	0	0	0	0	0	0	0	0	0	0	0	0	0	0	0	0	0	0	0	0	0	0	0	0	0	0	0	0	0	0	0	0	0	0	0	0	0	0	0	0	0	0	0	0	0
09105 Amino acid metabolism	00350 Tyrosine metabolism [PATH:ko00350]	aauA	aralkylamine dehydrogenase light chain [EC:1.4.9.2]	K13371	0	0	0	0	0	0	0	0	0	0	0	0	0	0	0	0	0	0	0	0	0	0	0	0	0	0	0	0	0	0	0	0	0	0	0	0	0	0	0	0	0	0	0	0	0
09105 Amino acid metabolism	00350 Tyrosine metabolism [PATH:ko00350]	aauB	aralkylamine dehydrogenase heavy chain [EC:1.4.9.2]	K13372	0	0	0	0	0	0	0	0	0	0	0	0	0	0	0	0	0	0	0	0	0	0	0	0	0	0	0	0	0	0	0	0	0	0	0	0	0	0	0	0	0	0	0	0	0
09105 Amino acid metabolism	00350 Tyrosine metabolism [PATH:ko00350]	tynA	tyramine oxidase subunit A [EC:1.4.3.-]	K25271	0	0	0	0	0	0	0	0	0	0	0	0	0	0	0	0	0	0	0	0	0	0	0	0	0	0	0	0	0	0	0	0	0	0	0	0	0	0	0	0	0	0	0	0	0
09105 Amino acid metabolism	00350 Tyrosine metabolism [PATH:ko00350]	tynB	tyramine oxidase subunit B [EC:1.4.3.-]	K25272	0	0	0	0	0	0	0	0	0	0	0	0	0	0	0	0	0	0	0	0	0	0	0	0	0	0	0	1	0	0	0	0	0	0	0	0	0	0	0	0	0	0	1	0	0
09105 Amino acid metabolism	00350 Tyrosine metabolism [PATH:ko00350]	feaB, tynC	phenylacetaldehyde dehydrogenase [EC:1.2.1.39]	K00146	0	0	0	0	0	0	0	0	0	0	0	0	0	0	0	0	0	0	0	0	0	0	0	0	0	0	0	0	0	0	0	0	0	0	0	0	0	0	0	0	0	0	0	0	0
09105 Amino acid metabolism	00350 Tyrosine metabolism [PATH:ko00350]	hpaB	4-hydroxyphenylacetate 3-monooxygenase [EC:1.14.14.9]	K00483	0	0	0	0	0	0	0	0	0	0	0	0	0	0	0	0	0	0	0	0	0	0	0	0	0	0	0	0	0	0	0	0	0	0	0	0	0	0	0	0	0	0	0	0	0
09105 Amino acid metabolism	00350 Tyrosine metabolism [PATH:ko00350]	C2-hpah	4-hydroxyphenylacetate 3-monooxygenase [EC:1.14.14.9]	K23492	0	0	0	0	0	0	0	0	0	0	0	0	0	0	0	0	0	0	0	0	0	0	0	0	0	0	0	0	0	0	0	0	0	0	0	0	0	0	0	0	0	0	0	0	0
09105 Amino acid metabolism	00350 Tyrosine metabolism [PATH:ko00350]	hpaC	flavin reductase (NADH) [EC:1.5.1.36]	K00484	0	0	0	0	0	0	0	0	0	0	0	0	0	0	0	0	0	0	0	0	0	0	0	0	0	0	0	0	0	0	0	0	0	0	0	0	0	0	0	0	0	0	0	0	0
09105 Amino acid metabolism	00350 Tyrosine metabolism [PATH:ko00350]	C1-hpah	4-hydroxyphenylacetate 3-hydroxylase, reductase component [EC:1.5.1.36]	K23470	0	0	0	0	0	0	0	0	0	0	0	0	0	0	0	0	0	0	0	0	0	0	0	0	0	0	0	0	0	0	0	0	0	0	0	0	0	0	0	0	0	0	0	0	0
09105 Amino acid metabolism	00350 Tyrosine metabolism [PATH:ko00350]	hpaD, hpcB	3,4-dihydroxyphenylacetate 2,3-dioxygenase [EC:1.13.11.15]	K00455	0	0	0	0	0	0	0	0	0	0	0	0	0	0	0	0	0	0	0	0	0	0	0	0	0	0	0	0	0	0	0	0	0	0	0	0	0	0	0	0	0	0	0	0	0
09105 Amino acid metabolism	00350 Tyrosine metabolism [PATH:ko00350]	hpaE, hpcC	5-carboxymethyl-2-hydroxymuconic-semialdehyde dehydrogenase [EC:1.2.1.60]	K00151	0	0	0	0	0	0	0	0	0	0	0	0	0	0	0	0	0	0	0	0	0	0	0	0	0	0	0	0	0	0	0	0	0	0	0	0	0	0	0	0	0	0	0	0	0
09105 Amino acid metabolism	00350 Tyrosine metabolism [PATH:ko00350]	ligC	2-hydroxy-4-carboxymuconate semialdehyde hemiacetal dehydrogenase [EC:1.1.1.312]	K10219	0	0	0	0	0	0	0	0	0	0	0	0	0	0	0	0	0	0	0	0	0	0	0	0	0	0	0	0	0	0	0	0	0	0	0	0	0	0	0	0	0	0	0	0	0
09105 Amino acid metabolism	00350 Tyrosine metabolism [PATH:ko00350]	hpaF, hpcD	5-carboxymethyl-2-hydroxymuconate isomerase [EC:5.3.3.10]	K01826	0	0	0	0	0	0	0	0	0	0	0	0	0	0	0	0	0	0	0	0	0	0	0	0	0	0	0	0	0	0	0	0	0	0	0	0	0	0	0	0	0	0	0	0	0
09105 Amino acid metabolism	00350 Tyrosine metabolism [PATH:ko00350]	hpaG	5-oxopent-3-ene-1,2,5-tricarboxylate decarboxylase / 2-hydroxyhepta-2,4-diene-1,7-dioate isomerase [EC:4.1.1.68 5.3.3.-]	K05921	0	0	0	0	0	0	0	0	0	0	0	0	0	0	0	0	0	0	0	0	0	0	0	0	0	0	0	0	0	0	0	0	0	0	0	0	0	0	0	0	0	0	0	0	0
09105 Amino acid metabolism	00350 Tyrosine metabolism [PATH:ko00350]	hpaH	2-oxo-hept-3-ene-1,7-dioate hydratase [EC:4.2.1.-]	K02509	0	0	0	0	0	0	0	0	0	0	0	0	0	0	0	0	0	0	0	0	0	0	0	0	0	0	0	0	0	0	0	0	0	0	0	0	0	0	0	0	0	0	0	0	0
09105 Amino acid metabolism	00350 Tyrosine metabolism [PATH:ko00350]	hpaI, hpcH	4-hydroxy-2-oxoheptanedioate aldolase [EC:4.1.2.52]	K02510	0	0	0	0	0	0	0	0	4	8	14	10	7	15	8	8	9	15	0	0	0	0	0	0	0	0	0	0	0	0	0	0	0	0	1	0	0	0	0	0	0	0	0	0	0
09105 Amino acid metabolism	00350 Tyrosine metabolism [PATH:ko00350]	nagL	maleylpyruvate isomerase [EC:5.2.1.4]	K01801	0	0	0	0	0	0	0	0	0	0	0	0	0	0	0	0	0	0	0	0	0	0	0	0	0	0	0	0	0	0	0	0	0	0	0	0	0	0	0	0	0	0	0	0	0
09105 Amino acid metabolism	00350 Tyrosine metabolism [PATH:ko00350]	nagK	fumarylpyruvate hydrolase [EC:3.7.1.20]	K16165	0	0	0	0	0	0	0	0	0	0	0	0	0	0	0	0	0	0	0	0	0	0	0	0	0	0	0	0	0	0	0	0	0	0	0	0	0	0	0	0	0	0	0	0	0
09105 Amino acid metabolism	00350 Tyrosine metabolism [PATH:ko00350]	hbzF	maleylpyruvate hydrolase [EC:3.7.1.23]	K20758	0	0	0	0	0	0	0	0	0	0	0	0	0	0	0	0	0	0	0	0	0	0	0	0	0	0	0	0	0	0	0	0	0	0	0	0	0	0	0	0	0	0	0	0	0
09105 Amino acid metabolism	00350 Tyrosine metabolism [PATH:ko00350]	fldH	aromatic 2-oxoacid reductase [EC:1.1.1.110]	K23109	0	0	0	0	0	0	0	0	0	0	0	0	0	0	0	0	0	0	0	0	0	0	0	0	0	0	0	0	0	0	0	0	0	0	0	0	0	0	0	0	0	0	0	0	0
09105 Amino acid metabolism	00350 Tyrosine metabolism [PATH:ko00350]	hcxB	hydroxycarboxylate dehydrogenase B [EC:1.1.1.237 1.1.1.-]	K13574	0	0	0	0	0	0	0	0	0	0	0	0	0	0	0	0	0	0	0	0	0	0	0	0	0	0	0	0	0	0	0	0	0	0	0	0	0	0	0	0	0	0	0	0	0
09105 Amino acid metabolism	00360 Phenylalanine metabolism [PATH:ko00360]	mhpF	acetaldehyde dehydrogenase [EC:1.2.1.10]	K04073	0	0	0	0	0	0	0	0	0	0	0	0	0	0	0	0	0	0	0	0	0	0	0	0	0	0	0	0	0	0	0	0	0	0	0	0	0	0	0	0	0	0	0	0	0
09105 Amino acid metabolism	00360 Phenylalanine metabolism [PATH:ko00360]	paaF, echA	enoyl-CoA hydratase [EC:4.2.1.17]	K01692	0	0	0	0	0	0	0	0	0	0	0	0	0	0	0	0	0	0	0	0	0	0	0	0	0	0	0	0	0	0	0	0	0	0	0	0	0	0	0	0	0	0	0	0	0
09105 Amino acid metabolism	00360 Phenylalanine metabolism [PATH:ko00360]	paaH, hbd, fadB, mmgB	3-hydroxybutyryl-CoA dehydrogenase [EC:1.1.1.157]	K00074	0	0	0	0	0	0	0	0	0	0	0	0	0	0	0	0	0	0	0	0	0	0	0	0	0	0	0	0	0	0	0	0	0	0	0	0	0	0	0	0	0	0	0	0	0
09105 Amino acid metabolism	00360 Phenylalanine metabolism [PATH:ko00360]	hcaD	3-phenylpropionate/trans-cinnamate dioxygenase ferredoxin reductase component [EC:1.18.1.3]	K00529	0	0	0	0	0	0	0	0	0	0	0	0	0	0	0	0	0	0	0	0	0	0	0	0	0	0	0	0	0	0	0	0	0	0	0	0	0	0	0	0	0	0	0	0	0
09105 Amino acid metabolism	00360 Phenylalanine metabolism [PATH:ko00360]	aspB	aspartate aminotransferase [EC:2.6.1.1]	K00812	0	0	0	0	0	0	0	0	0	0	0	0	0	0	0	0	0	0	0	0	0	0	0	0	0	0	0	0	0	0	0	0	0	0	0	0	0	0	0	0	0	0	0	0	0
09105 Amino acid metabolism	00360 Phenylalanine metabolism [PATH:ko00360]	aspC	aspartate aminotransferase [EC:2.6.1.1]	K00813	0	0	0	0	0	0	0	0	0	0	0	0	0	0	0	0	0	0	0	0	0	0	0	0	0	0	0	0	0	0	0	0	0	0	0	0	0	0	0	0	0	0	0	0	0
09105 Amino acid metabolism	00360 Phenylalanine metabolism [PATH:ko00360]	yhdR	aspartate aminotransferase [EC:2.6.1.1]	K11358	0	0	0	0	0	0	0	0	0	0	0	0	0	0	0	0	0	0	0	1	1	0	0	1	0	1	1	1	0	1	1	1	1	1	1	1	1	1	1	1	1	1	0	1	1
09105 Amino acid metabolism	00360 Phenylalanine metabolism [PATH:ko00360]	MAO, aofH	monoamine oxidase [EC:1.4.3.4]	K00274	0	0	0	0	0	0	0	0	0	0	0	0	0	0	0	0	0	0	0	0	0	0	0	0	0	0	0	0	0	0	0	0	0	0	0	0	0	0	0	0	0	0	0	0	0
09105 Amino acid metabolism	00360 Phenylalanine metabolism [PATH:ko00360]	AOC3, AOC2, tynA	primary-amine oxidase [EC:1.4.3.21]	K00276	0	0	0	0	0	0	0	0	0	0	0	0	0	0	0	0	0	0	0	0	0	0	0	0	0	0	0	0	0	0	0	0	0	0	0	0	0	0	0	0	0	0	0	0	0
09105 Amino acid metabolism	00360 Phenylalanine metabolism [PATH:ko00360]	tyrB	aromatic-amino-acid transaminase [EC:2.6.1.57]	K00832	0	0	0	0	0	0	0	0	0	0	0	0	0	0	0	0	0	0	0	0	0	0	0	0	0	0	0	0	0	0	0	0	0	0	0	0	0	0	0	0	0	0	0	0	0
09105 Amino acid metabolism	00360 Phenylalanine metabolism [PATH:ko00360]	dat	D-alanine transaminase [EC:2.6.1.21]	K00824	0	0	0	0	0	0	0	0	0	0	0	0	0	0	0	0	0	0	0	0	0	0	0	0	0	0	0	0	0	1	1	1	0	0	0	1	0	0	0	0	0	1	0	1	1
09105 Amino acid metabolism	00360 Phenylalanine metabolism [PATH:ko00360]	E3.5.1.4, amiE	amidase [EC:3.5.1.4]	K01426	2	2	2	2	1	0	2	1	2	6	6	4	6	5	6	7	6	6	1	1	1	1	1	1	1	1	0	0	1	1	1	1	2	1	0	1	1	1	1	0	1	1	1	0	2
09105 Amino acid metabolism	00360 Phenylalanine metabolism [PATH:ko00360]	hisC	histidinol-phosphate aminotransferase [EC:2.6.1.9]	K00817	0	1	1	1	1	0	1	1	0	2	2	2	3	2	3	3	2	2	1	1	1	1	0	1	0	1	1	1	0	1	1	1	1	1	2	1	1	1	1	0	1	1	1	1	1
09105 Amino acid metabolism	00360 Phenylalanine metabolism [PATH:ko00360]	pdh	phenylalanine dehydrogenase [EC:1.4.1.20]	K00270	0	0	0	0	0	0	0	0	0	0	0	0	0	0	0	0	0	0	0	0	0	0	0	0	0	0	0	0	0	0	0	0	0	0	0	0	0	0	0	0	0	0	0	0	0
09105 Amino acid metabolism	00360 Phenylalanine metabolism [PATH:ko00360]	HPD, hppD	4-hydroxyphenylpyruvate dioxygenase [EC:1.13.11.27]	K00457	0	0	0	0	0	0	0	0	0	0	0	0	0	0	0	0	0	0	0	0	0	0	0	0	0	0	0	0	0	0	0	0	0	0	0	0	0	0	0	0	0	0	0	0	0
09105 Amino acid metabolism	00360 Phenylalanine metabolism [PATH:ko00360]	aauA	aralkylamine dehydrogenase light chain [EC:1.4.9.2]	K13371	0	0	0	0	0	0	0	0	0	0	0	0	0	0	0	0	0	0	0	0	0	0	0	0	0	0	0	0	0	0	0	0	0	0	0	0	0	0	0	0	0	0	0	0	0
09105 Amino acid metabolism	00360 Phenylalanine metabolism [PATH:ko00360]	aauB	aralkylamine dehydrogenase heavy chain [EC:1.4.9.2]	K13372	0	0	0	0	0	0	0	0	0	0	0	0	0	0	0	0	0	0	0	0	0	0	0	0	0	0	0	0	0	0	0	0	0	0	0	0	0	0	0	0	0	0	0	0	0
09105 Amino acid metabolism	00360 Phenylalanine metabolism [PATH:ko00360]	feaB, tynC	phenylacetaldehyde dehydrogenase [EC:1.2.1.39]	K00146	0	0	0	0	0	0	0	0	0	0	0	0	0	0	0	0	0	0	0	0	0	0	0	0	0	0	0	0	0	0	0	0	0	0	0	0	0	0	0	0	0	0	0	0	0
09105 Amino acid metabolism	00360 Phenylalanine metabolism [PATH:ko00360]	fldH	aromatic 2-oxoacid reductase [EC:1.1.1.110]	K23109	0	0	0	0	0	0	0	0	0	0	0	0	0	0	0	0	0	0	0	0	0	0	0	0	0	0	0	0	0	0	0	0	0	0	0	0	0	0	0	0	0	0	0	0	0
09105 Amino acid metabolism	00360 Phenylalanine metabolism [PATH:ko00360]	hcxB	hydroxycarboxylate dehydrogenase B [EC:1.1.1.237 1.1.1.-]	K13574	0	0	0	0	0	0	0	0	0	0	0	0	0	0	0	0	0	0	0	0	0	0	0	0	0	0	0	0	0	0	0	0	0	0	0	0	0	0	0	0	0	0	0	0	0
09105 Amino acid metabolism	00360 Phenylalanine metabolism [PATH:ko00360]	phhA, PAH	phenylalanine-4-hydroxylase [EC:1.14.16.1]	K00500	0	0	0	0	0	0	0	0	0	0	0	0	0	0	0	0	0	0	0	0	0	0	0	0	0	0	0	0	0	0	0	0	0	0	0	0	0	0	0	0	0	0	0	0	0
09105 Amino acid metabolism	00360 Phenylalanine metabolism [PATH:ko00360]	paaK	phenylacetate-CoA ligase [EC:6.2.1.30]	K01912	0	0	0	0	0	0	0	0	0	0	0	0	0	0	0	0	0	0	0	2	3	2	2	1	2	2	3	1	1	1	1	1	2	1	1	0	0	2	1	1	1	0	1	0	0
09105 Amino acid metabolism	00360 Phenylalanine metabolism [PATH:ko00360]	paaI	acyl-CoA thioesterase [EC:3.1.2.-]	K02614	0	0	0	0	0	0	0	0	0	0	0	0	0	0	0	0	0	0	0	1	1	1	0	1	0	0	1	1	0	0	0	0	0	0	1	0	0	1	0	1	0	0	0	0	0
09105 Amino acid metabolism	00360 Phenylalanine metabolism [PATH:ko00360]	paaA	ring-1,2-phenylacetyl-CoA epoxidase subunit PaaA [EC:1.14.13.149]	K02609	0	0	0	0	0	0	0	0	0	0	0	0	0	0	0	0	0	0	0	0	0	0	0	0	0	0	0	0	0	0	0	0	0	0	0	0	0	0	0	0	0	0	0	0	0
09105 Amino acid metabolism	00360 Phenylalanine metabolism [PATH:ko00360]	paaB	ring-1,2-phenylacetyl-CoA epoxidase subunit PaaB	K02610	0	0	0	0	0	0	0	0	0	0	0	0	0	0	0	0	0	0	0	0	0	0	0	0	0	0	0	0	0	0	0	0	0	0	0	0	0	0	0	0	0	0	0	0	0
09105 Amino acid metabolism	00360 Phenylalanine metabolism [PATH:ko00360]	paaC	ring-1,2-phenylacetyl-CoA epoxidase subunit PaaC [EC:1.14.13.149]	K02611	0	0	0	0	0	0	0	0	0	0	0	0	0	0	0	0	0	0	0	0	0	0	0	0	0	0	0	0	0	0	0	0	0	0	0	0	0	0	0	0	0	0	0	0	0
09105 Amino acid metabolism	00360 Phenylalanine metabolism [PATH:ko00360]	paaD	ring-1,2-phenylacetyl-CoA epoxidase subunit PaaD	K02612	0	0	0	0	0	0	0	0	0	0	0	0	0	0	0	0	0	0	0	0	0	0	0	0	0	0	0	0	0	0	0	0	0	0	0	0	0	0	0	0	0	0	0	0	0
09105 Amino acid metabolism	00360 Phenylalanine metabolism [PATH:ko00360]	paaE	ring-1,2-phenylacetyl-CoA epoxidase subunit PaaE	K02613	0	0	0	0	0	0	0	0	0	0	0	0	0	0	0	0	0	0	0	0	0	0	0	0	0	0	0	0	0	0	0	0	0	0	0	0	0	0	0	0	0	0	0	0	0
09105 Amino acid metabolism	00360 Phenylalanine metabolism [PATH:ko00360]	paaG	2-(1,2-epoxy-1,2-dihydrophenyl)acetyl-CoA isomerase [EC:5.3.3.18]	K15866	0	0	0	0	0	0	0	0	0	0	0	0	0	0	0	0	0	0	0	0	0	0	0	0	0	0	0	0	0	0	0	0	0	0	0	0	0	0	0	0	0	0	0	0	0
09105 Amino acid metabolism	00360 Phenylalanine metabolism [PATH:ko00360]	paaZ	oxepin-CoA hydrolase / 3-oxo-5,6-dehydrosuberyl-CoA semialdehyde dehydrogenase [EC:3.3.2.12 1.2.1.91]	K02618	0	0	0	0	0	0	0	0	0	0	0	0	0	0	0	0	0	0	0	0	0	0	0	0	0	0	0	0	0	0	0	0	0	0	0	0	0	0	0	0	0	0	0	0	0
09105 Amino acid metabolism	00360 Phenylalanine metabolism [PATH:ko00360]	paaJ	3-oxo-5,6-didehydrosuberyl-CoA/3-oxoadipyl-CoA thiolase [EC:2.3.1.223 2.3.1.174]	K02615	0	0	0	0	0	0	0	0	0	0	0	0	0	0	0	0	0	0	0	0	0	0	0	0	0	0	0	0	0	0	0	0	0	0	0	0	0	0	0	0	0	0	0	0	0
09105 Amino acid metabolism	00360 Phenylalanine metabolism [PATH:ko00360]	padB	phenylacetyl-CoA:acceptor oxidoreductase [EC:1.17.5.1 3.1.2.25]	K18361	0	0	0	0	0	0	0	0	0	0	0	0	0	0	0	0	0	0	0	0	0	0	0	0	0	0	0	0	0	0	0	0	0	0	0	0	0	0	0	0	0	0	0	0	0
09105 Amino acid metabolism	00360 Phenylalanine metabolism [PATH:ko00360]	padC	phenylacetyl-CoA:acceptor oxidoreductase 27-kDa subunit	K18362	0	0	0	0	0	0	0	0	0	0	0	0	0	0	0	0	0	0	0	0	0	0	0	0	0	0	0	0	0	0	0	0	0	0	0	0	0	0	0	0	0	0	0	0	0
09105 Amino acid metabolism	00360 Phenylalanine metabolism [PATH:ko00360]	padD	phenylacetyl-CoA:acceptor oxidoreductase 26-kDa subunit	K18363	0	0	0	0	0	0	0	0	0	0	0	0	0	0	0	0	0	0	0	0	0	0	0	0	0	0	0	0	0	0	0	0	0	0	0	0	0	0	0	0	0	0	0	0	0
09105 Amino acid metabolism	00360 Phenylalanine metabolism [PATH:ko00360]	padA	phenylacetyl-CoA:acceptor oxidoreductase accessory protein	K18360	0	0	0	0	0	0	0	0	0	0	0	0	0	0	0	0	0	0	0	0	0	0	0	0	0	0	0	0	0	0	0	0	0	0	0	0	0	0	0	0	0	0	0	0	0
09105 Amino acid metabolism	00360 Phenylalanine metabolism [PATH:ko00360]	padG	phenylglyoxylate dehydrogenase alpha subunit [EC:1.2.1.58]	K18355	0	0	0	0	0	0	0	0	0	0	0	0	0	0	0	0	0	0	0	0	0	0	0	0	0	0	0	0	0	0	0	0	0	0	0	0	0	0	0	0	0	0	0	0	0
09105 Amino acid metabolism	00360 Phenylalanine metabolism [PATH:ko00360]	padI	phenylglyoxylate dehydrogenase beta subunit [EC:1.2.1.58]	K18356	0	0	0	0	0	0	0	0	0	0	0	0	0	0	0	0	0	0	0	0	0	0	0	0	0	0	0	0	0	0	0	0	0	0	0	0	0	0	0	0	0	0	0	0	0
09105 Amino acid metabolism	00360 Phenylalanine metabolism [PATH:ko00360]	padE	phenylglyoxylate dehydrogenase gamma subunit [EC:1.2.1.58]	K18357	0	0	0	0	0	0	0	0	0	0	0	0	0	0	0	0	0	0	0	0	0	0	0	0	0	0	0	0	0	0	0	0	0	0	0	0	0	0	0	0	0	0	0	0	0
09105 Amino acid metabolism	00360 Phenylalanine metabolism [PATH:ko00360]	padF	phenylglyoxylate dehydrogenase delta subunit [EC:1.2.1.58]	K18358	0	0	0	0	0	0	0	0	0	0	0	0	0	0	0	0	0	0	0	0	0	0	0	0	0	0	0	0	0	0	0	0	0	0	0	0	0	0	0	0	0	0	0	0	0
09105 Amino acid metabolism	00360 Phenylalanine metabolism [PATH:ko00360]	padH	phenylglyoxylate dehydrogenase epsilon subunit [EC:1.2.1.58]	K18359	0	0	0	0	0	0	0	0	0	0	0	0	0	0	0	0	0	0	0	0	0	0	0	0	0	0	0	0	0	0	0	0	0	0	0	0	0	0	0	0	0	0	0	0	0
09105 Amino acid metabolism	00360 Phenylalanine metabolism [PATH:ko00360]	aaaT	L-phenylalanine/L-methionine N-acetyltransferase [EC:2.3.1.53 2.3.1.-]	K03825	0	0	0	0	0	0	0	0	0	0	0	0	0	0	0	0	0	0	0	0	0	0	0	0	0	0	0	0	0	0	0	0	0	0	0	0	0	0	0	0	0	0	0	0	0
[truncated: 5,167 more rows]
[truncated: 317 more columns]
