# Supplementary material for: The unique and enigmatic spirochete symbiont of latrunculid sponges
Source: mSphere. 2024 Nov 21;9(12):e00845-24. doi: 10.1128/msphere.00845-24 (PMC11656744; doi:10.1128/msphere.00845-24)
Supplement: Supplemental tables, part 3 — Tables S7 to S11. [file msphere.00845-24-s0007.xlsx]

## Sheet: Table S7
Table S7: Analysis of Similarity (ANOSIM) results of pairwise comparison of KEGG-annotated functional potential profiles of all spirochete genomes and MAGs
Host1	Host2	Rvalue	Pvalue	Significantly different? (p < 0.05)
Tsitsikamma favus	Mosquito	1	0.0032	Yes
Tsitsikamma favus	Chicken	0.985526	0.0005	Yes
Tsitsikamma favus	Buffalo	0.958984	0.0003	Yes
Tsitsikamma favus	Alkaline lake	0.947932	0.0001	Yes
Tsitsikamma favus	Pig	0.933824	0.0032	Yes
Tsitsikamma favus	Other sponge	0.919863	0.0001	Yes
Tsitsikamma favus	Groundwater	0.918605	0.0007	Yes
Tsitsikamma favus	Soil	0.900538	0.0066	Yes
Tsitsikamma favus	Permafrost	0.873162	0.0032	Yes
Tsitsikamma favus	Hydrocarbon	0.861434	0.0007	Yes
Tsitsikamma favus	Biofilm	0.838235	0.0032	Yes
Tsitsikamma favus	Wastewater	0.793264	0.0001	Yes
Tsitsikamma favus	Goat	0.782552	0.0001	Yes
Tsitsikamma favus	Cattle	0.757472	0.0001	Yes
Tsitsikamma favus	Deer	0.754876	0.0001	Yes
Tsitsikamma favus	Yak	0.75	0.0001	Yes
Tsitsikamma favus	Human	0.727672	0.0001	Yes
Tsitsikamma favus	Oligochaete worm	0.682478	0.0003	Yes
Tsitsikamma favus	Sheep	0.667638	0.0001	Yes
Tsitsikamma favus	Vent	0.546276	0.0001	Yes
Tsitsikamma favus	Sludge	0.539751	0.0002	Yes
Tsitsikamma favus	Seawater	0.488933	0.0002	Yes
Tsitsikamma favus	Termite	0.46731	0.0002	Yes
Tsitsikamma favus	Freshwater lake	0.383219	0.0005	Yes
Tsitsikamma favus	Sediment	0.313165	0.0019	Yes
Tsitsikamma favus	Hypersaline lake	0.255106	0.0354	Yes
Other sponge	Mosquito	1	0.0012	Yes
Other sponge	Human	0.98882	0.0001	Yes
Other sponge	Groundwater	0.984444	0.0004	Yes
Other sponge	Cattle	0.974186	0.0001	Yes
Other sponge	Deer	0.973273	0.0001	Yes
Other sponge	Buffalo	0.968836	0.0001	Yes
Other sponge	Goat	0.962414	0.0001	Yes
Other sponge	Chicken	0.961818	0.0006	Yes
Other sponge	Yak	0.961591	0.0001	Yes
Other sponge	Pig	0.931373	0.0012	Yes
Other sponge	Hydrocarbon	0.928889	0.0004	Yes
Other sponge	Termite	0.923531	0.0001	Yes
Other sponge	Tsitsikamma favus	0.919863	0.0001	Yes
Other sponge	Alkaline lake	0.913321	0.0001	Yes
Other sponge	Sheep	0.874892	0.0001	Yes
Other sponge	Soil	0.85	0.0036	Yes
Other sponge	Biofilm	0.842157	0.0012	Yes
Other sponge	Vent	0.826	0.0001	Yes
Other sponge	Permafrost	0.82451	0.0012	Yes
Other sponge	Wastewater	0.814	0.0001	Yes
Other sponge	Oligochaete worm	0.787671	0.0001	Yes
Other sponge	Sludge	0.67752	0.0001	Yes
Other sponge	Seawater	0.649906	0.0001	Yes
Other sponge	Freshwater lake	0.616889	0.0001	Yes
Other sponge	Hypersaline lake	0.595556	0.0002	Yes
Other sponge	Sediment	0.586036	0.0001	Yes
Alkaline lake	Tsitsikamma favus	0.947932	0.0001	Yes
Alkaline lake	Buffalo	0.924165	0.0001	Yes
Alkaline lake	Other sponge	0.913321	0.0001	Yes
Alkaline lake	Hydrocarbon	0.871795	0.0001	Yes
Alkaline lake	Oligochaete worm	0.871372	0.0001	Yes
Alkaline lake	Goat	0.837757	0.0001	Yes
Alkaline lake	Groundwater	0.834023	0.0001	Yes
Alkaline lake	Wastewater	0.832168	0.0001	Yes
Alkaline lake	Sheep	0.801088	0.0001	Yes
Alkaline lake	Yak	0.794722	0.0001	Yes
Alkaline lake	Deer	0.788194	0.0001	Yes
Alkaline lake	Human	0.754641	0.0001	Yes
Alkaline lake	Cattle	0.643944	0.0001	Yes
Alkaline lake	Freshwater lake	0.51132	0.0001	Yes
Alkaline lake	Sludge	0.475185	0.0001	Yes
Alkaline lake	Vent	0.451601	0.0001	Yes
Alkaline lake	Termite	0.390839	0.0001	Yes
Alkaline lake	Sediment	0.342147	0.0001	Yes
Alkaline lake	Seawater	0.256259	0.0001	Yes
Alkaline lake	Mosquito	1	0.0005	Yes
Alkaline lake	Pig	0.954212	0.0005	Yes
Alkaline lake	Permafrost	0.929487	0.0005	Yes
Alkaline lake	Biofilm	0.848901	0.0005	Yes
Alkaline lake	Chicken	0.987762	0.0006	Yes
Alkaline lake	Soil	0.641659	0.0127	Yes
Alkaline lake	Hypersaline lake	-0.275907	0.9999	No
Biofilm	Human	0.680406	0.0002	Yes
Biofilm	Cattle	0.734223	0.0006	Yes
Biofilm	Alkaline lake	0.848901	0.0008	Yes
Biofilm	Other sponge	0.842157	0.0015	Yes
Biofilm	Tsitsikamma favus	0.838235	0.0029	Yes
Biofilm	Buffalo	0.632353	0.0029	Yes
Biofilm	Deer	0.618056	0.0038	Yes
Biofilm	Yak	0.458995	0.0042	Yes
Biofilm	Goat	0.529101	0.0055	Yes
Biofilm	Termite	0.466936	0.0095	Yes
Biofilm	Chicken	0.4875	0.0152	Yes
Biofilm	Wastewater	0.518629	0.0166	Yes
Biofilm	Oligochaete worm	0.461397	0.0179	Yes
Biofilm	Mosquito	0.5625	0.0306	Yes
Biofilm	Hypersaline lake	0.326682	0.0556	No
Biofilm	Sludge	0.327867	0.0678	No
Biofilm	Groundwater	0.194444	0.1015	No
Biofilm	Hydrocarbon	0.202381	0.1127	No
Biofilm	Sheep	0.195767	0.1309	No
Biofilm	Pig	0.21875	0.1429	No
Biofilm	Permafrost	0.15625	0.1465	No
Biofilm	Seawater	0.0677656	0.3072	No
Biofilm	Vent	0.0737705	0.3279	No
Biofilm	Freshwater lake	-0.0617647	0.5893	No
Biofilm	Sediment	-0.119792	0.7015	No
Biofilm	Soil	-0.12963	0.828571	No
Buffalo	Other sponge	0.968836	0.0001	Yes
Buffalo	Alkaline lake	0.924165	0.0001	Yes
Buffalo	Sludge	0.541615	0.0001	Yes
Buffalo	Human	0.474265	0.0001	Yes
Buffalo	Wastewater	0.780668	0.0002	Yes
Buffalo	Seawater	0.45664	0.0002	Yes
Buffalo	Tsitsikamma favus	0.958984	0.0003	Yes
Buffalo	Oligochaete worm	0.638393	0.0003	Yes
Buffalo	Vent	0.333516	0.0003	Yes
Buffalo	Chicken	0.792105	0.0005	Yes
Buffalo	Hydrocarbon	0.727713	0.0007	Yes
Buffalo	Groundwater	0.52907	0.0007	Yes
Buffalo	Hypersaline lake	0.488427	0.0007	Yes
Buffalo	Freshwater lake	0.344178	0.001	Yes
Buffalo	Mosquito	0.955882	0.0032	Yes
Buffalo	Permafrost	0.865809	0.0032	Yes
Buffalo	Biofilm	0.632353	0.0032	Yes
Buffalo	Sediment	0.267066	0.0059	Yes
Buffalo	Soil	0.580645	0.0126	Yes
Buffalo	Deer	0.195257	0.0214	Yes
Buffalo	Pig	0.310662	0.0636	No
Buffalo	Sheep	0.0874636	0.0794	No
Buffalo	Goat	0.062934	0.1031	No
Buffalo	Yak	0.0368924	0.1985	No
Buffalo	Cattle	0.109501	0.2056	No
Buffalo	Termite	0.00158339	0.4719	No
Cattle	Other sponge	0.974186	0.0001	Yes
Cattle	Wastewater	0.837056	0.0001	Yes
Cattle	Permafrost	0.832878	0.0001	Yes
Cattle	Freshwater lake	0.831028	0.0001	Yes
Cattle	Hydrocarbon	0.797032	0.0001	Yes
Cattle	Sediment	0.789088	0.0001	Yes
Cattle	Sludge	0.781558	0.0001	Yes
Cattle	Seawater	0.772119	0.0001	Yes
Cattle	Tsitsikamma favus	0.757472	0.0001	Yes
Cattle	Groundwater	0.696511	0.0001	Yes
Cattle	Hypersaline lake	0.688532	0.0001	Yes
Cattle	Vent	0.654212	0.0001	Yes
Cattle	Alkaline lake	0.643944	0.0001	Yes
Cattle	Human	0.633195	0.0001	Yes
Cattle	Termite	0.492916	0.0001	Yes
Cattle	Biofilm	0.734223	0.0002	Yes
Cattle	Oligochaete worm	0.583368	0.0002	Yes
Cattle	Mosquito	0.663004	0.0008	Yes
Cattle	Chicken	0.603785	0.001	Yes
Cattle	Yak	0.463269	0.0021	Yes
Cattle	Sheep	0.381438	0.0091	Yes
Cattle	Soil	0.588463	0.0101	Yes
Cattle	Deer	0.26758	0.0134	Yes
Cattle	Goat	0.245263	0.037	Yes
Cattle	Pig	0.222304	0.1223	No
Cattle	Buffalo	0.109501	0.2015	No
Chicken	Human	0.67776	0.0002	Yes
Chicken	Alkaline lake	0.987762	0.0004	Yes
Chicken	Other sponge	0.961818	0.0004	Yes
Chicken	Cattle	0.603785	0.0004	Yes
Chicken	Hypersaline lake	0.581512	0.0011	Yes
Chicken	Seawater	0.56993	0.0013	Yes
Chicken	Goat	0.562319	0.0014	Yes
Chicken	Tsitsikamma favus	0.985526	0.0015	Yes
Chicken	Buffalo	0.792105	0.0015	Yes
Chicken	Deer	0.570175	0.0015	Yes
Chicken	Wastewater	0.656503	0.0018	Yes
Chicken	Groundwater	0.845333	0.0022	Yes
Chicken	Hydrocarbon	0.632	0.0022	Yes
Chicken	Oligochaete worm	0.575	0.0024	Yes
Chicken	Termite	0.440317	0.0044	Yes
Chicken	Yak	0.456039	0.0054	Yes
Chicken	Vent	0.385175	0.0072	Yes
Chicken	Permafrost	0.7	0.0155	Yes
Chicken	Biofilm	0.4875	0.0155	Yes
Chicken	Mosquito	0.95	0.0167	Yes
Chicken	Sheep	0.312442	0.0177	Yes
Chicken	Soil	0.938462	0.0197	Yes
Chicken	Sludge	0.323199	0.0361	Yes
Chicken	Freshwater lake	0.194909	0.0977	No
Chicken	Sediment	0.181579	0.129	No
Chicken	Pig	0.14375	0.1515	No
Deer	Other sponge	0.973273	0.0001	Yes
Deer	Alkaline lake	0.788194	0.0001	Yes
Deer	Wastewater	0.762459	0.0001	Yes
Deer	Tsitsikamma favus	0.754876	0.0001	Yes
Deer	Sludge	0.563846	0.0001	Yes
Deer	Seawater	0.559562	0.0001	Yes
Deer	Hypersaline lake	0.524727	0.0001	Yes
Deer	Oligochaete worm	0.503989	0.0001	Yes
Deer	Freshwater lake	0.48003	0.0001	Yes
Deer	Sediment	0.44455	0.0001	Yes
Deer	Vent	0.435387	0.0001	Yes
Deer	Human	0.368715	0.0001	Yes
Deer	Groundwater	0.556241	0.0002	Yes
Deer	Hydrocarbon	0.69273	0.0003	Yes
Deer	Permafrost	0.777199	0.0005	Yes
Deer	Chicken	0.570175	0.0009	Yes
Deer	Biofilm	0.618056	0.0042	Yes
Deer	Yak	0.183824	0.0117	Yes
Deer	Mosquito	0.494792	0.0121	Yes
Deer	Cattle	0.26758	0.0124	Yes
Deer	Soil	0.55314	0.0177	Yes
Deer	Buffalo	0.195257	0.0229	Yes
Deer	Pig	0.31713	0.0606	No
Deer	Sheep	0.0930487	0.1747	No
Deer	Termite	0.0695249	0.2148	No
Deer	Goat	0.0216049	0.3067	No
Freshwater lake	Cattle	0.831028	0.0001	Yes
Freshwater lake	Human	0.648391	0.0001	Yes
Freshwater lake	Other sponge	0.616889	0.0001	Yes
Freshwater lake	Termite	0.561744	0.0001	Yes
Freshwater lake	Alkaline lake	0.51132	0.0001	Yes
Freshwater lake	Deer	0.48003	0.0001	Yes
Freshwater lake	Yak	0.436763	0.0001	Yes
Freshwater lake	Goat	0.356379	0.0002	Yes
Freshwater lake	Hypersaline lake	0.508706	0.0003	Yes
Freshwater lake	Wastewater	0.283273	0.0003	Yes
Freshwater lake	Buffalo	0.344178	0.0006	Yes
Freshwater lake	Tsitsikamma favus	0.383219	0.0008	Yes
Freshwater lake	Sludge	0.391107	0.0009	Yes
Freshwater lake	Vent	0.172727	0.0023	Yes
Freshwater lake	Seawater	0.231019	0.0034	Yes
Freshwater lake	Oligochaete worm	0.184932	0.0135	Yes
Freshwater lake	Sheep	0.206061	0.0231	Yes
Freshwater lake	Sediment	0.0764264	0.0722	No
Freshwater lake	Chicken	0.194909	0.1028	No
Freshwater lake	Mosquito	0.190196	0.14	No
Freshwater lake	Pig	0.0411765	0.343	No
Freshwater lake	Groundwater	0.0261111	0.3557	No
Freshwater lake	Hydrocarbon	0.00555556	0.4299	No
Freshwater lake	Biofilm	-0.0617647	0.5994	No
Freshwater lake	Permafrost	-0.111765	0.7035	No
Freshwater lake	Soil	-0.209722	0.8346	No
Goat	Other sponge	0.962414	0.0001	Yes
Goat	Alkaline lake	0.837757	0.0001	Yes
Goat	Tsitsikamma favus	0.782552	0.0001	Yes
Goat	Wastewater	0.721834	0.0001	Yes
Goat	Oligochaete worm	0.496094	0.0001	Yes
Goat	Seawater	0.469936	0.0001	Yes
Goat	Vent	0.319347	0.0001	Yes
Goat	Sludge	0.519937	0.0002	Yes
Goat	Hydrocarbon	0.631808	0.0003	Yes
Goat	Groundwater	0.404503	0.0003	Yes
Goat	Hypersaline lake	0.495609	0.0004	Yes
Goat	Freshwater lake	0.356379	0.0005	Yes
Goat	Sediment	0.299201	0.0005	Yes
Goat	Mosquito	0.506614	0.0011	Yes
Goat	Chicken	0.562319	0.0012	Yes
Goat	Permafrost	0.699735	0.0032	Yes
Goat	Biofilm	0.529101	0.0061	Yes
Goat	Human	0.23993	0.0081	Yes
Goat	Cattle	0.245263	0.037	Yes
Goat	Soil	0.479582	0.0399	Yes
Goat	Pig	0.244709	0.0991	No
Goat	Buffalo	0.062934	0.1034	No
Goat	Yak	0.0449246	0.1149	No
Goat	Deer	0.0216049	0.3061	No
Goat	Sheep	0.0147591	0.3437	No
Goat	Termite	0.00831991	0.4429	No
Groundwater	Alkaline lake	0.834023	0.0001	Yes
Groundwater	Cattle	0.696511	0.0001	Yes
Groundwater	Human	0.638748	0.0001	Yes
Groundwater	Deer	0.556241	0.0001	Yes
Groundwater	Other sponge	0.984444	0.0004	Yes
Groundwater	Tsitsikamma favus	0.918605	0.0005	Yes
Groundwater	Buffalo	0.52907	0.0005	Yes
Groundwater	Wastewater	0.622078	0.0007	Yes
Groundwater	Goat	0.404503	0.0008	Yes
Groundwater	Oligochaete worm	0.49031	0.001	Yes
Groundwater	Chicken	0.845333	0.0023	Yes
Groundwater	Yak	0.357298	0.0024	Yes
Groundwater	Hypersaline lake	0.480734	0.0032	Yes
Groundwater	Mosquito	0.559524	0.005	Yes
Groundwater	Sludge	0.461013	0.0058	Yes
Groundwater	Termite	0.391418	0.0072	Yes
Groundwater	Sheep	0.234127	0.0078	Yes
Groundwater	Permafrost	0.551587	0.0087	Yes
Groundwater	Pig	0.511905	0.0142	Yes
Groundwater	Hydrocarbon	0.364815	0.0174	Yes
Groundwater	Seawater	0.284533	0.0289	Yes
Groundwater	Vent	0.220779	0.0451	Yes
Groundwater	Biofilm	0.194444	0.1024	No
Groundwater	Sediment	0.0620713	0.2762	No
Groundwater	Freshwater lake	0.0261111	0.3617	No
Groundwater	Soil	0.00617284	0.5045	No
Human	Other sponge	0.98882	0.0001	Yes
Human	Wastewater	0.76689	0.0001	Yes
Human	Alkaline lake	0.754641	0.0001	Yes
Human	Tsitsikamma favus	0.727672	0.0001	Yes
Human	Seawater	0.724066	0.0001	Yes
Human	Chicken	0.67776	0.0001	Yes
Human	Hypersaline lake	0.666149	0.0001	Yes
Human	Freshwater lake	0.648391	0.0001	Yes
Human	Groundwater	0.638748	0.0001	Yes
Human	Cattle	0.633195	0.0001	Yes
Human	Sediment	0.62648	0.0001	Yes
Human	Sludge	0.624357	0.0001	Yes
Human	Vent	0.581096	0.0001	Yes
Human	Yak	0.559812	0.0001	Yes
Human	Oligochaete worm	0.539275	0.0001	Yes
Human	Termite	0.372891	0.0001	Yes
Human	Deer	0.368715	0.0001	Yes
Human	Permafrost	0.857084	0.0002	Yes
Human	Hydrocarbon	0.718933	0.0002	Yes
Human	Buffalo	0.474265	0.0002	Yes
Human	Biofilm	0.680406	0.0005	Yes
Human	Soil	0.624489	0.0017	Yes
Human	Sheep	0.410694	0.0021	Yes
Human	Pig	0.418807	0.0091	Yes
Human	Goat	0.23993	0.0095	Yes
Human	Mosquito	0.00455675	0.4642	No
Hydrocarbon	Alkaline lake	0.871795	0.0001	Yes
Hydrocarbon	Cattle	0.797032	0.0001	Yes
Hydrocarbon	Human	0.718933	0.0001	Yes
Hydrocarbon	Deer	0.69273	0.0001	Yes
Hydrocarbon	Termite	0.553571	0.0001	Yes
Hydrocarbon	Other sponge	0.928889	0.0004	Yes
Hydrocarbon	Yak	0.578068	0.0004	Yes
Hydrocarbon	Tsitsikamma favus	0.861434	0.0005	Yes
Hydrocarbon	Buffalo	0.727713	0.0005	Yes
Hydrocarbon	Goat	0.631808	0.0006	Yes
Hydrocarbon	Oligochaete worm	0.475775	0.0013	Yes
Hydrocarbon	Chicken	0.632	0.0023	Yes
Hydrocarbon	Hypersaline lake	0.494374	0.0023	Yes
Hydrocarbon	Vent	0.368398	0.004	Yes
Hydrocarbon	Sheep	0.384921	0.0045	Yes
Hydrocarbon	Seawater	0.439206	0.0047	Yes
Hydrocarbon	Mosquito	0.801587	0.009	Yes
Hydrocarbon	Groundwater	0.364815	0.017	Yes
Hydrocarbon	Pig	0.460317	0.022	Yes
Hydrocarbon	Permafrost	0.488095	0.0297	Yes
Hydrocarbon	Wastewater	0.231169	0.0543	No
Hydrocarbon	Soil	0.320988	0.0618	No
Hydrocarbon	Biofilm	0.202381	0.1089	No
Hydrocarbon	Sludge	0.157982	0.1512	No
Hydrocarbon	Sediment	0.0847051	0.2272	No
Hydrocarbon	Freshwater lake	0.00555556	0.4329	No
Hypersaline lake	Yak	0.721573	0.0001	Yes
Hypersaline lake	Cattle	0.688532	0.0001	Yes
Hypersaline lake	Human	0.666149	0.0001	Yes
Hypersaline lake	Other sponge	0.595556	0.0001	Yes
Hypersaline lake	Termite	0.568476	0.0001	Yes
Hypersaline lake	Deer	0.524727	0.0001	Yes
Hypersaline lake	Wastewater	0.462943	0.0001	Yes
Hypersaline lake	Sludge	0.4569	0.0001	Yes
Hypersaline lake	Freshwater lake	0.508706	0.0004	Yes
Hypersaline lake	Buffalo	0.488427	0.0005	Yes
Hypersaline lake	Chicken	0.581512	0.0006	Yes
Hypersaline lake	Sheep	0.569212	0.0006	Yes
Hypersaline lake	Goat	0.495609	0.0006	Yes
Hypersaline lake	Sediment	0.380295	0.0012	Yes
Hypersaline lake	Mosquito	0.647204	0.0016	Yes
Hypersaline lake	Hydrocarbon	0.494374	0.0032	Yes
Hypersaline lake	Groundwater	0.480734	0.0032	Yes
Hypersaline lake	Vent	0.307366	0.0066	Yes
Hypersaline lake	Seawater	0.231498	0.0202	Yes
Hypersaline lake	Pig	0.42192	0.0246	Yes
Hypersaline lake	Permafrost	0.409575	0.0272	Yes
Hypersaline lake	Tsitsikamma favus	0.255106	0.0331	Yes
Hypersaline lake	Oligochaete worm	0.249549	0.0391	Yes
Hypersaline lake	Biofilm	0.326682	0.0574	No
Hypersaline lake	Soil	0.137757	0.2486	No
Hypersaline lake	Alkaline lake	-0.275907	1	No
Mosquito	Alkaline lake	1	0.0008	Yes
Mosquito	Wastewater	0.783905	0.0011	Yes
Mosquito	Hypersaline lake	0.647204	0.0011	Yes
Mosquito	Cattle	0.663004	0.0012	Yes
Mosquito	Other sponge	1	0.0015	Yes
Mosquito	Goat	0.506614	0.0016	Yes
Mosquito	Vent	0.518629	0.002	Yes
Mosquito	Tsitsikamma favus	1	0.0029	Yes
Mosquito	Buffalo	0.955882	0.0029	Yes
Mosquito	Oligochaete worm	0.639706	0.0029	Yes
Mosquito	Sludge	0.555044	0.0037	Yes
Mosquito	Seawater	0.577839	0.0041	Yes
Mosquito	Groundwater	0.559524	0.0052	Yes
Mosquito	Hydrocarbon	0.801587	0.0099	Yes
Mosquito	Deer	0.494792	0.0119	Yes
Mosquito	Chicken	0.95	0.0154	Yes
Mosquito	Yak	0.37963	0.0197	Yes
Mosquito	Soil	1	0.0285714	Yes
Mosquito	Permafrost	0.9375	0.0306	Yes
Mosquito	Pig	0.697917	0.0306	Yes
Mosquito	Biofilm	0.5625	0.0306	Yes
Mosquito	Sediment	0.271991	0.0957	No
Mosquito	Sheep	0.23545	0.0969	No
Mosquito	Freshwater lake	0.190196	0.1427	No
Mosquito	Termite	0.085798	0.3145	No
Mosquito	Human	0.00455675	0.4668	No
Oligochaete worm	Alkaline lake	0.871372	0.0001	Yes
Oligochaete worm	Other sponge	0.787671	0.0001	Yes
Oligochaete worm	Wastewater	0.616922	0.0001	Yes
Oligochaete worm	Cattle	0.583368	0.0001	Yes
Oligochaete worm	Human	0.539275	0.0001	Yes
Oligochaete worm	Deer	0.503989	0.0001	Yes
Oligochaete worm	Goat	0.496094	0.0001	Yes
Oligochaete worm	Yak	0.456597	0.0001	Yes
Oligochaete worm	Sheep	0.389942	0.0001	Yes
Oligochaete worm	Tsitsikamma favus	0.682478	0.0003	Yes
Oligochaete worm	Buffalo	0.638393	0.0003	Yes
Oligochaete worm	Chicken	0.575	0.0012	Yes
Oligochaete worm	Hydrocarbon	0.475775	0.0015	Yes
Oligochaete worm	Groundwater	0.49031	0.0019	Yes
Oligochaete worm	Sludge	0.390576	0.0024	Yes
Oligochaete worm	Mosquito	0.639706	0.0032	Yes
Oligochaete worm	Seawater	0.276851	0.0059	Yes
Oligochaete worm	Vent	0.231106	0.006	Yes
Oligochaete worm	Permafrost	0.5	0.0125	Yes
Oligochaete worm	Freshwater lake	0.184932	0.0146	Yes
Oligochaete worm	Pig	0.5	0.0168	Yes
Oligochaete worm	Biofilm	0.461397	0.0183	Yes
Oligochaete worm	Soil	0.577957	0.0235	Yes
Oligochaete worm	Hypersaline lake	0.249549	0.0423	Yes
Oligochaete worm	Termite	0.210844	0.0576	No
Oligochaete worm	Sediment	0.108599	0.1047	No
Permafrost	Human	0.857084	0.0001	Yes
Permafrost	Cattle	0.832878	0.0001	Yes
Permafrost	Termite	0.628371	0.0006	Yes
Permafrost	Alkaline lake	0.929487	0.0008	Yes
Permafrost	Deer	0.777199	0.0011	Yes
Permafrost	Other sponge	0.82451	0.0015	Yes
Permafrost	Yak	0.69709	0.0016	Yes
Permafrost	Tsitsikamma favus	0.873162	0.0029	Yes
Permafrost	Buffalo	0.865809	0.0029	Yes
Permafrost	Goat	0.699735	0.0036	Yes
Permafrost	Wastewater	0.600969	0.0049	Yes
Permafrost	Groundwater	0.551587	0.0096	Yes
Permafrost	Oligochaete worm	0.5	0.0111	Yes
Permafrost	Chicken	0.7	0.0152	Yes
Permafrost	Sheep	0.399471	0.0181	Yes
Permafrost	Hypersaline lake	0.409575	0.0248	Yes
Permafrost	Sludge	0.428366	0.0263	Yes
Permafrost	Mosquito	0.9375	0.0306	Yes
Permafrost	Hydrocarbon	0.488095	0.0309	Yes
Permafrost	Soil	0.333333	0.0857143	No
Permafrost	Vent	0.269747	0.0862	No
Permafrost	Pig	0.489583	0.0883	No
Permafrost	Seawater	0.195513	0.1439	No
Permafrost	Biofilm	0.15625	0.1481	No
Permafrost	Sediment	-0.114005	0.6775	No
Permafrost	Freshwater lake	-0.111765	0.6948	No
Pig	Alkaline lake	0.954212	0.0008	Yes
Pig	Other sponge	0.931373	0.0015	Yes
Pig	Tsitsikamma favus	0.933824	0.0029	Yes
Pig	Human	0.418807	0.0091	Yes
Pig	Wastewater	0.587183	0.0103	Yes
Pig	Groundwater	0.511905	0.0137	Yes
Pig	Oligochaete worm	0.5	0.0152	Yes
Pig	Hypersaline lake	0.42192	0.0214	Yes
Pig	Hydrocarbon	0.460317	0.0264	Yes
Pig	Soil	0.611111	0.0285714	Yes
Pig	Mosquito	0.697917	0.0306	Yes
Pig	Seawater	0.385531	0.0366	Yes
Pig	Deer	0.31713	0.0617	No
Pig	Buffalo	0.310662	0.0619	No
Pig	Permafrost	0.489583	0.089	No
Pig	Sludge	0.273734	0.0894	No
Pig	Goat	0.244709	0.0973	No
Pig	Cattle	0.222304	0.128	No
Pig	Biofilm	0.21875	0.1427	No
Pig	Chicken	0.14375	0.1471	No
Pig	Vent	0.188525	0.162	No
Pig	Termite	0.136021	0.2413	No
Pig	Yak	0.100529	0.2708	No
Pig	Freshwater lake	0.0411765	0.3473	No
Pig	Sediment	0.00694444	0.4322	No
Pig	Sheep	0.005291	0.4382	No
Seawater	Cattle	0.772119	0.0001	Yes
Seawater	Human	0.724066	0.0001	Yes
Seawater	Other sponge	0.649906	0.0001	Yes
Seawater	Yak	0.615385	0.0001	Yes
Seawater	Deer	0.559562	0.0001	Yes
Seawater	Termite	0.535431	0.0001	Yes
Seawater	Wastewater	0.530364	0.0001	Yes
Seawater	Tsitsikamma favus	0.488933	0.0001	Yes
Seawater	Goat	0.469936	0.0001	Yes
Seawater	Sludge	0.462104	0.0001	Yes
Seawater	Buffalo	0.45664	0.0001	Yes
Seawater	Alkaline lake	0.256259	0.0001	Yes
Seawater	Chicken	0.56993	0.0014	Yes
Seawater	Sheep	0.424575	0.0019	Yes
Seawater	Hydrocarbon	0.439206	0.0028	Yes
Seawater	Freshwater lake	0.231019	0.0036	Yes
Seawater	Oligochaete worm	0.276851	0.0042	Yes
Seawater	Mosquito	0.577839	0.0046	Yes
Seawater	Hypersaline lake	0.231498	0.0172	Yes
Seawater	Groundwater	0.284533	0.0285	Yes
Seawater	Pig	0.385531	0.0384	Yes
Seawater	Vent	0.0714549	0.0632	No
Seawater	Sediment	0.0471421	0.0799	No
Seawater	Permafrost	0.195513	0.1505	No
Seawater	Biofilm	0.0677656	0.3189	No
Seawater	Soil	-0.160494	0.719	No
Sediment	Cattle	0.789088	0.0001	Yes
Sediment	Human	0.62648	0.0001	Yes
Sediment	Other sponge	0.586036	0.0001	Yes
Sediment	Termite	0.542136	0.0001	Yes
Sediment	Yak	0.482208	0.0001	Yes
Sediment	Deer	0.44455	0.0001	Yes
Sediment	Alkaline lake	0.342147	0.0001	Yes
Sediment	Sludge	0.347707	0.0002	Yes
Sediment	Goat	0.299201	0.0004	Yes
Sediment	Wastewater	0.243176	0.0007	Yes
Sediment	Hypersaline lake	0.380295	0.0011	Yes
Sediment	Tsitsikamma favus	0.313165	0.0018	Yes
Sediment	Buffalo	0.267066	0.0053	Yes
Sediment	Sheep	0.267105	0.0156	Yes
Sediment	Freshwater lake	0.0764264	0.0746	No
Sediment	Seawater	0.0471421	0.082	No
Sediment	Mosquito	0.271991	0.0919	No
Sediment	Oligochaete worm	0.108599	0.0978	No
Sediment	Chicken	0.181579	0.1256	No
Sediment	Vent	0.0306787	0.1521	No
Sediment	Hydrocarbon	0.0847051	0.2345	No
Sediment	Groundwater	0.0620713	0.2726	No
Sediment	Pig	0.00694444	0.4316	No
Sediment	Permafrost	-0.114005	0.6711	No
Sediment	Biofilm	-0.119792	0.7038	No
Sediment	Soil	-0.208535	0.7885	No
Sheep	Other sponge	0.874892	0.0001	Yes
Sheep	Alkaline lake	0.801088	0.0001	Yes
Sheep	Tsitsikamma favus	0.667638	0.0002	Yes
Sheep	Oligochaete worm	0.389942	0.0002	Yes
Sheep	Wastewater	0.646275	0.0003	Yes
Sheep	Sludge	0.559678	0.0004	Yes
Sheep	Hypersaline lake	0.569212	0.0005	Yes
Sheep	Seawater	0.424575	0.001	Yes
Sheep	Human	0.410694	0.0023	Yes
Sheep	Hydrocarbon	0.384921	0.0029	Yes
Sheep	Vent	0.28879	0.0061	Yes
Sheep	Groundwater	0.234127	0.009	Yes
Sheep	Cattle	0.381438	0.0103	Yes
Sheep	Sediment	0.267105	0.0178	Yes
Sheep	Chicken	0.312442	0.0186	Yes
Sheep	Permafrost	0.399471	0.0198	Yes
Sheep	Freshwater lake	0.206061	0.0243	Yes
Sheep	Buffalo	0.0874636	0.0806	No
Sheep	Mosquito	0.23545	0.0989	No
Sheep	Biofilm	0.195767	0.132	No
Sheep	Termite	0.150875	0.1554	No
Sheep	Deer	0.0930487	0.1725	No
Sheep	Soil	0.194444	0.1834	No
Sheep	Goat	0.0147591	0.3464	No
Sheep	Pig	0.005291	0.4408	No
Sheep	Yak	-0.0359231	0.6266	No
Sludge	Cattle	0.781558	0.0001	Yes
Sludge	Yak	0.685053	0.0001	Yes
Sludge	Other sponge	0.67752	0.0001	Yes
Sludge	Human	0.624357	0.0001	Yes
Sludge	Termite	0.595963	0.0001	Yes
Sludge	Deer	0.563846	0.0001	Yes
Sludge	Sheep	0.559678	0.0001	Yes
Sludge	Tsitsikamma favus	0.539751	0.0001	Yes
Sludge	Goat	0.519937	0.0001	Yes
Sludge	Alkaline lake	0.475185	0.0001	Yes
Sludge	Seawater	0.462104	0.0001	Yes
Sludge	Hypersaline lake	0.4569	0.0001	Yes
Sludge	Buffalo	0.541615	0.0003	Yes
Sludge	Vent	0.408845	0.0003	Yes
Sludge	Freshwater lake	0.391107	0.0007	Yes
Sludge	Sediment	0.347707	0.0008	Yes
Sludge	Groundwater	0.461013	0.0029	Yes
Sludge	Oligochaete worm	0.390576	0.0034	Yes
Sludge	Mosquito	0.555044	0.0039	Yes
Sludge	Permafrost	0.428366	0.0252	Yes
Sludge	Chicken	0.323199	0.0378	Yes
Sludge	Biofilm	0.327867	0.0642	No
Sludge	Soil	0.329966	0.0861	No
Sludge	Pig	0.273734	0.0881	No
Sludge	Hydrocarbon	0.157982	0.1511	No
Sludge	Wastewater	-0.0256314	0.5577	No
Soil	Human	0.624489	0.0023	Yes
Soil	Other sponge	0.85	0.0039	Yes
Soil	Tsitsikamma favus	0.900538	0.0083	Yes
Soil	Cattle	0.588463	0.0097	Yes
Soil	Alkaline lake	0.641659	0.0126	Yes
Soil	Buffalo	0.580645	0.0138	Yes
Soil	Wastewater	0.61651	0.0161	Yes
Soil	Deer	0.55314	0.0164	Yes
Soil	Chicken	0.938462	0.019	Yes
Soil	Oligochaete worm	0.577957	0.0258	Yes
Soil	Mosquito	1	0.0285714	Yes
Soil	Pig	0.611111	0.0285714	Yes
Soil	Goat	0.479582	0.0397	Yes
Soil	Hydrocarbon	0.320988	0.0597	No
Soil	Yak	0.320038	0.084	No
Soil	Permafrost	0.333333	0.0857143	No
Soil	Sludge	0.329966	0.0898	No
Soil	Termite	0.30315	0.0919	No
Soil	Sheep	0.194444	0.1828	No
Soil	Hypersaline lake	0.137757	0.2505	No
Soil	Groundwater	0.00617284	0.4974	No
Soil	Vent	-0.00522466	0.5048	No
Soil	Seawater	-0.160494	0.7145	No
Soil	Sediment	-0.208535	0.7925	No
Soil	Biofilm	-0.12963	0.828571	No
Soil	Freshwater lake	-0.209722	0.835	No
Termite	Other sponge	0.923531	0.0001	Yes
Termite	Wastewater	0.639828	0.0001	Yes
Termite	Sludge	0.595963	0.0001	Yes
Termite	Hypersaline lake	0.568476	0.0001	Yes
Termite	Freshwater lake	0.561744	0.0001	Yes
Termite	Sediment	0.542136	0.0001	Yes
Termite	Seawater	0.535431	0.0001	Yes
Termite	Cattle	0.492916	0.0001	Yes
Termite	Tsitsikamma favus	0.46731	0.0001	Yes
Termite	Human	0.372891	0.0001	Yes
Termite	Permafrost	0.628371	0.0002	Yes
Termite	Hydrocarbon	0.553571	0.0002	Yes
Termite	Alkaline lake	0.390839	0.0002	Yes
Termite	Vent	0.32394	0.0018	Yes
Termite	Chicken	0.440317	0.0054	Yes
Termite	Groundwater	0.391418	0.0069	Yes
Termite	Yak	0.326633	0.0076	Yes
Termite	Biofilm	0.466936	0.0097	Yes
Termite	Oligochaete worm	0.210844	0.0633	No
Termite	Soil	0.30315	0.097	No
Termite	Sheep	0.150875	0.1535	No
Termite	Deer	0.0695249	0.2202	No
Termite	Pig	0.136021	0.2423	No
Termite	Mosquito	0.085798	0.3116	No
Termite	Goat	0.00831991	0.449	No
Termite	Buffalo	0.00158339	0.4748	No
Vent	Other sponge	0.826	0.0001	Yes
Vent	Cattle	0.654212	0.0001	Yes
Vent	Human	0.581096	0.0001	Yes
Vent	Tsitsikamma favus	0.546276	0.0001	Yes
Vent	Yak	0.468642	0.0001	Yes
Vent	Alkaline lake	0.451601	0.0001	Yes
Vent	Deer	0.435387	0.0001	Yes
Vent	Wastewater	0.497971	0.0002	Yes
Vent	Goat	0.319347	0.0002	Yes
Vent	Sludge	0.408845	0.0003	Yes
Vent	Buffalo	0.333516	0.0003	Yes
Vent	Mosquito	0.518629	0.0013	Yes
Vent	Termite	0.32394	0.0019	Yes
Vent	Freshwater lake	0.172727	0.0034	Yes
Vent	Hydrocarbon	0.368398	0.0056	Yes
Vent	Sheep	0.28879	0.0064	Yes
Vent	Chicken	0.385175	0.0072	Yes
Vent	Oligochaete worm	0.231106	0.0072	Yes
Vent	Hypersaline lake	0.307366	0.0077	Yes
Vent	Groundwater	0.220779	0.0448	Yes
Vent	Seawater	0.0714549	0.0637	No
Vent	Permafrost	0.269747	0.0865	No
Vent	Sediment	0.0306787	0.1523	No
Vent	Pig	0.188525	0.1602	No
Vent	Biofilm	0.0737705	0.3307	No
Vent	Soil	-0.00522466	0.4965	No
Wastewater	Cattle	0.837056	0.0001	Yes
Wastewater	Alkaline lake	0.832168	0.0001	Yes
Wastewater	Other sponge	0.814	0.0001	Yes
Wastewater	Tsitsikamma favus	0.793264	0.0001	Yes
Wastewater	Human	0.76689	0.0001	Yes
Wastewater	Deer	0.762459	0.0001	Yes
Wastewater	Yak	0.743146	0.0001	Yes
Wastewater	Goat	0.721834	0.0001	Yes
Wastewater	Sheep	0.646275	0.0001	Yes
Wastewater	Termite	0.639828	0.0001	Yes
Wastewater	Oligochaete worm	0.616922	0.0001	Yes
Wastewater	Seawater	0.530364	0.0001	Yes
Wastewater	Vent	0.497971	0.0001	Yes
Wastewater	Buffalo	0.780668	0.0002	Yes
Wastewater	Hypersaline lake	0.462943	0.0003	Yes
Wastewater	Freshwater lake	0.283273	0.0004	Yes
Wastewater	Sediment	0.243176	0.0005	Yes
Wastewater	Groundwater	0.622078	0.0007	Yes
Wastewater	Mosquito	0.783905	0.0008	Yes
Wastewater	Chicken	0.656503	0.0017	Yes
Wastewater	Permafrost	0.600969	0.0048	Yes
Wastewater	Pig	0.587183	0.0074	Yes
Wastewater	Soil	0.61651	0.0147	Yes
Wastewater	Biofilm	0.518629	0.0162	Yes
Wastewater	Hydrocarbon	0.231169	0.0514	No
Wastewater	Sludge	-0.0256314	0.5575	No
Yak	Other sponge	0.961591	0.0001	Yes
Yak	Alkaline lake	0.794722	0.0001	Yes
Yak	Tsitsikamma favus	0.75	0.0001	Yes
Yak	Wastewater	0.743146	0.0001	Yes
Yak	Hypersaline lake	0.721573	0.0001	Yes
Yak	Sludge	0.685053	0.0001	Yes
Yak	Seawater	0.615385	0.0001	Yes
Yak	Human	0.559812	0.0001	Yes
Yak	Sediment	0.482208	0.0001	Yes
Yak	Vent	0.468642	0.0001	Yes
Yak	Oligochaete worm	0.456597	0.0001	Yes
Yak	Freshwater lake	0.436763	0.0001	Yes
Yak	Hydrocarbon	0.578068	0.0002	Yes
Yak	Cattle	0.463269	0.0009	Yes
Yak	Groundwater	0.357298	0.001	Yes
Yak	Permafrost	0.69709	0.0011	Yes
Yak	Biofilm	0.458995	0.0044	Yes
Yak	Chicken	0.456039	0.0045	Yes
Yak	Termite	0.326633	0.0078	Yes
Yak	Deer	0.183824	0.0106	Yes
Yak	Mosquito	0.37963	0.0197	Yes
Yak	Soil	0.320038	0.0856	No
Yak	Goat	0.0449246	0.1193	No
Yak	Buffalo	0.0368924	0.1959	No
Yak	Pig	0.100529	0.2695	No
Yak	Sheep	-0.0359231	0.6339	No

## Sheet: Table S8
Table S8. Metadata for predicted biosynthetic gene clusters detected in allgenomes and MAGs in this study
Cluster	Spades_Node	Predicted BGC_start	Predicted BGC_end	BGC length	Contig edge?	Predicted BGC Types	Bin	Host	Broad host	GCF (0.3 distance)	GCF (0.5 distance)	GCF (0.8 distance)
003D_7_c00005_NODE_33...region001	NODE_33_length_74544_cov_14.156402	61123	74544	13421	TRUE	terpene	003D_7	Tsitsikamma favus	Tsitsikamma sponge	5	5	5			Singleton GCF
003M_1_c00004_NODE_4_...region001	NODE_4_length_81634_cov_8.314182	0	13408	13408	TRUE	terpene	003M_1	Tsitsikamma favus	Tsitsikamma sponge	5	5	5			Multi-member GCF
050C_7_c00106_NODE_32...region001	NODE_3216_length_6198_cov_0.920771	0	6198	6198	TRUE	terpene	050C_7	Tsitsikamma favus	Tsitsikamma sponge	5	5	5
009_c00050_NODE_39...region001	NODE_3961_length_8067_cov_1.977834	0	8067	8067	TRUE	terpene	009_1	Tsitsikamma madiba	Tsitsikamma sponge	5	5	5
013N_c00002_NODE_27...region001	NODE_27_length_90812_cov_50.217699	47517	68312	20795	FALSE	terpene	013N_1	Tsitsikamma michaeli	Tsitsikamma sponge	5	5	5
059_c00021_NODE_96...region001	NODE_968_length_16789_cov_14.486676	344	16789	16445	TRUE	terpene	059_1	Tsitsikamma michaeli	Tsitsikamma sponge	5	5	5
3300001544_12_c00062_JGI2016...region001	JGI20163J15578_10000126	0	30124	30124	TRUE	arylpolyene	3300001544_12	Cubitermes ugandensis	Termite	6	2892	3010
3300002505_21_c00016_JGI2470...region001	JGI24704J35079_10010744	0	3457	3457	TRUE	ranthipeptide	3300002505_21	Neocapritermes taracua	Termite	7	7	7
3300002505_21_c00044_JGI2470...region001	JGI24704J35079_10008513	0	3913	3913	TRUE	arylpolyene	3300002505_21	Neocapritermes taracua	Termite	8	2892	2988
3300002552_18_c00133_JGI2469...region001	JGI24694J35173_10004427	0	9993	9993	TRUE	arylpolyene	3300002552_18	Cornitermes sp.	Termite	9	9	10
3300002552_18_c00143_JGI2469...region001	JGI24694J35173_10005945	0	8081	8081	TRUE	arylpolyene	3300002552_18	Cornitermes sp.	Termite	9	9	10
3300006045_102_c00020_Ga00822...region001	Ga0082212_10019410	0	8189	8189	TRUE	phosphonate	3300006045_102	Neocapritermes taracua	Termite	11	11	2844
GCA009782375.1_WRJD01000011.1.region001		0	8189	8189	TRUE	phosphonate	GCA_009782375.1	Neocapritermes taracua, French Guiana: Petit-Saut	Termite	11	11	2844
3300006045_49_c00023_Ga00822...region001	Ga0082212_10000933	1428	42980	41552	TRUE	arylpolyene	3300006045_49	Neocapritermes taracua	Termite	12	2914	3010
3300006045_49_c00030_Ga00822...region001	Ga0082212_10005195	0	17833	17833	TRUE	arylpolyene	3300006045_49	Neocapritermes taracua	Termite	13	13	3022
3300006045_66_c00053_Ga00822...region001	Ga0082212_10001049	764	40481	39717	TRUE	arylpolyene	3300006045_66	Neocapritermes taracua	Termite	14	2914	3010
3300006045_66_c00053_Ga00822...region001	Ga0082212_10001049	764	40481	39717	TRUE	NRPS-like	3300006045_66	Neocapritermes taracua	Termite	14	2914	3010
3300006045_66_c00053_Ga00822...region001	Ga0082212_10001049	764	40481	39717	TRUE	NRPS-like	3300006045_66	Neocapritermes taracua	Termite	14	2914	3010
3300006045_73_c00001_Ga00822...region001	Ga0082212_10000104	38887	92146	53259	FALSE	arylpolyene	3300006045_73	Neocapritermes taracua	Termite	15	2609	2850
3300006226_49_c00004_Ga00993...region001	Ga0099364_10000071	67415	116979	49564	FALSE	arylpolyene	3300006226_49	Microcerotermes parvus	Termite	16	16	3022
3300006226_49_c00004_Ga00993...region001	Ga0099364_10000071	67415	116979	49564	FALSE	NRPS-like	3300006226_49	Microcerotermes parvus	Termite	16	16	3022
3300006226_49_c00004_Ga00993...region001	Ga0099364_10000071	67415	116979	49564	FALSE	arylpolyene	3300006226_49	Microcerotermes parvus	Termite	16	16	3022
3300006226_49_c00004_Ga00993...region001	Ga0099364_10000071	67415	116979	49564	FALSE	NRPS-like	3300006226_49	Microcerotermes parvus	Termite	16	16	3022
3300006226_65_c00043_Ga00993...region001	Ga0099364_10000061	28460	54627	26167	FALSE	betalactone	3300006226_65	Microcerotermes parvus	Termite	17	17	17
3300007119_8_c00177_Ga01026...region001	Ga0102640_1000322	0	27080	27080	TRUE	arylpolyene	3300007119_8	Human supragingival plaque	Human	19	19	3010
3300007500_14_Ga0100366_101528.region001		0	14896	14896	TRUE	arylpolyene	3300007500_14	Human supragingival plaque	Human	21	21	21
3300007500_14_Ga0104922_100694.region001		0	24129	24129	TRUE	arylpolyene	3300007500_14	Human supragingival plaque	Human	21	21	21
3300006566_15_c00026_Ga01003...region001	Ga0100365_1003062	0	9518	9518	TRUE	arylpolyene	3300006566_15	Human tongue dorsum	Human	21	21	21
3300007500_14_Ga0104983_100196.region001		0	7485	7485	TRUE	RiPP-like	3300007500_14	Human supragingival plaque	Human	22	22	2896
506_metabat1_super.028_sub_c00691_NODE_19...region001	NODE_19280_length_2107_cov_1.492203	0	2107	2107	TRUE	terpene	506_metabat1_super.028_sub	Ircinia ramosa	Sponge	25	25	664
514_concoct.135_sub_c00064_NODE_82...region001	NODE_8279_length_7816_cov_3.457802	0	7816	7816	TRUE	T1PKS	514_concoct.135_sub	Ircinia ramosa	Sponge	30	30	3034
514_concoct.135_sub_c00270_NODE_15...region001	NODE_15065_length_4163_cov_2.465433	0	4163	4163	TRUE	terpene	514_concoct.135_sub	Ircinia ramosa	Sponge	31	31	3039
514_concoct.135_sub_c01213_NODE_53...region001	NODE_53608_length_1239_cov_2.434122	0	1239	1239	TRUE	terpene	514_concoct.135_sub	Ircinia ramosa	Sponge	33	33	3039
515_metabat2.042_c00014_NODE_24...region001	NODE_2443_length_24163_cov_4.455243	0	24163	24163	TRUE	T1PKS	515_metabat2.042	Ircinia ramosa	Sponge	34	29	2586
515_metabat2.042_c00120_NODE_58...region001	NODE_5856_length_10482_cov_4.789489	0	10482	10482	TRUE	T1PKS	515_metabat2.042	Ircinia ramosa	Sponge	37	3035	3035
575_concoct.030_c00020_NODE_41...region001	NODE_414_length_80758_cov_8.457777	57993	80758	22765	TRUE	NRPS-like	575_concoct.030	Ircinia ramosa	Sponge	40	23	49
575_concoct.030_c00027_NODE_52...region001	NODE_528_length_67562_cov_7.671649	40892	61213	20321	FALSE	proteusin	575_concoct.030	Ircinia ramosa	Sponge	41	41	3038
575_concoct.030_c00082_NODE_24...region001	NODE_2492_length_19930_cov_8.856000	0	19930	19930	TRUE	T1PKS	575_concoct.030	Ircinia ramosa	Sponge	42	30	3040
575_concoct.030_c00104_NODE_42...region001	NODE_4229_length_11605_cov_7.786840	0	11605	11605	TRUE	T1PKS	575_concoct.030	Ircinia ramosa	Sponge	44	3035	3040
APA_bin_62_c_000000345816.region001		32646	82486	49840	FALSE	T1PKS	APA_bin_62	Aplysina aerophoba	Sponge	47	3035	3034
APA_bin_62_c_000000404291.region001		14005	61112	47107	FALSE	T1PKS	APA_bin_62	Aplysina aerophoba	Sponge	48	29	2586
GCA002238925.1_MPNH01000047.1.region001		0	38312	38312	TRUE	T1PKS	GCA_002238925.1	Aplysina aerophoba	Sponge	48	29	2586
APA_bin_94_c_000000219655.region001		0	23259	23259	TRUE	NRPS-like	APA_bin_94	Aplysina aerophoba	Sponge	49	23	49
APA_bin_94_c_000000239915.region001		0	9920	9920	TRUE	T1PKS	APA_bin_94	Aplysina aerophoba	Sponge	50	3035	3035
APA_bin_94_c_000000437456.region001		0	10077	10077	TRUE	terpene	APA_bin_94	Aplysina aerophoba	Sponge	51	39	3042
575_concoct.030_c00016_NODE_34...region001	NODE_345_length_92179_cov_9.309778	15131	36313	21182	FALSE	terpene	575_concoct.030	Ircinia ramosa	Sponge	51	39	3042
APA_bin_94_c_000000463373.region001		0	21431	21431	TRUE	T1PKS	APA_bin_94	Aplysina aerophoba	Sponge	52	30	3040
APA_bin_94_c_000000582477.region001		0	5476	5476	TRUE	terpene	APA_bin_94	Aplysina aerophoba	Sponge	53	53	3041
575_concoct.030_c00086_NODE_26...region001	NODE_2698_length_18413_cov_9.376294	0	14760	14760	TRUE	terpene	575_concoct.030	Ircinia ramosa	Sponge	53	53	3041
RHO3_bin_84_c00066_NODE_22...region001	NODE_2253_length_36193_cov_10.804029	0	19586	19586	TRUE	terpene	RHO3_bin_84	Rhopaloeides odorabile	Sponge	53	53	3041
GCA000378205.1_KB899425.1.region001		1032	42655	41623	FALSE	phosphonate	GCA_000378205.1	Mud sample, Baja California Norte, Laguna Figueroa, Mexico	Sediment	2552	2552	2560
GCA000143985.1_CP002116.1.region002		4548249	4589872	41623	FALSE	phosphonate	GCA_000143985.1	Oil field of Congo, Africa	Sediment	2552	2552	2560
GCA000147075.1_CP001698.1.region001		1682877	1724416	41539	FALSE	phosphonate	GCA_000147075.1	Water of thermal spring, Kermadec archipelago, Raoul island, southwest shore of Green Lake	Vent	2553	2553	2553
GCA000242595.3_CP003282.1.region001		1462954	1483144	20190	FALSE	terpene	GCA_000242595.3	Bacterial bloom in the brine under trona in alkalineLake Magadi	Alkaline lake	2554	2554	2554
GCA000242595.3_CP003282.1.region002		1867902	1888772	20870	FALSE	terpene	GCA_000242595.3	Bacterial bloom in the brine under trona in alkalineLake Magadi	Alkaline lake	2555	2687	2558
GCA002916695.1_LPWH01000112.1.region001		30015	71182	41167	FALSE	T3PKS	GCA_002916695.1	Alkaline soda lake, India: Lonar	Alkaline lake	2557	2606	2937
GCA000373545.1_KB891703.1.region001		46260	87427	41167	FALSE	T3PKS	GCA_000373545.1	Cyanobacterial mat from a warm spring in alkaline Lake Magadi	Alkaline lake	2557	2606	2937
GCA002916695.1_LPWH01000062.1.region001		99995	120928	20933	FALSE	terpene	GCA_002916695.1	Alkaline soda lake, India: Lonar	Alkaline lake	2558	2558	2558
GCA900156105.1_FTMS01000011.1.region001		97340	118231	20891	FALSE	terpene	GCA_900156105.1	Alkaline, hypersaline Mono Lake in California, USA	Alkaline lake	2558	2558	2558
GCA000373545.1_KB891760.1.region001		98687	119620	20933	FALSE	terpene	GCA_000373545.1	Cyanobacterial mat from a warm spring in alkaline Lake Magadi	Alkaline lake	2558	2558	2558
GCA000378205.1_KB899410.1.region001		52414	63212	10798	FALSE	RiPP-like	GCA_000378205.1	Mud sample, Baja California Norte, Laguna Figueroa, Mexico	Sediment	2559	2559	2559
GCA000143985.1_CP002116.1.region001		4176249	4187047	10798	FALSE	RiPP-like	GCA_000143985.1	Oil field of Congo, Africa	Sediment	2559	2559	2559
GCA000426705.1_AUFW01000012.1.region001		158633	179467	20834	FALSE	terpene	GCA_000426705.1	Interstitial water of a cyanobacteria-containing microbial mat, Massachusetts, Woods Hole, Little Sippewissett salt marsh	Freshwater lake	2561	2561	664
GCA000426705.1_KE384555.1.region001		362630	389386	26756	FALSE	thiopeptide	GCA_000426705.1	Interstitial water of a cyanobacteria-containing microbial mat, Massachusetts, Woods Hole, Little Sippewissett salt marsh	Freshwater lake	2562	2562	2562
GCA000507245.1_CP006939.1.region001		1650320	1661604	11284	FALSE	butyrolactone	GCA_000507245.1	Lithifying hypersaline microbial mat of Lake 21 on the Kiritimati atoll	Hypersaline lake	2563	2563	2569
GCA000507245.1_CP006939.1.region002		2284812	2295217	10405	FALSE	ectoine	GCA_000507245.1	Lithifying hypersaline microbial mat of Lake 21 on the Kiritimati atoll	Hypersaline lake	2564	859	859
GCA000507245.1_CP006939.1.region003		2306198	2327188	20990	FALSE	terpene	GCA_000507245.1	Lithifying hypersaline microbial mat of Lake 21 on the Kiritimati atoll	Hypersaline lake	2565	2565	664
GCA000755145.1_CP009228.1.region001		173245	185402	12157	FALSE	RiPP-like	GCA_000755145.1	Human supragingival plaque	Human	2566	2566	2896
GCA000755145.1_CP009228.1.region002		2092438	2126896	34458	FALSE	thiopeptide	GCA_000755145.1	Human supragingival plaque	Human	2567	2567	2567
GCA000758165.1_JNUP01000003.1.region001		38147	58996	20849	FALSE	terpene	GCA_000758165.1	Soil, India: Kutch, Gujarat	Soil	2568	2568	2611
GCA000758165.1_JNUP01000003.1.region002		322879	334118	11239	FALSE	butyrolactone	GCA_000758165.1	Soil, India: Kutch, Gujarat	Soil	2569	2569	2569
GCA000758165.1_JNUP01000047.1.region001		0	11299	11299	TRUE	RiPP-like	GCA_000758165.1	Soil, India: Kutch, Gujarat	Soil	2570	2570	3017
GCA001749745.1_JWTM01000396.1.region001		0	19491	19491	TRUE	terpene	GCA_001749745.1	Coastal saline habitat of Gujarat	Seawater	2574	2574	2578
GCA001749745.1_JWTM01000424.1.region001		187289	228423	41134	FALSE	T3PKS	GCA_001749745.1	Coastal saline habitat of Gujarat	Seawater	2575	2575	2795
GCA001896735.1_MPPB01000028.1.region001		35719	46229	10510	TRUE	terpene	GCA_001896735.1	Sludge from a mesophilic anaerobic wastewater digester enriched on phosphite and carbon dioxide	Sludge	2576	2576	2576
GCA001896735.1_MPPB01000111.1.region001		43160	53946	10786	FALSE	RiPP-like	GCA_001896735.1	Sludge from a mesophilic anaerobic wastewater digester enriched on phosphite and carbon dioxide	Sludge	2577	2577	2859
GCA002087085.1_MWQY01000002.1.region001		155247	176078	20831	FALSE	terpene	GCA_002087085.1	Marine sediment, India	Sediment	2578	2578	2578
GCA002087085.1_MWQY01000004.1.region001		182239	219511	37272	TRUE	T3PKS	GCA_002087085.1	Marine sediment, India	Sediment	2579	2579	2658
GCA002087085.1_MWQY01000010.1.region001		0	18628	18628	TRUE	betalactone	GCA_002087085.1	Marine sediment, India	Sediment	2580	2580	2580
GCA002087085.1_MWQY01000021.1.region001		16756	46537	29781	FALSE	lassopeptide	GCA_002087085.1	Marine sediment, India	Sediment	2581	2581	752
GCA002087085.1_MWQY01000028.1.region001		4177	14975	10798	FALSE	RiPP-like	GCA_002087085.1	Marine sediment, India	Sediment	2582	2582	2582
GCA002238925.1_MPNH01000029.1.region001		0	31718	31718	TRUE	T1PKS	GCA_002238925.1	Aplysina aerophoba	Sponge	2585	3035	3035
GCA002307245.1_DBTW01000011.1.region001		25102	45366	20264	FALSE	RRE-containing	GCA_002307245.1	Soil	Soil	2587	2587	2587
GCA002307245.1_DBTW01000113.1.region001		0	20056	20056	TRUE	arylpolyene	GCA_002307245.1	Soil	Soil	2588	2588	2895
GCA002307245.1_DBTW01000196.1.region001		25551	53437	27886	TRUE	arylpolyene	GCA_002307245.1	Soil	Soil	2589	2589	3022
GCA007695175.1_REEH01000123.1.region001		72043	93267	21224	FALSE	terpene	GCA_007695175.1	Alkaline salt lake, Canada: Cariboo Plateau	Alkaline lake	2590	2796	2796
GCA003557615.1_PWNX01000295.1.region001		9722	20619	10897	TRUE	terpene	GCA_003557615.1	Hypersaline soda lake sediment, Russia: Kulunda Steppe	Hypersaline lake	2590	2809	2809
GCA007124755.1_SLEN01000178.1.region001		4924	24380	19456	TRUE	terpene	GCA_007124755.1	Hypersaline soda lake sediment, Russia: Kulunda Steppe	Hypersaline lake	2590	2796	2796
GCA007130865.1_SLRR01000165.1.region001		29239	50202	20963	FALSE	terpene	GCA_007130865.1	Hypersaline soda lake sediment, Russia: Kulunda Steppe	Hypersaline lake	2590	2796	2796
GCA002313505.1_DCBS01000167.1.region001		0	9871	9871	TRUE	terpene	GCA_002313505.1	Seawater	Seawater	2590	2796	2796
GCA913030605.1_CAJWEZ010000011.region001	CAJWEZ010000011.1	12725	33943	21218	FALSE	terpene	GCA_913030605.1	Seawater	Seawater	2590	2796	2796
GCA002313505.1_DCBS01000184.1.region001		0	3838	3838	TRUE	terpene	GCA_002313505.1	Seawater	Seawater	2591	2679	3028
GCA002412825.1_DHVU01000019.1.region001		466917	487742	20825	FALSE	terpene	GCA_002412825.1	Biofilm, Canada: Fort McMurray, Alberta	Biofilm	2592	2592	2611
GCA003446465.1_DMAQ01000094.1.region001		4864	17047	12183	TRUE	terpene	GCA_003446465.1	Hydrocarbon	Hydrocarbon	2592	2592	2611
GCA002691025.1_NZGT01000033.1.region001		0	16811	16811	TRUE	proteusin	GCA_002691025.1	Seawater, Mediterranean Sea	Seawater	2593	2593	2888
GCA002691025.1_NZGT01000033.1.region001		0	16811	16811	TRUE	RiPP-like	GCA_002691025.1	Seawater, Mediterranean Sea	Seawater	2593	2593	2888
GCA002691025.1_NZGT01000088.1.region001		23429	66042	42613	FALSE	NRPS-like	GCA_002691025.1	Seawater, Mediterranean Sea	Seawater	2594	2594	2594
GCA002691025.1_NZGT01000101.1.region001		22545	45228	22683	TRUE	phosphonate	GCA_002691025.1	Seawater, Mediterranean Sea	Seawater	2595	2595	2595
GCA002691025.1_NZGT01000109.1.region001		0	38033	38033	TRUE	T1PKS	GCA_002691025.1	Seawater, Mediterranean Sea	Seawater	2596	2596	2911
GCA002691025.1_NZGT01000109.1.region001		0	38033	38033	TRUE	NRPS	GCA_002691025.1	Seawater, Mediterranean Sea	Seawater	2596	2596	2911
GCA002691025.1_NZGT01000109.1.region001		0	38033	38033	TRUE	NRPS	GCA_002691025.1	Seawater, Mediterranean Sea	Seawater	2596	2596	2911
GCA002691025.1_NZGT01000112.1.region001		19049	50971	31922	FALSE	betalactone	GCA_002691025.1	Seawater, Mediterranean Sea	Seawater	2597	2597	2597
GCA002691025.1_NZGT01000145.1.region001		0	28107	28107	TRUE	NRPS-like	GCA_002691025.1	Seawater, Mediterranean Sea	Seawater	2598	2598	2598
GCA002691025.1_NZGT01000160.1.region001		0	19355	19355	TRUE	NRPS-like	GCA_002691025.1	Seawater, Mediterranean Sea	Seawater	2599	2599	2911
GCA002691025.1_NZGT01000160.1.region001		0	19355	19355	TRUE	T1PKS	GCA_002691025.1	Seawater, Mediterranean Sea	Seawater	2599	2599	2911
GCA002729885.1_PBUB01000015.1.region001		28280	48445	20165	FALSE	lassopeptide	GCA_002729885.1	Seawater, Pacific Ocean	Seawater	2600	2600	2600
GCA002729885.1_PBUB01000023.1.region001		352	10952	10600	FALSE	RiPP-like	GCA_002729885.1	Seawater, Pacific Ocean	Seawater	2601	2601	2601
GCA002729885.1_PBUB01000031.1.region001		46293	58204	11911	FALSE	RiPP-like	GCA_002729885.1	Seawater, Pacific Ocean	Seawater	2602	2602	2602
GCA002730875.1_PCBI01000010.1.region001		0	7438	7438	TRUE	RiPP-like	GCA_002730875.1	Seawater, Pacific Ocean	Seawater	2603	2602	2602
GCA002730875.1_PCBI01000018.1.region001		0	13937	13937	TRUE	lassopeptide	GCA_002730875.1	Seawater, Pacific Ocean	Seawater	2604	2604	2600
GCA003141795.1_PLNO01000337.1.region001		0	13076	13076	TRUE	LAP	GCA_003141795.1	Permafrost active layer soil, Sweden: Stordalen Mire	Permafrost	2607	2607	2607
GCA003154555.1_PMDT01000255.1.region001		0	20232	20232	TRUE	T3PKS	GCA_003154555.1	Permafrost active layer soil, Sweden: Stordalen Mire	Permafrost	2608	2608	2658
GCA003454065.1_DMKZ01000035.1.region001		0	12589	12589	TRUE	NRPS	GCA_003454065.1	Sheep	Sheep	2612	2612	2612
GCA003454065.1_DMKZ01000075.1.region001		0	17075	17075	TRUE	NRPS	GCA_003454065.1	Sheep	Sheep	2613	2613	2865
GCA003456015.1_DMPM01000081.1.region001		0	42477	42477	TRUE	NRPS	GCA_003456015.1	Groundwater	Groundwater	2618	2618	2618
GCA003487245.1_DNEQ01000059.1.region001		0	42457	42457	TRUE	NRPS	GCA_003487245.1	Groundwater	Groundwater	2618	2618	2618
GCA003498145.1_DNCY01000059.1.region001		0	42512	42512	TRUE	NRPS	GCA_003498145.1	Groundwater	Groundwater	2618	2618	2618
GCA003525185.1_DQEZ01000080.1.region001		0	42548	42548	TRUE	NRPS	GCA_003525185.1	Groundwater	Groundwater	2618	2618	2618
GCA003509145.1_DODN01000096.1.region001		0	34130	34130	TRUE	NRPS	GCA_003509145.1	Hydrocarbon	Hydrocarbon	2618	2618	2618
GCA003552185.1_PUOW01000126.1.region001		0	14213	14213	TRUE	RRE-containing	GCA_003552185.1	Hypersaline soda lake sediment, Russia: Kulunda Steppe	Hypersaline lake	2620	2715	2715
GCA003552185.1_PUOW01000187.1.region001		28195	49350	21155	FALSE	terpene	GCA_003552185.1	Hypersaline soda lake sediment, Russia: Kulunda Steppe	Hypersaline lake	2621	2664	2664
GCA003554645.1_PWGW01000204.1.region001		0	15156	15156	TRUE	terpene	GCA_003554645.1	Hypersaline soda lake sediment, Russia: Kulunda Steppe	Hypersaline lake	2621	2664	2664
GCA003556605.1_PWQX01000086.1.region001		25828	46983	21155	FALSE	terpene	GCA_003556605.1	Hypersaline soda lake sediment, Russia: Kulunda Steppe	Hypersaline lake	2621	2664	2664
GCA003566105.1_PXEY01000133.1.region001		0	13151	13151	TRUE	terpene	GCA_003566105.1	Hypersaline soda lake sediment, Russia: Kulunda Steppe	Hypersaline lake	2621	2664	2664
GCA003552185.1_PUOW01000241.1.region001		0	6947	6947	TRUE	terpene	GCA_003552185.1	Hypersaline soda lake sediment, Russia: Kulunda Steppe	Hypersaline lake	2622	2622	2705
GCA003556605.1_PWQX01000074.1.region001		0	15373	15373	TRUE	terpene	GCA_003556605.1	Hypersaline soda lake sediment, Russia: Kulunda Steppe	Hypersaline lake	2622	2622	2705
GCA003552185.1_PUOW01000314.1.region001		0	4631	4631	TRUE	T3PKS	GCA_003552185.1	Hypersaline soda lake sediment, Russia: Kulunda Steppe	Hypersaline lake	2623	2623	2658
GCA003552985.1_PUPD01000256.1.region001		0	9242	9242	TRUE	T3PKS	GCA_003552985.1	Hypersaline soda lake sediment, Russia: Kulunda Steppe	Hypersaline lake	2623	2623	2658
GCA003552185.1_PUOW01000384.1.region001		1858	14978	13120	TRUE	lassopeptide	GCA_003552185.1	Hypersaline soda lake sediment, Russia: Kulunda Steppe	Hypersaline lake	2624	2624	2837
GCA003552185.1_PUOW01000447.1.region001		0	16354	16354	TRUE	RRE-containing	GCA_003552185.1	Hypersaline soda lake sediment, Russia: Kulunda Steppe	Hypersaline lake	2625	2625	2715
GCA003552375.1_PULG01000087.1.region001		10977	22884	11907	TRUE	terpene	GCA_003552375.1	Hypersaline soda lake sediment, Russia: Kulunda Steppe	Hypersaline lake	2627	2644	2732
GCA003566105.1_PXEY01000018.1.region001		0	11269	11269	TRUE	terpene	GCA_003566105.1	Hypersaline soda lake sediment, Russia: Kulunda Steppe	Hypersaline lake	2627	2644	2732
GCA003552665.1_PUNW01000070.1.region001		0	2949	2949	TRUE	RRE-containing	GCA_003552665.1	Hypersaline soda lake sediment, Russia: Kulunda Steppe	Hypersaline lake	2632	2707	2734
GCA003552665.1_PUNW01000162.1.region001		0	9665	9665	TRUE	RRE-containing	GCA_003552665.1	Hypersaline soda lake sediment, Russia: Kulunda Steppe	Hypersaline lake	2633	2633	2643
GCA003552665.1_PUNW01000162.1.region001		0	9665	9665	TRUE	lassopeptide	GCA_003552665.1	Hypersaline soda lake sediment, Russia: Kulunda Steppe	Hypersaline lake	2633	2633	2643
GCA003552665.1_PUNW01000256.1.region001		0	4054	4054	TRUE	RiPP-like	GCA_003552665.1	Hypersaline soda lake sediment, Russia: Kulunda Steppe	Hypersaline lake	2635	2648	2648
GCA003552665.1_PUNW01000258.1.region001		0	6819	6819	TRUE	lassopeptide	GCA_003552665.1	Hypersaline soda lake sediment, Russia: Kulunda Steppe	Hypersaline lake	2636	2837	2837
GCA003552665.1_PUNW01000385.1.region001		0	20397	20397	TRUE	terpene	GCA_003552665.1	Hypersaline soda lake sediment, Russia: Kulunda Steppe	Hypersaline lake	2638	2638	2638
GCA003552745.1_PUOG01000002.1.region001		0	8565	8565	TRUE	terpene	GCA_003552745.1	Hypersaline soda lake sediment, Russia: Kulunda Steppe	Hypersaline lake	2639	2639	2691
GCA003552745.1_PUOG01000139.1.region001		0	6403	6403	TRUE	RiPP-like	GCA_003552745.1	Hypersaline soda lake sediment, Russia: Kulunda Steppe	Hypersaline lake	2640	2640	2690
GCA003552745.1_PUOG01000218.1.region001		0	17691	17691	TRUE	T3PKS	GCA_003552745.1	Hypersaline soda lake sediment, Russia: Kulunda Steppe	Hypersaline lake	2641	2641	2658
GCA003552985.1_PUPD01000009.1.region001		0	20117	20117	TRUE	terpene	GCA_003552985.1	Hypersaline soda lake sediment, Russia: Kulunda Steppe	Hypersaline lake	2642	2642	2642
GCA003552985.1_PUPD01000075.1.region001		0	3043	3043	TRUE	RRE-containing	GCA_003552985.1	Hypersaline soda lake sediment, Russia: Kulunda Steppe	Hypersaline lake	2643	2643	2643
GCA003552665.1_PUNW01000249.1.region001		0	2837	2837	TRUE	terpene	GCA_003552665.1	Hypersaline soda lake sediment, Russia: Kulunda Steppe	Hypersaline lake	2644	2644	2705
GCA003552985.1_PUPD01000137.1.region001		0	5678	5678	TRUE	terpene	GCA_003552985.1	Hypersaline soda lake sediment, Russia: Kulunda Steppe	Hypersaline lake	2644	2644	2732
GCA003554645.1_PWGW01000381.1.region001		0	5942	5942	TRUE	terpene	GCA_003554645.1	Hypersaline soda lake sediment, Russia: Kulunda Steppe	Hypersaline lake	2644	2644	2732
GCA003552985.1_PUPD01000175.1.region001		0	20233	20233	TRUE	terpene	GCA_003552985.1	Hypersaline soda lake sediment, Russia: Kulunda Steppe	Hypersaline lake	2646	2646	2638
GCA003552985.1_PUPD01000267.1.region001		12759	23554	10795	FALSE	RiPP-like	GCA_003552985.1	Hypersaline soda lake sediment, Russia: Kulunda Steppe	Hypersaline lake	2648	2648	2648
GCA003552665.1_PUNW01000337.1.region001		0	3262	3262	TRUE	terpene	GCA_003552665.1	Hypersaline soda lake sediment, Russia: Kulunda Steppe	Hypersaline lake	2649	2664	2664
GCA003552985.1_PUPD01000281.1.region001		20532	34754	14222	TRUE	terpene	GCA_003552985.1	Hypersaline soda lake sediment, Russia: Kulunda Steppe	Hypersaline lake	2649	2664	2664
GCA003554375.1_PWGF01000034.1.region001		0	15902	15902	TRUE	terpene	GCA_003554375.1	Hypersaline soda lake sediment, Russia: Kulunda Steppe	Hypersaline lake	2650	2650	664
GCA003554375.1_PWGF01000132.1.region001		0	3923	3923	TRUE	RRE-containing	GCA_003554375.1	Hypersaline soda lake sediment, Russia: Kulunda Steppe	Hypersaline lake	2651	2651	2715
GCA003554375.1_PWGF01000156.1.region001		0	8802	8802	TRUE	RiPP-like	GCA_003554375.1	Hypersaline soda lake sediment, Russia: Kulunda Steppe	Hypersaline lake	2652	2652	2857
GCA003554375.1_PWGF01000162.1.region001		0	9230	9230	TRUE	RiPP-like	GCA_003554375.1	Hypersaline soda lake sediment, Russia: Kulunda Steppe	Hypersaline lake	2653	2653	2888
GCA003554375.1_PWGF01000441.1.region001		0	14318	14318	TRUE	lassopeptide	GCA_003554375.1	Hypersaline soda lake sediment, Russia: Kulunda Steppe	Hypersaline lake	2654	2654	2654
GCA003554375.1_PWGF01000504.1.region001		7537	20553	13016	TRUE	terpene	GCA_003554375.1	Hypersaline soda lake sediment, Russia: Kulunda Steppe	Hypersaline lake	2655	2655	664
GCA003554375.1_PWGF01000548.1.region001		0	11282	11282	TRUE	terpene	GCA_003554375.1	Hypersaline soda lake sediment, Russia: Kulunda Steppe	Hypersaline lake	2656	2656	2786
GCA003554375.1_PWGF01000554.1.region001		0	12911	12911	TRUE	T3PKS	GCA_003554375.1	Hypersaline soda lake sediment, Russia: Kulunda Steppe	Hypersaline lake	2657	2657	2658
GCA007117185.1_SKHA01000233.1.region001		2388	13646	11258	TRUE	terpene	GCA_007117185.1	Hypersaline soda lake brine, Russia: Kulunda Steppe	Hypersaline lake	2662	2679	2778
GCA003552375.1_PULG01000184.1.region001		0	6403	6403	TRUE	terpene	GCA_003552375.1	Hypersaline soda lake sediment, Russia: Kulunda Steppe	Hypersaline lake	2662	2662	2736
GCA003554645.1_PWGW01000391.1.region001		0	4960	4960	TRUE	terpene	GCA_003554645.1	Hypersaline soda lake sediment, Russia: Kulunda Steppe	Hypersaline lake	2662	2662	2736
GCA003556605.1_PWQX01000017.1.region001		22470	38281	15811	TRUE	terpene	GCA_003556605.1	Hypersaline soda lake sediment, Russia: Kulunda Steppe	Hypersaline lake	2662	2662	2736
GCA003562055.1_PWWQ01000102.1.region001		8000	25053	17053	TRUE	terpene	GCA_003562055.1	Hypersaline soda lake sediment, Russia: Kulunda Steppe	Hypersaline lake	2662	2662	2736
GCA003566105.1_PXEY01000368.1.region001		0	17115	17115	TRUE	terpene	GCA_003566105.1	Hypersaline soda lake sediment, Russia: Kulunda Steppe	Hypersaline lake	2662	2662	2736
GCA003556605.1_PWQX01000224.1.region001		0	4451	4451	TRUE	RRE-containing	GCA_003556605.1	Hypersaline soda lake sediment, Russia: Kulunda Steppe	Hypersaline lake	2665	2734	2734
GCA003556605.1_PWQX01000269.1.region001		0	3756	3756	TRUE	RRE-containing	GCA_003556605.1	Hypersaline soda lake sediment, Russia: Kulunda Steppe	Hypersaline lake	2667	2837	2837
GCA003556725.1_PWQO01000049.1.region001		152	10953	10801	FALSE	RiPP-like	GCA_003556725.1	Hypersaline soda lake sediment, Russia: Kulunda Steppe	Hypersaline lake	2668	2668	2761
GCA003556725.1_PWQO01000193.1.region001		0	4770	4770	TRUE	terpene	GCA_003556725.1	Hypersaline soda lake sediment, Russia: Kulunda Steppe	Hypersaline lake	2669	2727	2727
GCA003556725.1_PWQO01000325.1.region001		0	6068	6068	TRUE	acyl_amino_acids	GCA_003556725.1	Hypersaline soda lake sediment, Russia: Kulunda Steppe	Hypersaline lake	2670	2670	2670
GCA003557605.1_PWNW01000040.1.region001		0	2697	2697	TRUE	terpene	GCA_003557605.1	Hypersaline soda lake sediment, Russia: Kulunda Steppe	Hypersaline lake	2671	2671	664
GCA003557605.1_PWNW01000204.1.region001		0	2821	2821	TRUE	RRE-containing	GCA_003557605.1	Hypersaline soda lake sediment, Russia: Kulunda Steppe	Hypersaline lake	2672	2672	2804
GCA003557605.1_PWNW01000313.1.region001		0	7811	7811	TRUE	RiPP-like	GCA_003557605.1	Hypersaline soda lake sediment, Russia: Kulunda Steppe	Hypersaline lake	2673	2673	2673
GCA003557615.1_PWNX01000079.1.region001		8522	18816	10294	FALSE	ectoine	GCA_003557615.1	Hypersaline soda lake sediment, Russia: Kulunda Steppe	Hypersaline lake	2674	2674	2674
GCA007130865.1_SLRR01000173.1.region001		4757	15153	10396	FALSE	ectoine	GCA_007130865.1	Hypersaline soda lake sediment, Russia: Kulunda Steppe	Hypersaline lake	2674	2674	2674
GCA003558175.1_PWMO01000239.1.region001		0	4668	4668	TRUE	T3PKS	GCA_003558175.1	Hypersaline soda lake sediment, Russia: Kulunda Steppe	Hypersaline lake	2680	2680	2824
GCA003558175.1_PWMO01000360.1.region001		0	5025	5025	TRUE	terpene	GCA_003558175.1	Hypersaline soda lake sediment, Russia: Kulunda Steppe	Hypersaline lake	2681	2714	2817
GCA003558175.1_PWMO01000460.1.region001		0	7090	7090	TRUE	terpene	GCA_003558175.1	Hypersaline soda lake sediment, Russia: Kulunda Steppe	Hypersaline lake	2682	2812	2812
GCA003558375.1_PWLV01000146.1.region001		11022	17092	6070	TRUE	RiPP-like	GCA_003558375.1	Hypersaline soda lake sediment, Russia: Kulunda Steppe	Hypersaline lake	2683	2683	2673
GCA003558375.1_PWLV01000201.1.region001		0	7954	7954	TRUE	terpene	GCA_003558375.1	Hypersaline soda lake sediment, Russia: Kulunda Steppe	Hypersaline lake	2684	2727	2727
GCA003565795.1_PXAR01000221.1.region001		314	17167	16853	TRUE	terpene	GCA_003565795.1	Hypersaline soda lake sediment, Russia: Kulunda Steppe	Hypersaline lake	2684	2727	2727
GCA003558715.1_PWPD01000168.1.region001		0	3531	3531	TRUE	terpene	GCA_003558715.1	Hypersaline soda lake sediment, Russia: Kulunda Steppe	Hypersaline lake	2685	2685	2685
GCA003558715.1_PWPD01000290.1.region001		0	4529	4529	TRUE	T3PKS	GCA_003558715.1	Hypersaline soda lake sediment, Russia: Kulunda Steppe	Hypersaline lake	2686	2686	2820
GCA007693485.1_REDM01000181.1.region001		0	19583	19583	TRUE	terpene	GCA_007693485.1	Alkaline salt lake, Canada: Cariboo Plateau	Alkaline lake	2687	2687	3028
GCA003557615.1_PWNX01000308.1.region001		0	20722	20722	TRUE	terpene	GCA_003557615.1	Hypersaline soda lake sediment, Russia: Kulunda Steppe	Hypersaline lake	2687	2679	2778
GCA003558715.1_PWPD01000359.1.region001		0	8061	8061	TRUE	terpene	GCA_003558715.1	Hypersaline soda lake sediment, Russia: Kulunda Steppe	Hypersaline lake	2687	2687	2736
GCA007130865.1_SLRR01000063.1.region001		20035	40857	20822	FALSE	terpene	GCA_007130865.1	Hypersaline soda lake sediment, Russia: Kulunda Steppe	Hypersaline lake	2687	2679	3028
GCA003558715.1_PWPD01000494.1.region001		1348	12908	11560	TRUE	RRE-containing	GCA_003558715.1	Hypersaline soda lake sediment, Russia: Kulunda Steppe	Hypersaline lake	2688	2688	2804
GCA003558715.1_PWPD01000496.1.region001		0	2479	2479	TRUE	terpene	GCA_003558715.1	Hypersaline soda lake sediment, Russia: Kulunda Steppe	Hypersaline lake	2689	2689	2700
GCA003558715.1_PWPD01000510.1.region001		0	7317	7317	TRUE	RiPP-like	GCA_003558715.1	Hypersaline soda lake sediment, Russia: Kulunda Steppe	Hypersaline lake	2690	2690	2690
GCA003558715.1_PWPD01000599.1.region001		0	7268	7268	TRUE	terpene	GCA_003558715.1	Hypersaline soda lake sediment, Russia: Kulunda Steppe	Hypersaline lake	2691	2691	2691
GCA003559765.1_PWKH01000066.1.region001		0	2606	2606	TRUE	terpene	GCA_003559765.1	Hypersaline soda lake sediment, Russia: Kulunda Steppe	Hypersaline lake	2692	2692	2727
GCA003560475.1_PWIK01000309.1.region001		0	14455	14455	TRUE	T3PKS	GCA_003560475.1	Hypersaline soda lake sediment, Russia: Kulunda Steppe	Hypersaline lake	2695	2716	2805
GCA003560785.1_PWKD01000178.1.region001		0	10515	10515	TRUE	terpene	GCA_003560785.1	Hypersaline soda lake sediment, Russia: Kulunda Steppe	Hypersaline lake	2700	2710	2700
GCA003563195.1_PWSO01000134.1.region001		4222	24375	20153	TRUE	terpene	GCA_003563195.1	Hypersaline soda lake sediment, Russia: Kulunda Steppe	Hypersaline lake	2700	2710	2700
GCA003552375.1_PULG01000092.1.region001		0	3330	3330	TRUE	terpene	GCA_003552375.1	Hypersaline soda lake sediment, Russia: Kulunda Steppe	Hypersaline lake	2702	2664	2664
GCA003562055.1_PWWQ01000130.1.region001		0	6961	6961	TRUE	terpene	GCA_003562055.1	Hypersaline soda lake sediment, Russia: Kulunda Steppe	Hypersaline lake	2702	2812	2812
GCA003562055.1_PWWQ01000215.1.region001		0	17642	17642	TRUE	T1PKS	GCA_003562055.1	Hypersaline soda lake sediment, Russia: Kulunda Steppe	Hypersaline lake	2703	2703	3025
GCA003562055.1_PWWQ01000215.1.region001		0	17642	17642	TRUE	NRPS-like	GCA_003562055.1	Hypersaline soda lake sediment, Russia: Kulunda Steppe	Hypersaline lake	2703	2703	3025
GCA003562055.1_PWWQ01000265.1.region001		0	4190	4190	TRUE	T3PKS	GCA_003562055.1	Hypersaline soda lake sediment, Russia: Kulunda Steppe	Hypersaline lake	2704	2623	2733
GCA003562055.1_PWWQ01000368.1.region001		0	5355	5355	TRUE	terpene	GCA_003562055.1	Hypersaline soda lake sediment, Russia: Kulunda Steppe	Hypersaline lake	2705	2622	2705
GCA003562055.1_PWWQ01000401.1.region001		0	7299	7299	TRUE	RRE-containing	GCA_003562055.1	Hypersaline soda lake sediment, Russia: Kulunda Steppe	Hypersaline lake	2706	2706	2706
GCA003562055.1_PWWQ01000404.1.region001		0	2526	2526	TRUE	RRE-containing	GCA_003562055.1	Hypersaline soda lake sediment, Russia: Kulunda Steppe	Hypersaline lake	2707	2707	2734
GCA003562175.1_PWVZ01000328.1.region001		0	3588	3588	TRUE	terpene	GCA_003562175.1	Hypersaline soda lake sediment, Russia: Kulunda Steppe	Hypersaline lake	2708	2806	3028
GCA003560785.1_PWKD01000109.1.region001		13050	33409	20359	TRUE	terpene	GCA_003560785.1	Hypersaline soda lake sediment, Russia: Kulunda Steppe	Hypersaline lake	2709	2664	2664
GCA003563195.1_PWSO01000086.1.region001		0	13053	13053	TRUE	terpene	GCA_003563195.1	Hypersaline soda lake sediment, Russia: Kulunda Steppe	Hypersaline lake	2709	2664	2664
GCA007118855.1_SKQU01000121.1.region001		8512	29670	21158	FALSE	terpene	GCA_007118855.1	Hypersaline soda lake sediment, Russia: Kulunda Steppe	Hypersaline lake	2709	2664	2664
GCA003563415.1_PWRX01000097.1.region001		2476	16080	13604	TRUE	RRE-containing	GCA_003563415.1	Hypersaline soda lake sediment, Russia: Kulunda Steppe	Hypersaline lake	2715	2715	2715
GCA003563415.1_PWRX01000170.1.region001		0	9830	9830	TRUE	RRE-containing	GCA_003563415.1	Hypersaline soda lake sediment, Russia: Kulunda Steppe	Hypersaline lake	2717	2717	2717
GCA007693325.1_REDW01000116.1.region001		21557	42715	21158	FALSE	terpene	GCA_007693325.1	Alkaline salt lake, Canada: Cariboo Plateau	Alkaline lake	2718	2809	2809
GCA007693945.1_RECP01000052.1.region001		50176	71415	21239	FALSE	terpene	GCA_007693945.1	Alkaline salt lake, Canada: Cariboo Plateau	Alkaline lake	2718	2809	2809
GCA003560475.1_PWIK01000237.1.region001		0	3377	3377	TRUE	terpene	GCA_003560475.1	Hypersaline soda lake sediment, Russia: Kulunda Steppe	Hypersaline lake	2718	2809	2809
GCA003563415.1_PWRX01000225.1.region001		4646	18530	13884	TRUE	terpene	GCA_003563415.1	Hypersaline soda lake sediment, Russia: Kulunda Steppe	Hypersaline lake	2718	2809	2809
GCA003568155.1_PWXR01000269.1.region001		0	12489	12489	TRUE	terpene	GCA_003568155.1	Hypersaline soda lake sediment, Russia: Kulunda Steppe	Hypersaline lake	2718	2809	2809
GCA007134965.1_SLJT01000141.1.region001		0	8978	8978	TRUE	terpene	GCA_007134965.1	Hypersaline soda lake sediment, Russia: Kulunda Steppe	Hypersaline lake	2718	2809	2809
GCA003563715.1_PWUF01000006.1.region001		0	2769	2769	TRUE	RRE-containing	GCA_003563715.1	Hypersaline soda lake sediment, Russia: Kulunda Steppe	Hypersaline lake	2720	2707	2734
GCA003563715.1_PWUF01000202.1.region001		0	2728	2728	TRUE	RRE-containing	GCA_003563715.1	Hypersaline soda lake sediment, Russia: Kulunda Steppe	Hypersaline lake	2721	2837	2837
GCA007695285.1_REEC01000125.1.region002		161464	182622	21158	FALSE	terpene	GCA_007695285.1	Alkaline salt lake, Canada: Cariboo Plateau	Alkaline lake	2722	2664	2664
GCA003563715.1_PWUF01000537.1.region001		0	5734	5734	TRUE	terpene	GCA_003563715.1	Hypersaline soda lake sediment, Russia: Kulunda Steppe	Hypersaline lake	2722	2809	2809
GCA003564775.1_PXEI01000367.1.region001		0	6033	6033	TRUE	RiPP-like	GCA_003564775.1	Hypersaline soda lake sediment, Russia: Kulunda Steppe	Hypersaline lake	2725	2725	2725
GCA003564775.1_PXEI01000405.1.region001		0	2872	2872	TRUE	T3PKS	GCA_003564775.1	Hypersaline soda lake sediment, Russia: Kulunda Steppe	Hypersaline lake	2726	2901	2901
GCA007695055.1_REEM01000100.1.region001		4021	14819	10798	FALSE	RiPP-like	GCA_007695055.1	Alkaline salt lake, Canada: Cariboo Plateau	Alkaline lake	2730	2730	2827
GCA003566055.1_PWZX01000257.1.region001		2969	13767	10798	FALSE	RiPP-like	GCA_003566055.1	Hypersaline soda lake sediment, Russia: Kulunda Steppe	Hypersaline lake	2730	2730	2827
GCA007695055.1_REEM01000124.1.region001		12687	33422	20735	FALSE	terpene	GCA_007695055.1	Alkaline salt lake, Canada: Cariboo Plateau	Alkaline lake	2731	2806	3028
GCA003566055.1_PWZX01000307.1.region001		8023	19760	11737	TRUE	terpene	GCA_003566055.1	Hypersaline soda lake sediment, Russia: Kulunda Steppe	Hypersaline lake	2731	2662	2778
GCA003552375.1_PULG01000005.1.region001		0	36183	36183	TRUE	T3PKS	GCA_003552375.1	Hypersaline soda lake sediment, Russia: Kulunda Steppe	Hypersaline lake	2733	2733	2733
GCA003554645.1_PWGW01000009.1.region001		0	14389	14389	TRUE	T3PKS	GCA_003554645.1	Hypersaline soda lake sediment, Russia: Kulunda Steppe	Hypersaline lake	2733	2733	2658
GCA003556605.1_PWQX01000234.1.region001		2653	43733	41080	TRUE	T3PKS	GCA_003556605.1	Hypersaline soda lake sediment, Russia: Kulunda Steppe	Hypersaline lake	2733	2733	2733
GCA003566105.1_PXEY01000072.1.region001		1291	42407	41116	FALSE	T3PKS	GCA_003566105.1	Hypersaline soda lake sediment, Russia: Kulunda Steppe	Hypersaline lake	2733	2733	2733
GCA003552375.1_PULG01000342.1.region001		0	7174	7174	TRUE	RRE-containing	GCA_003552375.1	Hypersaline soda lake sediment, Russia: Kulunda Steppe	Hypersaline lake	2734	2734	2734
GCA003566105.1_PXEY01000122.1.region001		0	11781	11781	TRUE	RRE-containing	GCA_003566105.1	Hypersaline soda lake sediment, Russia: Kulunda Steppe	Hypersaline lake	2734	2734	2734
GCA007694005.1_RECN01000197.1.region001		64996	76843	11847	TRUE	terpene	GCA_007694005.1	Alkaline salt lake, Canada: Cariboo Plateau	Alkaline lake	2738	2738	2823
GCA003566595.1_PXCQ01000203.1.region001		0	14761	14761	TRUE	terpene	GCA_003566595.1	Hypersaline soda lake sediment, Russia: Kulunda Steppe	Hypersaline lake	2738	2738	2823
GCA007128315.1_SKXQ01000128.1.region001		4882	17490	12608	TRUE	terpene	GCA_007128315.1	Hypersaline soda lake sediment, Russia: Kulunda Steppe	Hypersaline lake	2738	2738	2823
GCA007695285.1_REEC01000149.1.region001		0	19592	19592	TRUE	terpene	GCA_007695285.1	Alkaline salt lake, Canada: Cariboo Plateau	Alkaline lake	2741	2741	2838
GCA003566875.1_PXBQ01000360.1.region001		0	7716	7716	TRUE	terpene	GCA_003566875.1	Hypersaline soda lake sediment, Russia: Kulunda Steppe	Hypersaline lake	2741	2741	2838
GCA007695285.1_REEC01000125.1.region001		76432	95287	18855	FALSE	terpene	GCA_007695285.1	Alkaline salt lake, Canada: Cariboo Plateau	Alkaline lake	2742	2784	2835
GCA003563715.1_PWUF01000586.1.region001		0	4942	4942	TRUE	terpene	GCA_003563715.1	Hypersaline soda lake sediment, Russia: Kulunda Steppe	Hypersaline lake	2742	2784	2835
GCA003566875.1_PXBQ01000566.1.region001		0	11684	11684	TRUE	terpene	GCA_003566875.1	Hypersaline soda lake sediment, Russia: Kulunda Steppe	Hypersaline lake	2742	2784	2835
GCA007120265.1_SKOC01000473.1.region001		0	18920	18920	TRUE	terpene	GCA_007120265.1	Hypersaline soda lake sediment, Russia: Kulunda Steppe	Hypersaline lake	2742	2784	2835
GCA007128195.1_SKXX01000084.1.region001		0	10983	10983	TRUE	terpene	GCA_007128195.1	Hypersaline soda lake sediment, Russia: Kulunda Steppe	Hypersaline lake	2742	2784	2835
GCA003567675.1_PWYZ01000330.1.region001		0	5224	5224	TRUE	terpene	GCA_003567675.1	Hypersaline soda lake sediment, Russia: Kulunda Steppe	Hypersaline lake	2745	2745	2823
GCA007124155.1_SLFR01000198.1.region001		0	5760	5760	TRUE	terpene	GCA_007124155.1	Hypersaline soda lake sediment, Russia: Kulunda Steppe	Hypersaline lake	2745	2745	2823
GCA003568155.1_PWXR01000148.1.region001		0	4324	4324	TRUE	terpene	GCA_003568155.1	Hypersaline soda lake sediment, Russia: Kulunda Steppe	Hypersaline lake	2746	2746	2817
GCA007134965.1_SLJT01000109.1.region001		0	3017	3017	TRUE	terpene	GCA_007134965.1	Hypersaline soda lake sediment, Russia: Kulunda Steppe	Hypersaline lake	2746	2746	2817
GCA003568155.1_PWXR01000173.1.region001		13058	18261	5203	TRUE	RiPP-like	GCA_003568155.1	Hypersaline soda lake sediment, Russia: Kulunda Steppe	Hypersaline lake	2747	2813	2813
GCA007134965.1_SLJT01000286.1.region001		0	5597	5597	TRUE	RiPP-like	GCA_007134965.1	Hypersaline soda lake sediment, Russia: Kulunda Steppe	Hypersaline lake	2747	2808	2808
GCA003818675.1_RPPD01000036.1.region001		0	10184	10184	TRUE	NRPS	GCA_003818675.1	Prairie Pothole Region wetland sediments	Sediment	2749	2749	2865
GCA003818675.1_RPPD01000052.1.region001		0	9115	9115	TRUE	arylpolyene	GCA_003818675.1	Prairie Pothole Region wetland sediments	Sediment	2750	2750	3021
GCA003818675.1_RPPD01000087.1.region001		0	7880	7880	TRUE	arylpolyene	GCA_003818675.1	Prairie Pothole Region wetland sediments	Sediment	2751	2914	2850
GCA003818675.1_RPPD01000129.1.region001		0	6662	6662	TRUE	NRPS-like	GCA_003818675.1	Prairie Pothole Region wetland sediments	Sediment	2752	2752	3009
GCA003818675.1_RPPD01000203.1.region001		0	5156	5156	TRUE	butyrolactone	GCA_003818675.1	Prairie Pothole Region wetland sediments	Sediment	2753	2753	2753
GCA003818675.1_RPPD01000357.1.region001		0	3340	3340	TRUE	acyl_amino_acids	GCA_003818675.1	Prairie Pothole Region wetland sediments	Sediment	2754	2754	2754
GCA000242595.3_CP003282.1.region003		3243644	3254037	10393	FALSE	ectoine	GCA_000242595.3	Bacterial bloom in the brine under trona in alkalineLake Magadi	Alkaline lake	2755	2755	2556
GCA004796395.1_QZLC01000206.1.region001		0	6431	6431	TRUE	ectoine	GCA_004796395.1	Bioplastic (PHA) biofilm from water-sediment interface of coastal lagoon, USA: Texas, Kleberg County, Upper Laguna Madre	Biofilm	2755	2755	2556
GCA004796395.1_QZLC01000208.1.region001		0	3545	3545	TRUE	terpene	GCA_004796395.1	Bioplastic (PHA) biofilm from water-sediment interface of coastal lagoon, USA: Texas, Kleberg County, Upper Laguna Madre	Biofilm	2756	2784	2778
GCA007116695.1_SKHZ01000369.1.region001		0	6316	6316	TRUE	T3PKS	GCA_007116695.1	Hypersaline soda lake brine, Russia: Kulunda Steppe	Hypersaline lake	2758	2744	2820
GCA007116785.1_SKHW01000063.1.region001		1136	13315	12179	TRUE	cyclic-lactone-autoinducer	GCA_007116785.1	Hypersaline soda lake brine, Russia: Kulunda Steppe	Hypersaline lake	2759	2759	2759
GCA007116785.1_SKHW01000126.1.region001		0	5228	5228	TRUE	terpene	GCA_007116785.1	Hypersaline soda lake brine, Russia: Kulunda Steppe	Hypersaline lake	2760	2796	2796
GCA007117185.1_SKHA01000067.1.region001		1857	22389	20532	TRUE	T3PKS	GCA_007117185.1	Hypersaline soda lake brine, Russia: Kulunda Steppe	Hypersaline lake	2761	2761	2761
GCA007117185.1_SKHA01000074.1.region001		0	2649	2649	TRUE	T3PKS	GCA_007117185.1	Hypersaline soda lake brine, Russia: Kulunda Steppe	Hypersaline lake	2762	2762	2824
GCA007117185.1_SKHA01000108.1.region001		1737	14264	12527	TRUE	terpene	GCA_007117185.1	Hypersaline soda lake brine, Russia: Kulunda Steppe	Hypersaline lake	2763	2796	2796
GCA007120265.1_SKOC01000209.1.region001		0	2657	2657	TRUE	terpene	GCA_007120265.1	Hypersaline soda lake sediment, Russia: Kulunda Steppe	Hypersaline lake	2767	2812	2812
GCA007124455.1_SLFC01000031.1.region001		0	4886	4886	TRUE	terpene	GCA_007124455.1	Hypersaline soda lake sediment, Russia: Kulunda Steppe	Hypersaline lake	2771	2710	2823
GCA007124455.1_SLFC01000069.1.region001		0	3541	3541	TRUE	RiPP-like	GCA_007124455.1	Hypersaline soda lake sediment, Russia: Kulunda Steppe	Hypersaline lake	2772	2772	2772
GCA007124455.1_SLFC01000099.1.region001		0	11583	11583	TRUE	NRPS	GCA_007124455.1	Hypersaline soda lake sediment, Russia: Kulunda Steppe	Hypersaline lake	2773	2773	2865
GCA007124455.1_SLFC01000447.1.region001		0	11203	11203	TRUE	terpene	GCA_007124455.1	Hypersaline soda lake sediment, Russia: Kulunda Steppe	Hypersaline lake	2774	2774	661
GCA003557615.1_PWNX01000175.1.region001		0	7905	7905	TRUE	ectoine	GCA_003557615.1	Hypersaline soda lake sediment, Russia: Kulunda Steppe	Hypersaline lake	2776	2776	2776
GCA007124755.1_SLEN01000180.1.region001		0	5749	5749	TRUE	ectoine	GCA_007124755.1	Hypersaline soda lake sediment, Russia: Kulunda Steppe	Hypersaline lake	2776	2776	2776
GCA007127925.1_SKYJ01000009.1.region001		0	22517	22517	TRUE	NRPS	GCA_007127925.1	Hypersaline soda lake sediment, Russia: Kulunda Steppe	Hypersaline lake	2779	2779	2865
GCA007127925.1_SKYJ01000027.1.region001		5852	26464	20612	FALSE	terpene	GCA_007127925.1	Hypersaline soda lake sediment, Russia: Kulunda Steppe	Hypersaline lake	2780	2710	2700
GCA007127925.1_SKYJ01000050.1.region001		9676	32688	23012	TRUE	T3PKS	GCA_007127925.1	Hypersaline soda lake sediment, Russia: Kulunda Steppe	Hypersaline lake	2781	2781	2937
GCA007127925.1_SKYJ01000120.1.region001		0	8660	8660	TRUE	T1PKS	GCA_007127925.1	Hypersaline soda lake sediment, Russia: Kulunda Steppe	Hypersaline lake	2782	2782	3025
GCA007127925.1_SKYJ01000120.1.region001		0	8660	8660	TRUE	NRPS-like	GCA_007127925.1	Hypersaline soda lake sediment, Russia: Kulunda Steppe	Hypersaline lake	2782	2782	3025
GCA007127925.1_SKYJ01000128.1.region001		7528	17810	10282	FALSE	RiPP-like	GCA_007127925.1	Hypersaline soda lake sediment, Russia: Kulunda Steppe	Hypersaline lake	2783	2772	2772
GCA007129695.1_SKVA01000165.1.region001		0	5087	5087	TRUE	terpene	GCA_007129695.1	Hypersaline soda lake sediment, Russia: Kulunda Steppe	Hypersaline lake	2789	2812	2812
GCA007694005.1_RECN01000086.1.region001		70555	91377	20822	FALSE	terpene	GCA_007694005.1	Alkaline salt lake, Canada: Cariboo Plateau	Alkaline lake	2790	2790	2822
GCA007694025.1_RECL01000194.1.region001		0	11620	11620	TRUE	terpene	GCA_007694025.1	Alkaline salt lake, Canada: Cariboo Plateau	Alkaline lake	2790	2790	2835
GCA003560785.1_PWKD01000137.1.region001		0	19144	19144	TRUE	terpene	GCA_003560785.1	Hypersaline soda lake sediment, Russia: Kulunda Steppe	Hypersaline lake	2790	2790	2778
GCA003563195.1_PWSO01000152.1.region001		0	12711	12711	TRUE	terpene	GCA_003563195.1	Hypersaline soda lake sediment, Russia: Kulunda Steppe	Hypersaline lake	2790	2790	2778
GCA003563635.1_PWUM01000196.1.region001		0	9590	9590	TRUE	terpene	GCA_003563635.1	Hypersaline soda lake sediment, Russia: Kulunda Steppe	Hypersaline lake	2790	2790	2736
GCA003566595.1_PXCQ01000261.1.region001		27868	39848	11980	TRUE	terpene	GCA_003566595.1	Hypersaline soda lake sediment, Russia: Kulunda Steppe	Hypersaline lake	2790	2790	2822
GCA003567675.1_PWYZ01000057.1.region001		0	16069	16069	TRUE	terpene	GCA_003567675.1	Hypersaline soda lake sediment, Russia: Kulunda Steppe	Hypersaline lake	2790	2790	2822
GCA007118855.1_SKQU01000218.1.region001		0	17790	17790	TRUE	terpene	GCA_007118855.1	Hypersaline soda lake sediment, Russia: Kulunda Steppe	Hypersaline lake	2790	2790	2778
GCA007124155.1_SLFR01000257.1.region001		11192	31987	20795	FALSE	terpene	GCA_007124155.1	Hypersaline soda lake sediment, Russia: Kulunda Steppe	Hypersaline lake	2790	2790	2822
GCA007128315.1_SKXQ01000017.1.region001		126798	147620	20822	FALSE	terpene	GCA_007128315.1	Hypersaline soda lake sediment, Russia: Kulunda Steppe	Hypersaline lake	2790	2790	2822
GCA007129695.1_SKVA01000268.1.region001		0	7245	7245	TRUE	terpene	GCA_007129695.1	Hypersaline soda lake sediment, Russia: Kulunda Steppe	Hypersaline lake	2790	2790	3028
GCA913030605.1_CAJWEZ010000008.region001	CAJWEZ010000008.1	18267	39086	20819	FALSE	terpene	GCA_913030605.1	Seawater	Seawater	2790	2790	3028
GCA007129695.1_SKVA01000432.1.region001		0	5371	5371	TRUE	T3PKS	GCA_007129695.1	Hypersaline soda lake sediment, Russia: Kulunda Steppe	Hypersaline lake	2791	2680	2824
GCA007129695.1_SKVA01000436.1.region001		0	3562	3562	TRUE	terpene	GCA_007129695.1	Hypersaline soda lake sediment, Russia: Kulunda Steppe	Hypersaline lake	2792	2792	2823
GCA003557615.1_PWNX01000226.1.region001		0	4752	4752	TRUE	terpene	GCA_003557615.1	Hypersaline soda lake sediment, Russia: Kulunda Steppe	Hypersaline lake	2793	2793	2793
GCA007130865.1_SLRR01000033.1.region001		0	3099	3099	TRUE	terpene	GCA_007130865.1	Hypersaline soda lake sediment, Russia: Kulunda Steppe	Hypersaline lake	2793	2793	2793
GCA003557615.1_PWNX01000098.1.region001		0	6285	6285	TRUE	T3PKS	GCA_003557615.1	Hypersaline soda lake sediment, Russia: Kulunda Steppe	Hypersaline lake	2795	2795	2795
GCA007124755.1_SLEN01000367.1.region001		0	22146	22146	TRUE	T3PKS	GCA_007124755.1	Hypersaline soda lake sediment, Russia: Kulunda Steppe	Hypersaline lake	2795	2795	2795
GCA007130865.1_SLRR01000073.1.region001		3560	44739	41179	FALSE	T3PKS	GCA_007130865.1	Hypersaline soda lake sediment, Russia: Kulunda Steppe	Hypersaline lake	2795	2795	2795
GCA007134965.1_SLJT01000404.1.region001		0	9494	9494	TRUE	RRE-containing	GCA_007134965.1	Hypersaline soda lake sediment, Russia: Kulunda Steppe	Hypersaline lake	2803	2803	2804
GCA007693325.1_REDW01000045.1.region001		0	4070	4070	TRUE	RRE-containing	GCA_007693325.1	Alkaline salt lake, Canada: Cariboo Plateau	Alkaline lake	2804	2804	2804
GCA007693325.1_REDW01000071.1.region001		5468	46485	41017	FALSE	T3PKS	GCA_007693325.1	Alkaline salt lake, Canada: Cariboo Plateau	Alkaline lake	2805	2716	2805
GCA003563415.1_PWRX01000142.1.region001		0	21220	21220	TRUE	T3PKS	GCA_003563415.1	Hypersaline soda lake sediment, Russia: Kulunda Steppe	Hypersaline lake	2805	2716	2805
GCA007134965.1_SLJT01000368.1.region001		0	22607	22607	TRUE	T3PKS	GCA_007134965.1	Hypersaline soda lake sediment, Russia: Kulunda Steppe	Hypersaline lake	2805	2716	2805
GCA007693325.1_REDW01000089.1.region001		34100	54934	20834	FALSE	terpene	GCA_007693325.1	Alkaline salt lake, Canada: Cariboo Plateau	Alkaline lake	2806	2806	2806
GCA003552185.1_PUOW01000035.1.region001		0	12579	12579	TRUE	terpene	GCA_003552185.1	Hypersaline soda lake sediment, Russia: Kulunda Steppe	Hypersaline lake	2806	2806	2736
GCA003552665.1_PUNW01000056.1.region001		513	11545	11032	TRUE	terpene	GCA_003552665.1	Hypersaline soda lake sediment, Russia: Kulunda Steppe	Hypersaline lake	2806	2806	2736
GCA003552985.1_PUPD01000153.1.region001		0	11031	11031	TRUE	terpene	GCA_003552985.1	Hypersaline soda lake sediment, Russia: Kulunda Steppe	Hypersaline lake	2806	2806	2806
GCA003560475.1_PWIK01000068.1.region001		0	11613	11613	TRUE	terpene	GCA_003560475.1	Hypersaline soda lake sediment, Russia: Kulunda Steppe	Hypersaline lake	2806	2806	2806
GCA003563415.1_PWRX01000038.1.region001		0	18903	18903	TRUE	terpene	GCA_003563415.1	Hypersaline soda lake sediment, Russia: Kulunda Steppe	Hypersaline lake	2806	2806	2806
GCA007124755.1_SLEN01000370.1.region001		0	6583	6583	TRUE	terpene	GCA_007124755.1	Hypersaline soda lake sediment, Russia: Kulunda Steppe	Hypersaline lake	2806	2679	2778
GCA007134965.1_SLJT01000237.1.region001		4819	22018	17199	TRUE	terpene	GCA_007134965.1	Hypersaline soda lake sediment, Russia: Kulunda Steppe	Hypersaline lake	2806	2806	2806
GCA007693325.1_REDW01000099.1.region001		0	14164	14164	TRUE	terpene	GCA_007693325.1	Alkaline salt lake, Canada: Cariboo Plateau	Alkaline lake	2807	2714	2817
GCA003560475.1_PWIK01000471.1.region001		0	11760	11760	TRUE	terpene	GCA_003560475.1	Hypersaline soda lake sediment, Russia: Kulunda Steppe	Hypersaline lake	2807	2714	2817
GCA003563415.1_PWRX01000042.1.region001		4667	18741	14074	TRUE	terpene	GCA_003563415.1	Hypersaline soda lake sediment, Russia: Kulunda Steppe	Hypersaline lake	2807	2714	2817
GCA007693325.1_REDW01000115.1.region001		69860	80655	10795	FALSE	RiPP-like	GCA_007693325.1	Alkaline salt lake, Canada: Cariboo Plateau	Alkaline lake	2808	2808	2808
GCA003560475.1_PWIK01000383.1.region001		1029	7575	6546	TRUE	RiPP-like	GCA_003560475.1	Hypersaline soda lake sediment, Russia: Kulunda Steppe	Hypersaline lake	2808	2808	2808
GCA003563415.1_PWRX01000004.1.region001		19027	29822	10795	FALSE	RiPP-like	GCA_003563415.1	Hypersaline soda lake sediment, Russia: Kulunda Steppe	Hypersaline lake	2808	2808	2808
GCA007693485.1_REDM01000193.1.region001		0	17586	17586	TRUE	T3PKS	GCA_007693485.1	Alkaline salt lake, Canada: Cariboo Plateau	Alkaline lake	2811	2811	2824
GCA007693485.1_REDM01000204.1.region001		19005	32065	13060	TRUE	terpene	GCA_007693485.1	Alkaline salt lake, Canada: Cariboo Plateau	Alkaline lake	2812	2812	2812
GCA007693485.1_REDM01000211.1.region001		36521	47316	10795	FALSE	RiPP-like	GCA_007693485.1	Alkaline salt lake, Canada: Cariboo Plateau	Alkaline lake	2813	2813	2813
GCA007693945.1_RECP01000022.1.region001		0	5738	5738	TRUE	RRE-containing	GCA_007693945.1	Alkaline salt lake, Canada: Cariboo Plateau	Alkaline lake	2814	2814	2837
GCA007693945.1_RECP01000039.1.region001		0	7331	7331	TRUE	RiPP-like	GCA_007693945.1	Alkaline salt lake, Canada: Cariboo Plateau	Alkaline lake	2815	2815	2815
GCA007693945.1_RECP01000040.1.region001		13841	34675	20834	FALSE	terpene	GCA_007693945.1	Alkaline salt lake, Canada: Cariboo Plateau	Alkaline lake	2816	2806	3028
GCA007693945.1_RECP01000045.1.region001		72039	87537	15498	TRUE	terpene	GCA_007693945.1	Alkaline salt lake, Canada: Cariboo Plateau	Alkaline lake	2817	2746	2817
GCA007693945.1_RECP01000094.1.region001		0	22920	22920	TRUE	T3PKS	GCA_007693945.1	Alkaline salt lake, Canada: Cariboo Plateau	Alkaline lake	2819	2716	2824
GCA007694005.1_RECN01000063.1.region001		35074	76244	41170	FALSE	T3PKS	GCA_007694005.1	Alkaline salt lake, Canada: Cariboo Plateau	Alkaline lake	2820	2744	2820
GCA003566595.1_PXCQ01000188.1.region001		0	24073	24073	TRUE	T3PKS	GCA_003566595.1	Hypersaline soda lake sediment, Russia: Kulunda Steppe	Hypersaline lake	2820	2744	2820
GCA003567675.1_PWYZ01000142.1.region001		0	17280	17280	TRUE	T3PKS	GCA_003567675.1	Hypersaline soda lake sediment, Russia: Kulunda Steppe	Hypersaline lake	2820	2744	2820
GCA007128315.1_SKXQ01000095.1.region001		554	26439	25885	TRUE	T3PKS	GCA_007128315.1	Hypersaline soda lake sediment, Russia: Kulunda Steppe	Hypersaline lake	2820	2744	2820
GCA007694005.1_RECN01000071.1.region001		24592	45828	21236	FALSE	terpene	GCA_007694005.1	Alkaline salt lake, Canada: Cariboo Plateau	Alkaline lake	2821	2757	2786
GCA007116695.1_SKHZ01000201.1.region001		0	5874	5874	TRUE	terpene	GCA_007116695.1	Hypersaline soda lake brine, Russia: Kulunda Steppe	Hypersaline lake	2821	2757	2786
GCA003566595.1_PXCQ01000262.1.region001		0	19896	19896	TRUE	terpene	GCA_003566595.1	Hypersaline soda lake sediment, Russia: Kulunda Steppe	Hypersaline lake	2821	2757	2786
GCA007128315.1_SKXQ01000054.1.region001		37748	58984	21236	FALSE	terpene	GCA_007128315.1	Hypersaline soda lake sediment, Russia: Kulunda Steppe	Hypersaline lake	2821	2757	2786
GCA007694025.1_RECL01000139.1.region001		0	9314	9314	TRUE	T3PKS	GCA_007694025.1	Alkaline salt lake, Canada: Cariboo Plateau	Alkaline lake	2824	2680	2824
GCA007695055.1_REEM01000140.1.region001		0	13648	13648	TRUE	terpene	GCA_007695055.1	Alkaline salt lake, Canada: Cariboo Plateau	Alkaline lake	2829	2664	2664
GCA003564775.1_PXEI01000171.1.region001		0	5639	5639	TRUE	terpene	GCA_003564775.1	Hypersaline soda lake sediment, Russia: Kulunda Steppe	Hypersaline lake	2829	2812	2812
GCA003566055.1_PWZX01000199.1.region001		23069	44239	21170	FALSE	terpene	GCA_003566055.1	Hypersaline soda lake sediment, Russia: Kulunda Steppe	Hypersaline lake	2829	2664	2664
GCA007695055.1_REEM01000242.1.region001		0	10803	10803	TRUE	terpene	GCA_007695055.1	Alkaline salt lake, Canada: Cariboo Plateau	Alkaline lake	2830	2830	2904
GCA007695175.1_REEH01000036.1.region001		0	8678	8678	TRUE	RiPP-like	GCA_007695175.1	Alkaline salt lake, Canada: Cariboo Plateau	Alkaline lake	2831	2831	2831
GCA007695175.1_REEH01000148.1.region001		0	18489	18489	TRUE	terpene	GCA_007695175.1	Alkaline salt lake, Canada: Cariboo Plateau	Alkaline lake	2833	2679	3028
GCA007695175.1_REEH01000166.1.region001		0	21534	21534	TRUE	T3PKS	GCA_007695175.1	Alkaline salt lake, Canada: Cariboo Plateau	Alkaline lake	2834	2834	2937
GCA007695285.1_REEC01000138.1.region001		0	12662	12662	TRUE	lassopeptide	GCA_007695285.1	Alkaline salt lake, Canada: Cariboo Plateau	Alkaline lake	2837	2837	2837
GCA007695285.1_REEC01000138.1.region001		0	12662	12662	TRUE	RRE-containing	GCA_007695285.1	Alkaline salt lake, Canada: Cariboo Plateau	Alkaline lake	2837	2837	2837
GCA008329945.1_CP035807.1.region001		488574	499185	10611	FALSE	RiPP-like	GCA_008329945.1	Thiodendron" bacterial sulfur mat from mineral sulfide spring	Vent	2839	2839	2857
GCA008329945.1_CP035807.1.region002		1469090	1480881	11791	FALSE	RiPP-like	GCA_008329945.1	Thiodendron" bacterial sulfur mat from mineral sulfide spring	Vent	2840	2840	2840
GCA008329945.1_CP035807.1.region003		1558585	1587491	28906	FALSE	betalactone	GCA_008329945.1	Thiodendron" bacterial sulfur mat from mineral sulfide spring	Vent	2841	2841	2841
GCA008329945.1_CP035807.1.region004		1812036	1892327	80291	FALSE	NRPS	GCA_008329945.1	Thiodendron" bacterial sulfur mat from mineral sulfide spring	Vent	2842	2842	2842
GCA008329945.1_CP035807.1.region004		1812036	1892327	80291	FALSE	NRPS-like	GCA_008329945.1	Thiodendron" bacterial sulfur mat from mineral sulfide spring	Vent	2842	2842	2842
GCA008329945.1_CP035807.1.region004		1812036	1892327	80291	FALSE	NRPS	GCA_008329945.1	Thiodendron" bacterial sulfur mat from mineral sulfide spring	Vent	2842	2842	2842
GCA008329945.1_CP035807.1.region004		1812036	1892327	80291	FALSE	NRPS-like	GCA_008329945.1	Thiodendron" bacterial sulfur mat from mineral sulfide spring	Vent	2842	2842	2842
GCA008329945.1_CP035807.1.region005		3465868	3506359	40491	FALSE	LAP	GCA_008329945.1	Thiodendron" bacterial sulfur mat from mineral sulfide spring	Vent	2843	2843	2843
GCA011812985.1_JAATLL010000002.region001	JAATLL010000002.1	663161	694453	31292	FALSE	betalactone	GCA_011812985.1	Culex pipiens	Mosquito	2845	2847	2847
GCA011813005.1_JAATLM010000001.region001	JAATLM010000001.1	859009	890301	31292	FALSE	betalactone	GCA_011813005.1	Culex pipiens	Mosquito	2845	2847	2847
GCA011812995.1_JAATLK010000001.region001	JAATLK010000001.1	219908	250853	30945	FALSE	betalactone	GCA_011812995.1	Culex pipiens	Mosquito	2846	2847	2847
GCA013166645.2_JABKBW020000008.region001	JABKBW020000008.1	118010	161634	43624	FALSE	arylpolyene	GCA_013166645.2	Black Sea sulfidic water, Bulgaria	Seawater	2850	2609	2850
GCA013166715.1_JABKBX010000008.region001	JABKBX010000008.1	118010	161634	43624	FALSE	arylpolyene	GCA_013166715.1	Black Sea sulfidic water, Bulgaria	Seawater	2850	2609	2850
GCA003346715.1_QQPQ01000008.1.region001		118010	161634	43624	FALSE	arylpolyene	GCA_003346715.1	Black sea water	Seawater	2850	2609	2850
GCA013166645.2_JABKBW020000010.region001	JABKBW020000010.1	105810	135538	29728	FALSE	betalactone	GCA_013166645.2	Black Sea sulfidic water, Bulgaria	Seawater	2851	2851	2851
GCA013166715.1_JABKBX010000010.region001	JABKBX010000010.1	105810	135538	29728	FALSE	betalactone	GCA_013166715.1	Black Sea sulfidic water, Bulgaria	Seawater	2851	2851	2851
GCA003346715.1_QQPQ01000010.1.region001		105810	135538	29728	FALSE	betalactone	GCA_003346715.1	Black sea water	Seawater	2851	2851	2851
GCA014207565.1_JACHGJ010000002.region001	JACHGJ010000002.1	288041	300186	12145	FALSE	RiPP-like	GCA_014207565.1	Marine intertidal mud, Massachusetts, Woods Hole	Sediment	2852	2852	2857
GCA014207565.1_JACHGJ010000002.region002	JACHGJ010000002.1	311421	332754	21333	FALSE	ranthipeptide	GCA_014207565.1	Marine intertidal mud, Massachusetts, Woods Hole	Sediment	2853	2853	2853
GCA014207565.1_JACHGJ010000002.region003	JACHGJ010000002.1	631216	642473	11257	FALSE	butyrolactone	GCA_014207565.1	Marine intertidal mud, Massachusetts, Woods Hole	Sediment	2854	2854	2854
GCA014207565.1_JACHGJ010000012.region001	JACHGJ010000012.1	0	31563	31563	FALSE	NRPS	GCA_014207565.1	Marine intertidal mud, Massachusetts, Woods Hole	Sediment	2855	2855	2865
GCA014207565.1_JACHGJ010000012.region001	JACHGJ010000012.1	0	31563	31563	FALSE	RiPP-like	GCA_014207565.1	Marine intertidal mud, Massachusetts, Woods Hole	Sediment	2855	2855	2865
GCA014207565.1_JACHGJ010000012.region001	JACHGJ010000012.1	0	31563	31563	FALSE	RiPP-like	GCA_014207565.1	Marine intertidal mud, Massachusetts, Woods Hole	Sediment	2855	2855	2865
GCA015061415.1_SUWP01000211.1.region001		0	3474	3474	TRUE	RRE-containing	GCA_015061415.1	San Clemente Island Goat feces	Goat	2856	2856	2887
GCA015493635.1_WGCU01000006.1.region001		0	7895	7895	TRUE	RiPP-like	GCA_015493635.1	Deep-sea hydrothermal deposit	Vent	2857	2857	2857
GCA015493635.1_WGCU01000096.1.region001		59	28718	28659	FALSE	betalactone	GCA_015493635.1	Deep-sea hydrothermal deposit	Vent	2858	2858	2858
GCA015709405.1_JACCQF010000028.region001	JACCQF010000028.1	20401	26900	6499	TRUE	RiPP-like	GCA_015709405.1	Biofilm from carbon steel corrosion coupon exposed to oil field production water	Biofilm	2859	2936	2859
GCA016342385.1_JAEINM010000059.region001	JAEINM010000059.1	0	13851	13851	TRUE	T1PKS	GCA_016342385.1	Black Sea sulfidic water cellulose enrichment	Seawater	2860	2860	3025
GCA016342385.1_JAEINM010000059.region001	JAEINM010000059.1	0	13851	13851	TRUE	NRPS	GCA_016342385.1	Black Sea sulfidic water cellulose enrichment	Seawater	2860	2860	3025
GCA016342385.1_JAEINM010000107.region001	JAEINM010000107.1	0	10632	10632	TRUE	NRPS	GCA_016342385.1	Black Sea sulfidic water cellulose enrichment	Seawater	2861	2861	3026
GCA016342385.1_JAEINM010000149.region001	JAEINM010000149.1	0	8642	8642	TRUE	lassopeptide	GCA_016342385.1	Black Sea sulfidic water cellulose enrichment	Seawater	2862	2862	2888
GCA016342385.1_JAEINM010000274.region001	JAEINM010000274.1	0	5811	5811	TRUE	RiPP-like	GCA_016342385.1	Black Sea sulfidic water cellulose enrichment	Seawater	2863	2863	2863
GCA016342385.1_JAEINM010000325.region001	JAEINM010000325.1	0	5015	5015	TRUE	NRPS	GCA_016342385.1	Black Sea sulfidic water cellulose enrichment	Seawater	2864	2864	2865
GCA016342385.1_JAEINM010000350.region001	JAEINM010000350.1	0	4584	4584	TRUE	NRPS	GCA_016342385.1	Black Sea sulfidic water cellulose enrichment	Seawater	2865	2865	2865
GCA016342385.1_JAEINM010000373.region001	JAEINM010000373.1	0	4207	4207	TRUE	NRPS-like	GCA_016342385.1	Black Sea sulfidic water cellulose enrichment	Seawater	2866	2866	3008
GCA016342385.1_JAEINM010000373.region001	JAEINM010000373.1	0	4207	4207	TRUE	NRPS	GCA_016342385.1	Black Sea sulfidic water cellulose enrichment	Seawater	2866	2866	3008
GCA016342385.1_JAEINM010000446.region001	JAEINM010000446.1	0	3350	3350	TRUE	T1PKS	GCA_016342385.1	Black Sea sulfidic water cellulose enrichment	Seawater	2867	2867	3025
GCA016342385.1_JAEINM010000446.region001	JAEINM010000446.1	0	3350	3350	TRUE	NRPS-like	GCA_016342385.1	Black Sea sulfidic water cellulose enrichment	Seawater	2867	2867	3025
GCA016841845.1_JAENYJ010000067.region001	JAENYJ010000067.1	0	5394	5394	TRUE	RiPP-like	GCA_016841845.1	Marine sediment, North Sea: German Bight (Helgoland Mud Area)	Sediment	2868	2868	2868
GCA016841845.1_JAENYJ010000379.region001	JAENYJ010000379.1	0	2772	2772	TRUE	terpene	GCA_016841845.1	Marine sediment, North Sea: German Bight (Helgoland Mud Area)	Sediment	2869	2869	3028
GCA017483165.1_JAFULS010000016.region001	JAFULS010000016.1	174866	187041	12175	FALSE	RiPP-like	GCA_017483165.1	Roe deer	Deer	2870	2870	2896
GCA017936665.1_JAGBFB010000018.region001	JAGBFB010000018.1	30775	42950	12175	FALSE	RiPP-like	GCA_017936665.1	Water deer	Deer	2870	2870	2896
GCA017395855.1_JAFQNN010000006.region001	JAFQNN010000006.1	15163	27338	12175	FALSE	RiPP-like	GCA_017395855.1	Goat	Goat	2870	2870	2896
GCA017395855.1_JAFQNN010000028.region001	JAFQNN010000028.1	43988	69068	25080	TRUE	betalactone	GCA_017395855.1	Goat	Goat	2871	2871	2871
GCA017397145.1_JAFQJZ010000161.region001	JAFQJZ010000161.1	0	2414	2414	TRUE	arylpolyene	GCA_017397145.1	Goat	Goat	2872	2872	2895
GCA017397145.1_JAFQJZ010000171.region001	JAFQJZ010000171.1	0	2679	2679	TRUE	arylpolyene	GCA_017397145.1	Goat	Goat	2873	2873	3022
GCA902778325.1_CACYWZ010000130.region001	CACYWZ010000130.1	0	4513	4513	TRUE	RiPP-like	GCA_902778325.1	Bos taurus	Cattle	2874	2874	2874
GCA017413335.1_JAFPTV010000472.region001	JAFPTV010000472.1	0	2301	2301	TRUE	RiPP-like	GCA_017413335.1	Goat	Goat	2874	2874	2874
GCA017451865.1_JAFTNN010000005.region001	JAFTNN010000005.1	0	7848	7848	TRUE	RiPP-like	GCA_017451865.1	Roe deer	Deer	2875	2875	2888
GCA017483165.1_JAFULS010000007.region001	JAFULS010000007.1	62784	74944	12160	FALSE	RiPP-like	GCA_017483165.1	Roe deer	Deer	2876	2876	3001
GCA017503205.1_JAFVTN010000053.region001	JAFVTN010000053.1	0	29024	29024	TRUE	arylpolyene	GCA_017503205.1	Sheep	Sheep	2878	2879	2895
GCA017618015.1_JAFZVC010000003.region001	JAFZVC010000003.1	0	18568	18568	TRUE	betalactone	GCA_017618015.1	Water buffalo	Buffalo	2883	2883	2883
GCA017622235.1_JAGARN010000002.region001	JAGARN010000002.1	8972	29284	20312	FALSE	RRE-containing	GCA_017622235.1	Water deer	Deer	2886	2886	2887
GCA017625495.1_JAGAKT010000162.region001	JAGAKT010000162.1	0	3369	3369	TRUE	RRE-containing	GCA_017625495.1	Water deer	Deer	2887	2856	2887
GCA017626515.1_JAGAIQ010000057.region001	JAGAIQ010000057.1	0	7882	7882	TRUE	RiPP-like	GCA_017626515.1	Water deer	Deer	2888	2888	2888
GCA017628565.1_JAGBYX010000394.region001	JAGBYX010000394.1	0	2345	2345	TRUE	arylpolyene	GCA_017628565.1	Yak	Yak	2889	2943	2895
GCA017645885.1_JAGCNP010000216.region001	JAGCNP010000216.1	0	2783	2783	TRUE	arylpolyene	GCA_017645885.1	Yak	Yak	2890	2892	3010
GCA017646305.1_JAGCMR010000263.region001	JAGCMR010000263.1	0	13406	13406	TRUE	arylpolyene	GCA_017646305.1	Yak	Yak	2891	2879	2895
GCA017551975.1_JAFZJX010000166.region001	JAFZJX010000166.1	0	25118	25118	TRUE	arylpolyene	GCA_017551975.1	Water buffalo	Buffalo	2892	2892	3010
GCA017614995.1_JAGAAX010000055.region001	JAGAAX010000055.1	0	43392	43392	TRUE	arylpolyene	GCA_017614995.1	Water buffalo	Buffalo	2892	2892	3010
GCA017618405.1_JAFZUI010000403.region001	JAFZUI010000403.1	0	7558	7558	TRUE	arylpolyene	GCA_017618405.1	Water buffalo	Buffalo	2892	2892	3010
GCA017618755.1_JAFZTR010000124.region001	JAFZTR010000124.1	0	8419	8419	TRUE	arylpolyene	GCA_017618755.1	Water buffalo	Buffalo	2892	2892	3010
GCA902797925.1_CADBUT010000221.region001	CADBUT010000221.1	0	14650	14650	TRUE	arylpolyene	GCA_902797925.1	Bos taurus	Cattle	2892	2892	3010
GCA017540345.1_JAFYBF010000369.region001	JAFYBF010000369.1	0	9132	9132	TRUE	arylpolyene	GCA_017540345.1	Sheep	Sheep	2892	2892	3010
GCA017649575.1_JAGCGP010000160.region001	JAGCGP010000160.1	0	6305	6305	TRUE	arylpolyene	GCA_017649575.1	Yak	Yak	2892	2892	3010
GCA017649985.1_JAGCFS010000028.region001	JAGCFS010000028.1	0	14371	14371	TRUE	betalactone	GCA_017649985.1	Yak	Yak	2893	2893	2893
GCA017893965.1_CP054142.1.region001		1953833	1984513	30680	FALSE	betalactone	GCA_017893965.1	Human supragingival plaque	Human	2894	2894	2894
GCA017936345.1_JAGBFT010000135.region001	JAGBFT010000135.1	0	23483	23483	TRUE	arylpolyene	GCA_017936345.1	Water deer	Deer	2895	2879	2895
GCA017504285.1_JAFVRM010000055.region001	JAFVRM010000055.1	0	27559	27559	TRUE	arylpolyene	GCA_017504285.1	Sheep	Sheep	2895	2879	2895
GCA017965585.1_JAGCPR010000815.region001	JAGCPR010000815.1	0	1642	1642	TRUE	arylpolyene	GCA_017965585.1	Yak	Yak	2897	2943	2994
GCA017997895.1_JAGOED010000039.region001	JAGOED010000039.1	0	10045	10045	TRUE	terpene	GCA_017997895.1	Wastewater, Germany: Goettingen	Wastewater	2898	2898	2904
GCA017997895.1_JAGOED010000324.region001	JAGOED010000324.1	0	2893	2893	TRUE	RiPP-like	GCA_017997895.1	Wastewater, Germany: Goettingen	Wastewater	2899	2899	3017
GCA018432215.1_JAHDLE010000014.region001	JAHDLE010000014.1	0	13113	13113	TRUE	LAP	GCA_018432215.1	Wastewater sludge	Sludge	2900	2900	3017
GCA007695055.1_REEM01000080.1.region001		0	20833	20833	TRUE	T3PKS	GCA_007695055.1	Alkaline salt lake, Canada: Cariboo Plateau	Alkaline lake	2901	2901	2901
GCA020201015.1_JAIVHN010000038.region001	JAIVHN010000038.1	0	15090	15090	TRUE	T3PKS	GCA_020201015.1	Soil alkaline flat, Chile: Atacama Desert, between Atacama Salar and Lejia lagoon	Alkaline lake	2901	2901	2901
GCA003566055.1_PWZX01000084.1.region001		0	29605	29605	TRUE	T3PKS	GCA_003566055.1	Hypersaline soda lake sediment, Russia: Kulunda Steppe	Hypersaline lake	2901	2901	2901
GCA020201015.1_JAIVHN010000046.region001	JAIVHN010000046.1	0	14860	14860	TRUE	betalactone	GCA_020201015.1	Soil alkaline flat, Chile: Atacama Desert, between Atacama Salar and Lejia lagoon	Alkaline lake	2902	2902	2902
GCA020201015.1_JAIVHN010000137.region001	JAIVHN010000137.1	0	2906	2906	TRUE	terpene	GCA_020201015.1	Soil alkaline flat, Chile: Atacama Desert, between Atacama Salar and Lejia lagoon	Alkaline lake	2903	2903	2685
GCA020201015.1_JAIVHN010000237.region001	JAIVHN010000237.1	0	15178	15178	TRUE	terpene	GCA_020201015.1	Soil alkaline flat, Chile: Atacama Desert, between Atacama Salar and Lejia lagoon	Alkaline lake	2904	2904	2904
GCA020201015.1_JAIVHN010000239.region001	JAIVHN010000239.1	0	6456	6456	TRUE	RiPP-like	GCA_020201015.1	Soil alkaline flat, Chile: Atacama Desert, between Atacama Salar and Lejia lagoon	Alkaline lake	2905	2905	2725
GCA020201015.1_JAIVHN010000306.region001	JAIVHN010000306.1	0	2673	2673	TRUE	terpene	GCA_020201015.1	Soil alkaline flat, Chile: Atacama Desert, between Atacama Salar and Lejia lagoon	Alkaline lake	2906	2784	3028
GCA020353535.1_CP070696.1.region001		2307453	2328281	20828	FALSE	terpene	GCA_020353535.1	Sediment	Sediment	2907	2907	2558
GCA020632655.1_JACKFD010000002.region001	JACKFD010000002.1	7531	17201	9670	FALSE	RiPP-like	GCA_020632655.1	Activated sludge from Hong Kong Shatin wastewater treatment plant	Sludge	2908	2908	2908
GCA020632655.1_JACKFD010000002.region002	JACKFD010000002.1	246188	256926	10738	FALSE	RiPP-like	GCA_020632655.1	Activated sludge from Hong Kong Shatin wastewater treatment plant	Sludge	2909	2909	2909
GCA020632655.1_JACKFD010000005.region001	JACKFD010000005.1	343217	369923	26706	TRUE	T1PKS	GCA_020632655.1	Activated sludge from Hong Kong Shatin wastewater treatment plant	Sludge	2910	2910	3035
GCA020632655.1_JACKFD010000009.region001	JACKFD010000009.1	78252	129657	51405	FALSE	T1PKS	GCA_020632655.1	Activated sludge from Hong Kong Shatin wastewater treatment plant	Sludge	2911	2911	2911
GCA020632655.1_JACKFD010000009.region001	JACKFD010000009.1	78252	129657	51405	FALSE	NRPS-like	GCA_020632655.1	Activated sludge from Hong Kong Shatin wastewater treatment plant	Sludge	2911	2911	2911
GCA020632655.1_JACKFD010000009.region001	JACKFD010000009.1	78252	129657	51405	FALSE	T1PKS	GCA_020632655.1	Activated sludge from Hong Kong Shatin wastewater treatment plant	Sludge	2911	2911	2911
GCA020632655.1_JACKFD010000009.region001	JACKFD010000009.1	78252	129657	51405	FALSE	NRPS-like	GCA_020632655.1	Activated sludge from Hong Kong Shatin wastewater treatment plant	Sludge	2911	2911	2911
GCA020632655.1_JACKFD010000018.region001	JACKFD010000018.1	41233	62700	21467	FALSE	ranthipeptide	GCA_020632655.1	Activated sludge from Hong Kong Shatin wastewater treatment plant	Sludge	2912	2912	2912
GCA020632655.1_JACKFD010000026.region001	JACKFD010000026.1	0	16572	16572	TRUE	betalactone	GCA_020632655.1	Activated sludge from Hong Kong Shatin wastewater treatment plant	Sludge	2913	2913	2913
GCA021152385.1_JAGKVL010000050.region001	JAGKVL010000050.1	0	13534	13534	TRUE	arylpolyene	GCA_021152385.1	Sus scrofa	Pig	2914	2914	3010
GCA021152445.1_JAGKVJ010000051.region001	JAGKVJ010000051.1	5090	15792	10702	TRUE	RiPP-like	GCA_021152445.1	Sus scrofa	Pig	2915	2915	3017
GCA021152445.1_JAGKVJ010000095.region001	JAGKVJ010000095.1	343	9317	8974	TRUE	RiPP-like	GCA_021152445.1	Sus scrofa	Pig	2916	2916	3017
GCA021153075.1_JAGKUC010000171.region001	JAGKUC010000171.1	0	4073	4073	TRUE	arylpolyene	GCA_021153075.1	Bos taurus	Cattle	2917	2920	3014
GCA021153075.1_JAGKUC010000238.region001	JAGKUC010000238.1	0	2972	2972	TRUE	RRE-containing	GCA_021153075.1	Bos taurus	Cattle	2918	2918	3009
GCA021153075.1_JAGKUC010000273.region001	JAGKUC010000273.1	0	2711	2711	TRUE	RiPP-like	GCA_021153075.1	Bos taurus	Cattle	2919	3001	3001
GCA021153425.1_JAGKTM010000013.region001	JAGKTM010000013.1	6737	63528	56791	FALSE	arylpolyene	GCA_021153425.1	Bos taurus	Cattle	2920	2920	3022
GCA021153425.1_JAGKTM010000036.region001	JAGKTM010000036.1	0	10968	10968	TRUE	RiPP-like	GCA_021153425.1	Bos taurus	Cattle	2921	2921	3017
GCA021153425.1_JAGKTM010000079.region001	JAGKTM010000079.1	0	9974	9974	TRUE	ranthipeptide	GCA_021153425.1	Bos taurus	Cattle	2922	2922	2922
GCA021736245.1_JAIPGH010000095.region001	JAIPGH010000095.1	0	9990	9990	TRUE	RiPP-like	GCA_021736245.1	Lake water, Spain: Laguna del Tobar	Freshwater lake	2923	2923	2923
GCA021736465.1_JAIPFT010000085.region001	JAIPFT010000085.1	0	9990	9990	TRUE	RiPP-like	GCA_021736465.1	Lake water, Spain: Laguna del Tobar	Freshwater lake	2923	2923	2923
GCA021736245.1_JAIPGH010000133.region001	JAIPGH010000133.1	0	7725	7725	TRUE	terpene	GCA_021736245.1	Lake water, Spain: Laguna del Tobar	Freshwater lake	2924	2924	2924
GCA021736465.1_JAIPFT010000126.region001	JAIPFT010000126.1	0	7725	7725	TRUE	terpene	GCA_021736465.1	Lake water, Spain: Laguna del Tobar	Freshwater lake	2924	2924	2924
GCA900313935.1_OMTI01000186.1.region001		0	24865	24865	TRUE	arylpolyene	GCA_900313935.1	Rumen of Scottish cattle	Cattle	2927	2927	2940
GCA900315435.1_OMYY01000027.1.region001		0	36547	36547	TRUE	arylpolyene	GCA_900315435.1	Rumen of Scottish cattle	Cattle	2927	2927	2940
GCA022781115.1_JALEUG010000019.region001	JALEUG010000019.1	33820	77390	43570	FALSE	arylpolyene	GCA_022781115.1	Sus scrofa	Pig	2927	2927	2940
GCA022839165.1_JALHEB010000061.region001	JALHEB010000061.1	0	7291	7291	TRUE	ranthipeptide	GCA_022839165.1	Anaerobic digester, South Korea	Sludge	2928	2928	2928
GCA023265655.1_JAHFSQ010000069.region001	JAHFSQ010000069.1	0	6308	6308	TRUE	RRE-containing	GCA_023265655.1	Groundwater microbiome, New Zealand: Canterbury region	Groundwater	2929	2929	2929
GCA023265655.1_JAHFSQ010000072.region001	JAHFSQ010000072.1	0	6103	6103	TRUE	T1PKS	GCA_023265655.1	Groundwater microbiome, New Zealand: Canterbury region	Groundwater	2930	2930	3025
GCA023265655.1_JAHFSQ010000165.region001	JAHFSQ010000165.1	0	4386	4386	TRUE	NRPS	GCA_023265655.1	Groundwater microbiome, New Zealand: Canterbury region	Groundwater	2931	2931	3026
GCA023265655.1_JAHFSQ010000303.region001	JAHFSQ010000303.1	0	3265	3265	TRUE	NRPS-like	GCA_023265655.1	Groundwater microbiome, New Zealand: Canterbury region	Groundwater	2932	2932	3025
GCA023265655.1_JAHFSQ010000303.region001	JAHFSQ010000303.1	0	3265	3265	TRUE	T1PKS	GCA_023265655.1	Groundwater microbiome, New Zealand: Canterbury region	Groundwater	2932	2932	3025
GCA023265655.1_JAHFSQ010000382.region001	JAHFSQ010000382.1	0	2933	2933	TRUE	T1PKS	GCA_023265655.1	Groundwater microbiome, New Zealand: Canterbury region	Groundwater	2933	2932	3025
GCA023265735.1_JAHFSN010000011.region001	JAHFSN010000011.1	7972	15962	7990	TRUE	RiPP-like	GCA_023265735.1	Groundwater microbiome, New Zealand: Canterbury region	Groundwater	2934	2934	2934
GCA023265735.1_JAHFSN010000502.region001	JAHFSN010000502.1	0	2594	2594	TRUE	terpene	GCA_023265735.1	Groundwater microbiome, New Zealand: Canterbury region	Groundwater	2935	2935	3028
GCA023621875.1_JAMOAH010000104.region001	JAMOAH010000104.1	0	5669	5669	TRUE	RiPP-like	GCA_023621875.1	Anaerobic digester sludge	Sludge	2936	2936	2859
GCA900156105.1_FTMS01000006.1.region001		102155	143322	41167	FALSE	T3PKS	GCA_900156105.1	Alkaline, hypersaline Mono Lake in California, USA	Alkaline lake	2937	2606	2937
GCA900321635.1_ONWV01000041.1.region001		650	26940	26290	FALSE	betalactone	GCA_900321635.1	Rumen of Scottish cattle	Cattle	2941	2941	2941
GCA902755975.1_CACVPJ010000149.region001	CACVPJ010000149.1	0	5324	5324	TRUE	arylpolyene	GCA_902755975.1	Bos taurus	Cattle	2942	2942	2996
GCA902755975.1_CACVPJ010000230.region001	CACVPJ010000230.1	0	3331	3331	TRUE	arylpolyene	GCA_902755975.1	Bos taurus	Cattle	2943	2943	3011
GCA902756165.1_CACVQD010000005.region001	CACVQD010000005.1	219775	245040	25265	TRUE	arylpolyene	GCA_902756165.1	Bos taurus	Cattle	2946	2946	2993
GCA902789625.1_CADAOW010000001.region001	CADAOW010000001.1	235776	261039	25263	TRUE	arylpolyene	GCA_902789625.1	Bos taurus	Cattle	2946	2946	2993
GCA902793765.1_CADBEW010000010.region001	CADBEW010000010.1	0	32522	32522	TRUE	arylpolyene	GCA_902793765.1	Bos taurus	Cattle	2946	2946	2993
GCA902758225.1_CACVYI010000396.region001	CACVYI010000396.1	0	4096	4096	TRUE	arylpolyene	GCA_902758225.1	Bos taurus	Cattle	2948	2943	3011
GCA902763515.1_CACWSL010000009.region001	CACWSL010000009.1	4809	43617	38808	TRUE	T3PKS	GCA_902763515.1	Bos taurus	Cattle	2951	2951	2951
GCA902764405.1_CACWVZ010000320.region001	CACWVZ010000320.1	0	2343	2343	TRUE	arylpolyene	GCA_902764405.1	Bos taurus	Cattle	2953	3011	3011
GCA902765135.1_CACWYS010000007.region001	CACWYS010000007.1	79834	91982	12148	FALSE	RiPP-like	GCA_902765135.1	Bos taurus	Cattle	2954	2954	3023
GCA902765135.1_CACWYS010000009.region001	CACWYS010000009.1	0	43074	43074	TRUE	arylpolyene	GCA_902765135.1	Bos taurus	Cattle	2955	2914	3010
GCA902802235.1_CADCLL010000042.region001	CADCLL010000042.1	0	12304	12304	TRUE	arylpolyene	GCA_902802235.1	Bos taurus	Cattle	2956	3014	3014
GCA902766125.1_CACXCG010000003.region001	CACXCG010000003.1	43435	87187	43752	FALSE	arylpolyene	GCA_902766125.1	Rumen of Scottish cattle	Cattle	2956	3014	3014
GCA902766345.1_CACXDK010000160.region001	CACXDK010000160.1	0	9422	9422	TRUE	arylpolyene	GCA_902766345.1	Bos taurus	Cattle	2957	2957	2994
GCA902763515.1_CACWSL010000003.region001	CACWSL010000003.1	0	82553	82553	FALSE	thioamide-NRP	GCA_902763515.1	Bos taurus	Cattle	2960	2988	2988
GCA902763515.1_CACWSL010000003.region001	CACWSL010000003.1	0	82553	82553	FALSE	NRPS-like	GCA_902763515.1	Bos taurus	Cattle	2960	2988	2988
GCA902763515.1_CACWSL010000003.region001	CACWSL010000003.1	0	82553	82553	FALSE	betalactone	GCA_902763515.1	Bos taurus	Cattle	2960	2988	2988
GCA902763515.1_CACWSL010000003.region001	CACWSL010000003.1	0	82553	82553	FALSE	NRPS	GCA_902763515.1	Bos taurus	Cattle	2960	2988	2988
GCA902763515.1_CACWSL010000003.region001	CACWSL010000003.1	0	82553	82553	FALSE	arylpolyene	GCA_902763515.1	Bos taurus	Cattle	2960	2988	2988
GCA902763515.1_CACWSL010000003.region001	CACWSL010000003.1	0	82553	82553	FALSE	thioamide-NRP	GCA_902763515.1	Bos taurus	Cattle	2960	2988	2988
GCA902763515.1_CACWSL010000003.region001	CACWSL010000003.1	0	82553	82553	FALSE	NRPS-like	GCA_902763515.1	Bos taurus	Cattle	2960	2988	2988
GCA902763515.1_CACWSL010000003.region001	CACWSL010000003.1	0	82553	82553	FALSE	betalactone	GCA_902763515.1	Bos taurus	Cattle	2960	2988	2988
GCA902763515.1_CACWSL010000003.region001	CACWSL010000003.1	0	82553	82553	FALSE	NRPS	GCA_902763515.1	Bos taurus	Cattle	2960	2988	2988
GCA902763515.1_CACWSL010000003.region001	CACWSL010000003.1	0	82553	82553	FALSE	arylpolyene	GCA_902763515.1	Bos taurus	Cattle	2960	2988	2988
GCA902771525.1_CACXWZ010000038.region001	CACXWZ010000038.1	0	9310	9310	TRUE	arylpolyene	GCA_902771525.1	Bos taurus	Cattle	2960	2988	2988
GCA902787125.1_CADAEX010000043.region001	CADAEX010000043.1	0	8629	8629	TRUE	arylpolyene	GCA_902787125.1	Bos taurus	Cattle	2960	2988	2988
GCA902790385.1_CADART010000008.region001	CADART010000008.1	0	13624	13624	TRUE	arylpolyene	GCA_902790385.1	Bos taurus	Cattle	2960	2988	2988
GCA902771525.1_CACXWZ010000078.region001	CACXWZ010000078.1	0	5664	5664	TRUE	T3PKS	GCA_902771525.1	Bos taurus	Cattle	2961	2961	2961
GCA902771525.1_CACXWZ010000088.region001	CACXWZ010000088.1	0	5315	5315	TRUE	betalactone	GCA_902771525.1	Bos taurus	Cattle	2962	2987	2987
GCA902790385.1_CADART010000003.region001	CADART010000003.1	0	18597	18597	TRUE	NRPS-like	GCA_902790385.1	Bos taurus	Cattle	2962	2987	2987
GCA902790385.1_CADART010000003.region001	CADART010000003.1	0	18597	18597	TRUE	betalactone	GCA_902790385.1	Bos taurus	Cattle	2962	2987	2987
GCA902772975.1_CACYCX010000044.region001	CACYCX010000044.1	0	13790	13790	TRUE	NRPS	GCA_902772975.1	Bos taurus	Cattle	2963	2963	3008
GCA902772975.1_CACYCX010000100.region001	CACYCX010000100.1	0	12082	12082	TRUE	arylpolyene	GCA_902772975.1	Bos taurus	Cattle	2964	2990	3011
GCA902772975.1_CACYCX010000223.region001	CACYCX010000223.1	0	13402	13402	TRUE	NRPS	GCA_902772975.1	Bos taurus	Cattle	2965	2965	3008
GCA902773215.1_CACYDQ010000478.region001	CACYDQ010000478.1	0	8532	8532	TRUE	arylpolyene	GCA_902773215.1	Bos taurus	Cattle	2966	2914	3010
GCA902796985.1_CADBRC010000126.region001	CADBRC010000126.1	0	12182	12182	TRUE	arylpolyene	GCA_902796985.1	Bos taurus	Cattle	2966	2914	3010
GCA902764405.1_CACWVZ010000016.region001	CACWVZ010000016.1	0	13965	13965	TRUE	arylpolyene	GCA_902764405.1	Bos taurus	Cattle	2967	2942	2996
GCA902776635.1_CACYQM010000005.region001	CACYQM010000005.1	8812	44791	35979	TRUE	arylpolyene	GCA_902776635.1	Bos taurus	Cattle	2967	3011	3011
GCA902781815.1_CACZKV010000002.region001	CACZKV010000002.1	204612	248345	43733	FALSE	arylpolyene	GCA_902781815.1	Bos taurus	Cattle	2967	3011	3011
GCA902791665.1_CADAXA010000078.region001	CADAXA010000078.1	0	15641	15641	TRUE	arylpolyene	GCA_902791665.1	Bos taurus	Cattle	2967	3011	3011
GCA902792795.1_CADBBB010000002.region001	CADBBB010000002.1	0	41375	41375	TRUE	arylpolyene	GCA_902792795.1	Bos taurus	Cattle	2967	3011	2996
GCA902799665.1_CADCBK010000025.region001	CADCBK010000025.1	26490	52033	25543	TRUE	arylpolyene	GCA_902799665.1	Bos taurus	Cattle	2967	3011	3011
GCA902778325.1_CACYWZ010000070.region001	CACYWZ010000070.1	0	12214	12214	TRUE	arylpolyene	GCA_902778325.1	Bos taurus	Cattle	2969	2969	3014
GCA902757575.1_CACVVO010000001.region001	CACVVO010000001.1	0	30303	30303	TRUE	arylpolyene	GCA_902757575.1	Bos taurus	Cattle	2971	2990	2996
GCA902761185.1_CACWJJ010000004.region001	CACWJJ010000004.1	179610	223480	43870	FALSE	arylpolyene	GCA_902761185.1	Bos taurus	Cattle	2971	2990	2996
GCA902768315.1_CACXLB010000006.region001	CACXLB010000006.1	0	25577	25577	TRUE	arylpolyene	GCA_902768315.1	Bos taurus	Cattle	2971	2990	2996
GCA902776995.1_CACYSC010000003.region001	CACYSC010000003.1	23844	67714	43870	FALSE	arylpolyene	GCA_902776995.1	Bos taurus	Cattle	2971	2990	2996
GCA902780245.1_CACZEN010000002.region001	CACZEN010000002.1	197735	241543	43808	FALSE	arylpolyene	GCA_902780245.1	Bos taurus	Cattle	2971	2990	2996
GCA902790545.1_CADASE010000006.region001	CADASE010000006.1	0	26077	26077	TRUE	arylpolyene	GCA_902790545.1	Bos taurus	Cattle	2971	2990	2996
GCA902795205.1_CADBKJ010000027.region001	CADBKJ010000027.1	0	32615	32615	TRUE	arylpolyene	GCA_902795205.1	Bos taurus	Cattle	2971	3011	2996
GCA902756165.1_CACVQD010000001.region001	CACVQD010000001.1	14871	56140	41269	FALSE	arylpolyene	GCA_902756165.1	Bos taurus	Cattle	2972	2994	2994
GCA902780515.1_CACZFW010000002.region001	CACZFW010000002.1	0	35292	35292	TRUE	arylpolyene	GCA_902780515.1	Bos taurus	Cattle	2972	2994	2994
GCA902789625.1_CADAOW010000002.region001	CADAOW010000002.1	88808	130077	41269	FALSE	arylpolyene	GCA_902789625.1	Bos taurus	Cattle	2972	2994	2994
GCA902793765.1_CADBEW010000032.region001	CADBEW010000032.1	0	19280	19280	TRUE	arylpolyene	GCA_902793765.1	Bos taurus	Cattle	2972	2994	2994
GCA902780515.1_CACZFW010000013.region001	CACZFW010000013.1	0	20605	20605	TRUE	arylpolyene	GCA_902780515.1	Bos taurus	Cattle	2973	2973	2973
GCA902780515.1_CACZFW010000070.region001	CACZFW010000070.1	0	17913	17913	TRUE	NRPS-like	GCA_902780515.1	Bos taurus	Cattle	2974	2974	2974
GCA902780515.1_CACZFW010000189.region001	CACZFW010000189.1	0	4633	4633	TRUE	arylpolyene	GCA_902780515.1	Bos taurus	Cattle	2975	2975	2975
GCA902783245.1_CACZQF010000203.region001	CACZQF010000203.1	0	19291	19291	TRUE	NRPS	GCA_902783245.1	Bos taurus	Cattle	2977	2977	3008
GCA902785455.1_CACZYY010000033.region001	CACZYY010000033.1	0	22181	22181	TRUE	arylpolyene	GCA_902785455.1	Bos taurus	Cattle	2978	2914	3014
GCA902786295.1_CADACG010000156.region001	CADACG010000156.1	0	5998	5998	TRUE	arylpolyene	GCA_902786295.1	Bos taurus	Cattle	2979	2979	3022
GCA902786295.1_CADACG010000278.region001	CADACG010000278.1	0	2367	2367	TRUE	arylpolyene	GCA_902786295.1	Bos taurus	Cattle	2980	2994	2994
GCA902787125.1_CADAEX010000184.region001	CADAEX010000184.1	0	2019	2019	TRUE	RiPP-like	GCA_902787125.1	Bos taurus	Cattle	2982	2982	2982
GCA902789325.1_CADANN010000007.region001	CADANN010000007.1	98980	139526	40546	TRUE	arylpolyene	GCA_902789325.1	Bos taurus	Cattle	2983	2914	3010
GCA902771525.1_CACXWZ010000019.region001	CACXWZ010000019.1	0	13070	13070	TRUE	NRPS	GCA_902771525.1	Bos taurus	Cattle	2989	2989	2989
GCA902790385.1_CADART010000010.region001	CADART010000010.1	0	15073	15073	TRUE	NRPS	GCA_902790385.1	Bos taurus	Cattle	2989	2989	2989
GCA902756165.1_CACVQD010000002.region001	CACVQD010000002.1	163362	205771	42409	FALSE	NRPS-like	GCA_902756165.1	Bos taurus	Cattle	2995	2995	2995
GCA902789625.1_CADAOW010000004.region001	CADAOW010000004.1	53205	95614	42409	FALSE	NRPS-like	GCA_902789625.1	Bos taurus	Cattle	2995	2995	2995
GCA902793765.1_CADBEW010000042.region001	CADBEW010000042.1	0	23669	23669	TRUE	NRPS-like	GCA_902793765.1	Bos taurus	Cattle	2995	2995	2995
GCA902796015.1_CADBNK010000081.region001	CADBNK010000081.1	0	9696	9696	TRUE	arylpolyene	GCA_902796015.1	Bos taurus	Cattle	2997	3014	3014
GCA902796015.1_CADBNK010000353.region001	CADBNK010000353.1	0	6462	6462	TRUE	arylpolyene	GCA_902796015.1	Bos taurus	Cattle	2998	3014	3014
GCA902797305.1_CADBSK010000012.region001	CADBSK010000012.1	1265	40275	39010	TRUE	arylpolyene	GCA_902797305.1	Bos taurus	Cattle	3000	3000	3022
GCA902797305.1_CADBSK010000065.region001	CADBSK010000065.1	3408	14384	10976	TRUE	RiPP-like	GCA_902797305.1	Bos taurus	Cattle	3001	3001	3001
GCA902797305.1_CADBSK010000077.region001	CADBSK010000077.1	0	3324	3324	TRUE	arylpolyene	GCA_902797305.1	Bos taurus	Cattle	3002	2943	3021
GCA902797305.1_CADBSK010000097.region001	CADBSK010000097.1	0	9579	9579	TRUE	RiPP-like	GCA_902797305.1	Bos taurus	Cattle	3003	3003	3017
GCA902797305.1_CADBSK010000138.region001	CADBSK010000138.1	46536	58675	12139	FALSE	RiPP-like	GCA_902797305.1	Bos taurus	Cattle	3004	3004	3017
GCA902797365.1_CADBSS010000050.region001	CADBSS010000050.1	0	15379	15379	TRUE	NRPS	GCA_902797365.1	Bos taurus	Cattle	3005	3005	3005
GCA902797365.1_CADBSS010000064.region001	CADBSS010000064.1	0	11138	11138	TRUE	NRPS-like	GCA_902797365.1	Bos taurus	Cattle	3006	3006	3006
GCA902797365.1_CADBSS010000064.region001	CADBSS010000064.1	0	11138	11138	TRUE	betalactone	GCA_902797365.1	Bos taurus	Cattle	3006	3006	3006
GCA902797365.1_CADBSS010000287.region001	CADBSS010000287.1	0	7278	7278	TRUE	arylpolyene	GCA_902797365.1	Bos taurus	Cattle	3007	3007	3022
GCA902797365.1_CADBSS010000331.region001	CADBSS010000331.1	0	5365	5365	TRUE	NRPS	GCA_902797365.1	Bos taurus	Cattle	3008	3008	3008
GCA902797635.1_CADBTP010000006.region001	CADBTP010000006.1	22667	43006	20339	FALSE	RRE-containing	GCA_902797635.1	Bos taurus	Cattle	3009	3009	3009
GCA902799965.1_CADCCO010000049.region001	CADCCO010000049.1	39	20306	20267	TRUE	arylpolyene	GCA_902799965.1	Bos taurus	Cattle	3012	3012	3022
GCA902799965.1_CADCCO010000070.region001	CADCCO010000070.1	0	12078	12078	TRUE	arylpolyene	GCA_902799965.1	Bos taurus	Cattle	3013	2942	3022
GCA902802305.1_CADCLG010000003.region001	CADCLG010000003.1	54404	66564	12160	FALSE	RiPP-like	GCA_902802305.1	Bos taurus	Cattle	3015	2899	3023
GCA902802995.1_CADCOA010000102.region001	CADCOA010000102.1	0	12287	12287	TRUE	arylpolyene	GCA_902802995.1	Bos taurus	Cattle	3016	2914	3022
GCA902802995.1_CADCOA010000227.region001	CADCOA010000227.1	0	6989	6989	TRUE	RiPP-like	GCA_902802995.1	Bos taurus	Cattle	3017	2899	3017
GCA902802995.1_CADCOA010000300.region001	CADCOA010000300.1	0	8670	8670	TRUE	arylpolyene	GCA_902802995.1	Bos taurus	Cattle	3018	3018	3021
GCA902803415.1_CADCQA010000079.region001	CADCQA010000079.1	0	3573	3573	TRUE	arylpolyene	GCA_902803415.1	Bos taurus	Cattle	3019	3019	3022
GCA902803415.1_CADCQA010000276.region001	CADCQA010000276.1	8005	16185	8180	TRUE	RiPP-like	GCA_902803415.1	Bos taurus	Cattle	3020	2899	3023
GCA902803735.1_CADCRJ010000105.region001	CADCRJ010000105.1	0	16263	16263	TRUE	arylpolyene	GCA_902803735.1	Bos taurus	Cattle	3021	3021	3021
GCA902803735.1_CADCRJ010000131.region001	CADCRJ010000131.1	0	21048	21048	TRUE	arylpolyene	GCA_902803735.1	Bos taurus	Cattle	3022	2914	3022
GCA902803735.1_CADCRJ010000171.region001	CADCRJ010000171.1	0	7976	7976	TRUE	RiPP-like	GCA_902803735.1	Bos taurus	Cattle	3023	2899	3023
GCA902803735.1_CADCRJ010000178.region001	CADCRJ010000178.1	0	7701	7701	TRUE	arylpolyene	GCA_902803735.1	Bos taurus	Cattle	3024	3024	3024
GCA903866615.1_CAIPOG010000483.region001	CAIPOG010000483.1	0	9181	9181	TRUE	T1PKS	GCA_903866615.1	Freshwater lake, Finland	Freshwater lake	3025	3025	3025
GCA903866615.1_CAIPOG010000483.region001	CAIPOG010000483.1	0	9181	9181	TRUE	NRPS	GCA_903866615.1	Freshwater lake, Finland	Freshwater lake	3025	3025	3025
GCA903866615.1_CAIPOG010000646.region001	CAIPOG010000646.1	0	2913	2913	TRUE	NRPS-like	GCA_903866615.1	Freshwater lake, Finland	Freshwater lake	3026	3026	3026
GCA903954325.1_CAJBNC010000544.region001	CAJBNC010000544.1	0	1769	1769	TRUE	NRPS	GCA_903954325.1	Freshwater lake, Switzerland	Freshwater lake	3027	3027	3037
GCA913043885.1_CAJWOB010000076.region001	CAJWOB010000076.1	0	9104	9104	TRUE	terpene	GCA_913043885.1	Seawater	Seawater	3030	3039	3039
GCA913043885.1_CAJWOB010000131.region001	CAJWOB010000131.1	0	7125	7125	TRUE	terpene	GCA_913043885.1	Seawater	Seawater	3031	3031	3031
GCA913043885.1_CAJWOB010000457.region001	CAJWOB010000457.1	0	2426	2426	TRUE	terpene	GCA_913043885.1	Seawater	Seawater	3032	3032	3032
GCA939808015.1_CALNHR010000060.region001	CALNHR010000060.1	0	9910	9910	TRUE	ranthipeptide	GCA_939808015.1	Chicken	Chicken	3033	3033	3033
515_metabat2.042_c00068_NODE_44...region001	NODE_4485_length_13439_cov_4.428198	0	13439	13439	TRUE	T1PKS	515_metabat2.042	Ircinia ramosa	Sponge	3034	30	3034
RHO1_bin_44_c00025_NODE_66...region001	NODE_666_length_83989_cov_114.465485	0	22633	22633	TRUE	T1PKS	RHO1_bin_44	Rhopaloeides odorabile	Sponge	3034	30	3034
RHO1_bin_44_c00028_NODE_12...region001	NODE_1287_length_54979_cov_110.826142	0	27898	27898	TRUE	T1PKS	RHO1_bin_44	Rhopaloeides odorabile	Sponge	3035	3035	3035
510_metabat1_super.011_c00305_NODE_12...region001	NODE_12523_length_4698_cov_4.523584	0	4698	4698	TRUE	T1PKS	510_metabat1_super.011	Ircinia ramosa	Sponge	3036	29	2586
RHO1_bin_44_c00073_NODE_20...region001	NODE_206_length_150157_cov_113.444025	119420	150157	30737	TRUE	T1PKS	RHO1_bin_44	Rhopaloeides odorabile	Sponge	3036	29	3043
APA_bin_62_c_000000306636.region001		29545	72029	42484	FALSE	NRPS-like	APA_bin_62	Aplysina aerophoba	Sponge	3037	3037	3037
GCA002238925.1_MPNH01000004.1.region001		0	23527	23527	TRUE	NRPS-like	GCA_002238925.1	Aplysina aerophoba	Sponge	3037	23	3037
506_metabat1_super.028_sub_c00607_NODE_17...region001	NODE_17400_length_2311_cov_2.176418	0	2311	2311	TRUE	NRPS-like	506_metabat1_super.028_sub	Ircinia ramosa	Sponge	3037	23	3037
510_metabat1_super.011_c00224_NODE_75...region001	NODE_7533_length_8405_cov_4.651497	0	8405	8405	TRUE	NRPS-like	510_metabat1_super.011	Ircinia ramosa	Sponge	3037	3037	3037
514_concoct.135_sub_c00587_NODE_24...region001	NODE_24829_length_2473_cov_3.918528	0	2473	2473	TRUE	NRPS-like	514_concoct.135_sub	Ircinia ramosa	Sponge	3037	23	3037
515_metabat2.042_c00031_NODE_33...region001	NODE_3320_length_18164_cov_5.549561	0	18164	18164	TRUE	NRPS-like	515_metabat2.042	Ircinia ramosa	Sponge	3037	23	3037
RHO1_bin_44_c00079_NODE_14...region001	NODE_1473_length_49977_cov_104.572713	0	40673	40673	TRUE	NRPS-like	RHO1_bin_44	Rhopaloeides odorabile	Sponge	3037	3037	3037
506_metabat1_super.028_sub_c00617_NODE_17...region001	NODE_17600_length_2288_cov_2.450963	0	2288	2288	TRUE	proteusin	506_metabat1_super.028_sub	Ircinia ramosa	Sponge	3038	3038	3038
510_metabat1_super.011_c00097_NODE_37...region001	NODE_3704_length_17669_cov_4.569263	3481	17669	14188	TRUE	proteusin	510_metabat1_super.011	Ircinia ramosa	Sponge	3038	3038	3038
RHO1_bin_44_c00106_NODE_68...region001	NODE_686_length_82572_cov_103.215350	60768	81041	20273	FALSE	proteusin	RHO1_bin_44	Rhopaloeides odorabile	Sponge	3038	3038	3038
APA_bin_62_c_000000166362.region001		45759	69495	23736	FALSE	terpene	APA_bin_62	Aplysina aerophoba	Sponge	3039	3039	3039
GCA002238925.1_MPNH01000008.1.region001		27280	51243	23963	FALSE	terpene	GCA_002238925.1	Aplysina aerophoba	Sponge	3039	3039	3039
510_metabat1_super.011_c00024_NODE_17...region001	NODE_1787_length_34076_cov_3.978513	20092	34076	13984	TRUE	terpene	510_metabat1_super.011	Ircinia ramosa	Sponge	3039	3039	3039
515_metabat2.042_c00164_NODE_74...region001	NODE_7418_length_8512_cov_3.805132	0	8512	8512	TRUE	terpene	515_metabat2.042	Ircinia ramosa	Sponge	3039	3039	3039
RHO1_bin_44_c00116_NODE_65...region001	NODE_6561_length_13264_cov_95.125218	0	13264	13264	TRUE	terpene	RHO1_bin_44	Rhopaloeides odorabile	Sponge	3039	3039	3039
RHO3_bin_84_c00012_NODE_22...region001	NODE_2232_length_36461_cov_12.348926	0	36461	36461	TRUE	T1PKS	RHO3_bin_84	Rhopaloeides odorabile	Sponge	3040	30	3040
RHO3_bin_84_c00127_NODE_15...region001	NODE_1564_length_48679_cov_11.327184	19019	40198	21179	FALSE	terpene	RHO3_bin_84	Rhopaloeides odorabile	Sponge	3042	39	3042
RHO3_bin_84_c00139_NODE_90...region001	NODE_9081_length_9066_cov_13.370436	0	9066	9066	TRUE	T1PKS	RHO3_bin_84	Rhopaloeides odorabile	Sponge	3043	29	3043

## Sheet: Table S9
Table S9. Relative OTU abundance per sample for amplicon sequences clustered at a distance of 0.01
Host						Seawater								Tsitsikamma favus																															Tsitsikamma nguni
Representative_Sequence	OTU	Closest Blastn match	Match accession	Match source	Match identity %	Evans_2014	Evans_2015	Evans_2017	Evans_2016	RIY_2015	RIY_2016	RIY_2016B	RIY_2017	TIC2012_057	TIC2014_001	TIC2015_013	TIC2016_050A	TIC2016_050AD	TIC2016_050AH	TIC2016_050AW	TIC2016_050B	TIC2016_050C	TIC2016_050D	TIC2018_003A	TIC2018_003B	TIC2018_003C	TIC2018_003D	TIC2018_003E	TIC2018_003F	TIC2018_003G	TIC2018_003H	TIC2018_003I	TIC2018_003J	TIC2018_003M	TIC2018_007A	TIC2018_007B	TIC2018_007C	TIC2018_007D	TIC2018_007E	TIC2018_014A	TIC2018_014B	TIC2018_014C	TIC2018_014D	TIC2018_014E	TIC2015_003E	TIC2015_003F	TIC2015_003L	TIC2015_006A	TIC2015_006B
M05510_26_000000000-CG9ND_1_1101_17641_18280	OTU1	Clone Sp02-1	HQ241787.1	Tsitsikamma favus|Sp02-1|South Africa: Algoa Bay	99.213	0.0451141	0.0328994	0.0136289	0.0827258	0.0287156	0.0567043	0.0556197	0.0107902	35.8939	62.2235	60.2034	62.7779	55.6065	41.2691	56.0884	60.3918	41.1366	33.418	33.9126	35.9237	35.5294	33.9286	38.495	39.4137	27.178	32.539	35.694	30.1305	20.3093	38.8856	42.5862	35.8401	38.9098	38.1246	34.0418	37.1361	38.4772	36.3235	33.7161	31.2578	52.8829	64.2711	41.4915	24.0784
M05510_26_000000000-CG9ND_1_1103_18908_12960	OTU2	Clone Sp02-1	HQ241787.1	Tsitsikamma favus|Sp02-1|South Africa: Algoa Bay	98.824	0.0180457	0	0	0.0103407	0	0.0151212	0	0	0.0736698	0.12015	3.90535	0.176031	0.372621	2.09737	0.430216	0.491305	0.399722	4.571	0.936812	0.608876	0.578229	0.754233	1.18391	0.544108	1.3461	1.56573	0.313247	0.880519	1.12153	4.06398	1.81034	1.88438	0.634385	0.622431	1.84773	0.992868	0.820091	2.10575	3.49468	2.10514	1.74255	0.448524	0.217504	0.597808
M05510_26_000000000-CG9ND_1_1101_13893_23716	OTU3	Clone Sp02-3	HQ241788.1	Tsitsikamma favus|Sp02-3|South Africa: Algoa Bay	98.054	0	0	0.00454298	0	0	0.0113409	0	0	1.66427	1.86586	1.86201	7.27691	7.25178	2.44768	1.99924	3.62661	0.104275	7.76421	15.2935	14.7258	15.5935	13.299	14.3997	15.1815	12.8917	7.41529	11.5772	9.56681	4.50027	25.2698	8.6153	17.8845	16.0131	16.2093	17.0963	16.9403	16.539	22.1151	21.2312	15.3744	6.09037	3.3761	23.1383	15.7091
M05510_26_000000000-CG9ND_1_1101_14736_19293	OTU4	Clone Sp02-1	HQ241787.1	Tsitsikamma favus|Sp02-1|South Africa: Algoa Bay	98.819	0.0270685	0.00469991	0	0.0155111	0	0.026462	0.00855688	0.0107902	4.01165	6.91215	8.75276	5.72954	3.81793	4.00408	5.25539	4.4476	2.85019	1.78301	3.82219	3.99603	3.75662	3.51777	3.98224	4.22204	2.60394	3.29743	3.8397	2.70262	1.93718	2.61206	3.97629	3.58088	3.69376	2.9095	3.76966	3.91274	4.0111	3.36858	3.20414	3.92339	5.63765	6.47404	1.83325	0.8635
M05510_26_000000000-CG9ND_1_1105_21346_22974	OTU5	Mangrovitalea sediminis strain M11-4 16S ribosomal RNA, partial sequence	NR_159253.1	M11-4|Zhangzhouibacter Mangrovensis|type strain of Mangrovitalea sediminis|China|mangrove sediment	93.436	0	0	0	0	0	0.0151212	0.00427844	0	0.00669725	0.00706764	0.048651	0.0141961	0	0	0	0	0.0173792	0	0.0960232	0.108245	0.0634186	0.131171	0.103144	0.0594654	0.0264807	1.39037	0.138862	0.0128543	0.0339857	0.622253	0	0.0455438	0	0.110011	0.0861636	0.0615299	0.194652	0.0466563	0.0219274	0.197988	0.183651	0.00695386	0.341792	0.265692
M05510_26_000000000-CG9ND_1_1101_10051_9405	OTU6	Clone Sp02-15	HQ241782.1	Tsitsikamma favus|Sp02-15|South Africa: Algoa Bay	98.45	0	0	0.00454298	0	0	0.00378029	0	0	0.164083	0.00706764	1.4728	1.47923	0.137583	4.37655	0.628453	3.16116	0.260688	1.42641	5.05878	5.2634	5.22271	12.5417	4.69976	5.01591	1.8713	7.1867	3.07757	1.77068	23.0026	2.41519	0.113147	5.20338	0.752053	5.95507	4.86824	4.97273	4.61421	3.62364	2.20919	1.47077	0.657726	0.493724	2.74469	0.730654
M05510_5_000000000-BDRF9_1_1101_11937_16548	OTU7	Clone L48	AY321423.1	Latrunculia apicalis|L48|Antarctica|sponge tissue	98.828	0.00451141	0.0140997	0	0	0.00410223	0.00756058	0	0	0.0133945	0.00706764	0.0176913	0	0	0	0	0.00646454	0.0173792	0	0	0	0	0	0	0	0	0	0	0	0	0	0	0	0	0	0	0	0	0	0	0.222231	0.183651	0.0591078	0	0.0664231
M05510_26_000000000-CG9ND_1_1101_12231_19739	OTU8	Clone Sp02-3	HQ241788.1	Tsitsikamma favus|Sp02-3|South Africa: Algoa Bay	98.833	0.00902283	0	0	0	0	0	0.00855688	0	0.274587	0.53714	0.37594	0.349223	1.06627	0.0044342	0.721245	0.265046	0.0347584	0.923925	4.69343	4.5147	4.69671	4.41808	4.41724	4.49558	0.86945	2.32981	3.87199	1.95064	1.01674	4.15187	0.167026	5.24893	6.73266	5.2979	4.80362	4.60355	5.53641	5.15397	4.20184	3.13548	0.602204	0.128646	0.46608	3.08867
M05510_26_000000000-CG9ND_1_1106_20909_15215	OTU9	Clone tet2ect2G6	EU290352.1	Tethya californiana|tet2ect2G6|USA: California, Monterey	93.307	0	0	0	0	0	0.00378029	0	0	0.0234404	0.0353382	0.0663423	0.300957	0.0171979	0.0975523	0.0126534	0.0969681	0.104275	0.21072	0.110075	0.126285	0.0708797	0.0655855	0.103144	0.0802783	0.0529614	0.0626292	0.145321	0.0706986	0.0226571	0.0597645	0.140086	0.0540833	0.043486	0.0868508	0.088557	0.125857	0.204225	0.096423	0.0794869	1.27278	0.119587	2.52773	1.54324	0.996347
M05510_26_000000000-CG9ND_1_1102_12919_16477	OTU10	uncultured bacterium partial 16S rRNA gene, clone CBE_Hel_2010_cloneC6	LR655834.1	CBE_Hel_2010_cloneC6|spring algal bloom in Helgoland	99.603	0.965443	6.62217	7.56406	1.43219	18.4764	7.11829	19.1888	7.46322	0.29133	0.113082	0.278638	0.119247	0.292364	0.243881	0.324771	0.265046	0.121655	0.129674	0.690899	0.856937	0.645378	0.545552	0.582986	0.526269	1.04157	0.673264	1.38216	1.01228	0.911949	0.984356	0.743534	0.518061	0.596015	0.480574	0.636653	0.536988	0.568001	0.538103	0.904506	0.00404057	0.0256257	0.0243385	0	0.0664231
M05510_26_000000000-CG9ND_1_1101_20049_7601	OTU11	Clone Sp02-1	HQ241787.1	Tsitsikamma favus|Sp02-1|South Africa: Algoa Bay	98.431	0.00451141	0	0	0	0	0.00378029	0	0	0.0368349	0	0.544007	0.0170353	0.0343958	0.177368	0.0295247	0.0258582	0.0521376	0.237735	0.0726029	0.0496121	0.0596881	0.101359	0.107628	0.0594654	0.14123	0.187888	0.0226054	0.0706986	0.107621	0.274213	0.145474	0.176482	0.0690661	0.0521105	0.213015	0.117466	0.0925394	0.158631	0.290538	0.250515	0.217818	0.0625848	0.0207147	0
M05510_26_000000000-CG9ND_1_1104_9904_11795	OTU12	Pseudovibrio sp. strain RAR_M1_23	MT229094.1	RAR_M1_23|Rhizophora apiculata|P|Viet Nam	99.225	0.0135342	0	0	0	0	0.00378029	0.00427844	0	29.9032	0.212029	1.13667	0.0681412	0.120385	0.044342	0.303682	0.187472	0.573514	3.66328	0.00234203	0.0992242	0.0335746	0.00596232	0.00896901	0.00297327	0.163298	0.00939438	0.361687	0.787326	0.019825	0.0597645	0.0646552	0	0.002558	0.00579005	0.0119672	0.0839043	0.118068	0.00933126	0.0493367	15.7299	10.9208	0.152985	0.0828586	0.0332116
M05510_42_000000000-K3696_1_1102_8960_5277	OTU13	Clone Pol310 16S ribosomal RNA, partial sequence	FJ900506.1	Polymastia sp.|sponge-associated bacterium|Pol310|New Zealand: northeastern, Mathesons Bay	95.038	0.0135342	0	0	0	0	0.00378029	0	0	0.0167431	0	0.0265369	0.0227137	0	0	0.00421781	0.00646454	0	0.0162092	0.00468406	0.0135306	0.00746102	0.0119246	0.00448451	0.00297327	0.0088269	0.0250517	0.0193761	0.0353493	0.00283214	0	0.0161638	0.00569298	0.017906	0.00868508	0.016754	0.0139841	0.00638203	0.00622084	0.00822278	0.153542	0.0768771	0.0243385	0.134645	0.398539
M05510_26_000000000-CG9ND_1_1106_8366_21304	OTU14	Clone SHAZ761	GQ346638.1	SHAZ761|Saanich Inlet, 100 m depth|48.5883 N 123.5037 W|24-Apr-2007|ARCTIC96BD-19 clade	100	5.77912	8.82643	9.85372	2.81268	10.4115	4.57415	10.7303	9.62486	0.0636239	0.077744	0.0353826	0.0198745	0.0401284	0.0931181	0.143405	0.07111	0.0868961	0.0324184	0.0140522	0.0135306	0	0.0208681	0.0134535	0.0178396	0.0308942	0.0187888	0.0419815	0.0321357	0.0934606	0.0175778	0.00538793	0.011386	0.00767401	0.00289503	0.00239343	0.00279681	0.00957304	0.00622084	0.0137046	0.00808113	0.0128128	0.0104308	0.0207147	0.0664231
M05510_26_000000000-CG9ND_1_1101_12175_23979	OTU15	Escherichia coli strain LAYAN-1	MK276938.1	LAYAN-1|Camel|P|LAYAN-1|Iraq|Camel_reproductive_tract_Uterus|2018|Hayder Abdul-Kareem Hasan AL-Mutar	99.614	0.00902283	0.0751986	0.0499727	0	0.00410223	0.00378029	0.00855688	0	0.0971101	0	0.0574967	0	0	0.0532104	0.0126534	1.32523	0	0.0108061	1.91812	2.11528	1.98836	1.95862	1.93282	1.85829	2.94377	6.32555	7.1078	2.13381	4.25954	3.25541	2.35991	4.67678	1.33528	2.06126	2.44848	1.67529	1.58593	2.10886	2.52165	0.00404057	0	0	0	0
M05510_26_000000000-CG9ND_1_1112_21688_3440	OTU16	Clone PS114	MG002077.1	PS114|India|subsurface seawater|17-Feb-2015	99.231	0.00902283	0	0	0.0982369	0.0328178	0.00756058	0.00855688	0.136676	0.026789	0.643155	0.185759	0.553647	2.98097	3.64491	4.90531	1.66785	8.41154	6.01362	0.117102	0.162367	0.134298	0.110303	0.103144	0.121904	0.110336	0.100207	0.226054	0.160679	0.141607	0.137107	0.140086	0.170789	0.0869721	0.133171	0.150786	0.111872	0.143596	0.139969	0.161715	0.0202028	0.0512514	0.0347693	0	0.0332116
M05510_42_000000000-K3696_1_1101_24407_13715	OTU17	Uncultured bacterium gene for 16S rRNA, partial sequence, clone: MnRy21_18	LC138995.1	MnRy21_18|Japan:Western Pacific|ferromanganese crust	96.552	0	0	0	0.00517036	0	0.00756058	0	0	0.210963	0.0989469	0.106148	0.0369098	0	0.0886839	0	0	0.191171	0.0324184	0.00702609	0.0135306	0.00746102	0.00894348	0.0134535	0	0.0176538	0.0313146	0.0064587	0.0257086	0	0.00703111	0.0646552	0.00853947	0.010232	0.0173702	0.0119672	0.00839043	0.00957304	0.00311042	0.00274093	0.335367	0.81148	0.862279	1.46038	0.8635
M05510_5_000000000-BDRF9_1_1101_18428_5211	OTU18	Clone Sp02-3	HQ241788.1	Tsitsikamma favus|Sp02-3|South Africa: Algoa Bay	97.276	0	0	0	0	0	0.00378029	0	0.00719347	0.00334863	0	0.110571	0	0	0.0044342	0	0	0	0	0	0	0	0	0	0	0	0	0	0	0	0	0	0	0	0	0	0	0	0	0	0	0.0128128	0	0	0
M05510_42_000000000-K3696_1_1101_10339_24656	OTU19	Clone Sp02-1	HQ241787.1	Tsitsikamma favus|Sp02-1|South Africa: Algoa Bay	98.819	0.00451141	0.00469991	0	0	0	0.00378029	0	0	0.00669725	0.00706764	0.0132685	0.0170353	0.00573263	0	0.00843562	0.00646454	0	0.0216123	0	0	0	0	0	0	0	0	0.0419815	0	0.00283214	0	0	0	0	0	0	0	0	0	0	0.133339	0.0640642	0.0173847	0	0.0996347
M05510_38_000000000-JLH4P_1_1102_4398_20555	OTU20	Clone M13	AY321407.1	Mycale acerata|M13|Antarctica|sponge tissue	98.047	0.00902283	0	0	0.00517036	0	0	0	0	0.00334863	0.00706764	0.00442282	0	0	0	0	0	0	0	0	0	0	0.00298116	0	0	0	0	0.00322935	0	0	0	0	0	0	0	0	0	0	0	0	0.0686896	0.0512514	0	0	0
M05510_5_000000000-BDRF9_1_1101_6951_8335	OTU21	Acinetobacter beijerinckii strain MI4	MH374259.1	MI4|chub mackerel|China|15-Nov-2017	100	0.144365	0.00469991	0.172633	39.3051	0.0246134	0.026462	0.0213922	0.00359673	0	0.756237	0.0309598	0	0.10892	0.0044342	0	0.00646454	0	0	0	0	0	0	0	0	0	0	0	0	0	0	0.00538793	0	0	0	0	0	0	0.00311042	0	0.0848519	0.0170838	2.48948	0	0
M05510_26_000000000-CG9ND_1_1102_22909_16401	OTU22	Clone 70S1Bc3XZ248	KX936054.1	Baselines Foundational Set|70S1Bc3XZ248|CALCOFI Line 67-70 depth of 10m size fraction 0.1-0.8 um|36.129 N 123.490 W|09-Oct-2007	99.609	0.73536	3.69413	2.20334	5.31513	0.270747	0.302423	0.154024	2.67957	0.0301376	0.077744	0.0221141	0.499702	3.84086	3.48528	2.57708	1.85532	0.868961	1.61552	0.182678	0.153347	0.138029	0.160983	0.112113	0.13677	0.0838556	0.0720235	0.151779	0.17996	0.21241	0.0351556	0.150862	0.0797017	0.023022	0.0781657	0.16036	0.137044	0.12445	0.0995334	0.131565	0.00808113	0.0085419	0.0139077	0	0.0332116
M05510_26_000000000-CG9ND_1_1101_13782_10839	OTU23	Clone Sp02-3	HQ241788.1	Tsitsikamma favus|Sp02-3|South Africa: Algoa Bay	97.665	0	0	0	0	0	0	0	0	0.0435321	0.077744	0.0619195	0.573521	0.45861	0.13746	0.0927918	0.148684	0.0173792	0.507888	1.44503	1.45228	1.3579	1.28786	1.45298	1.42122	0.776768	0.663869	0.875153	1.16974	0.320032	1.14256	0.9375	1.59688	0.972041	1.13196	1.55094	1.79276	1.52211	2.18663	1.24438	0.743464	0.217818	0.142554	0.849301	0.63102
M05510_26_000000000-CG9ND_1_1118_9220_3858	OTU24	Clone Sp02-1	HQ241787.1	Tsitsikamma favus|Sp02-1|South Africa: Algoa Bay	98.81	0.00451141	0	0	0	0	0.00378029	0	0.00359673	0.0100459	0.0141353	0.0442282	0	0.00573263	0.00886839	0.0126534	0	0.0173792	0.0108061	0.00234203	0	0	0	0.00448451	0	0	0	0.0516696	0.00642715	0.0113286	0	0	0	0	0	0	0	0	0	0.00274093	0.14142	0.081148	0.0104308	0.0103573	0
M05510_26_000000000-CG9ND_1_1101_22086_8474	OTU25	Clone CEP-DCM-41	GU061790.1	uncultured bacteria|CEP-DCM-41|South China Sea	99.611	13.5162	0.587489	0.354352	1.13748	0.336383	0.39693	0.316605	1.766	0.026789	1.42766	0.0132685	0.0511059	0.447145	0.27492	0.261504	0.226259	0.0868961	0.145883	0.201415	0.211979	0.167873	0.131171	0.0896901	0.110011	0.11475	0.075155	0.190532	0.247445	0.220907	0.0667956	0.226293	0.119553	0.030696	0.101326	0.15318	0.170606	0.162742	0.124417	0.164456	0.0323245	0.0170838	0.0382462	0	0.166058
M05510_26_000000000-CG9ND_1_1101_21004_6690	OTU26	Clone SeaWat_55190	JQ199880.1	SeaWat_55190|USA: San Diego, CA|seawater; next to dolphin Y|May-2008	99.617	0.0135342	0	0	0.0155111	0	0	0.00427844	0.0647412	0.0133945	1.6821	0.353826	0.0681412	0.441413	0.336999	0.767641	0.21333	0.364964	0.956343	0.0163942	0.0270612	0.014922	0	0.0134535	0.00891981	0.0088269	0.0125258	0.00322935	0.0128543	0.00849642	0.0246089	0.0323276	0.0341579	0.01279	0.0173702	0.0215409	0.00839043	0.0159551	0.0248834	0.0191865	0.0161623	0.0170838	0.0139077	0	0.0996347
M05510_26_000000000-CG9ND_1_1108_2637_10277	OTU27	Uncultured Reichenbachiellaceae bacterium clone ASV-485 16S ribosomal RNA gene and 16S-23S ribosomal RNA intergenic spacer, partial sequence	OR297907.1	Coleofasciculus sp.; DSM 104229|ASV-485|Germany|Zingst|2002|[BankIt_uncultured16S-23SIGS_wizard]; [universal primers]	99.609	0	0	0	0	0.00820446	0.0113409	0	0	0	0.0141353	0.101725	0.00567843	0	0	0	0.00646454	0	0.00540307	0.0163942	0.0180408	0.0261136	0.00894348	0.00896901	0.00891981	0.0132404	0.00626292	0.00968804	0.0642715	0.0141607	0.00351556	0.0107759	0.173636	0.020464	0.0144751	0.016754	0.0671235	0	0.0466563	0.00548186	0.0404057	0.0170838	0.0139077	0.0725013	0.0664231
M05510_26_000000000-CG9ND_1_1101_20822_7124	OTU28	Uncultured Flavobacteriales bacterium clone OTU132	MK589262.1	P|OTU132|Mexico|gut microbiome of Litopenaeus vannamei	99.609	0.117297	0.164497	0.186262	0.822088	1.43578	1.02824	1.65576	3.72262	0.026789	0.0353382	0	0.187388	0.475808	0.372473	0.44287	0.465447	0.191171	0.497082	0.077287	0.0405917	0.0261136	0.0298116	0.017938	0.0564921	0.0838556	0.0156573	0.0355228	0.0578443	0.0594749	0.03164	0.0107759	0.0398508	0.020464	0.0318453	0.0454752	0.0167809	0.0287191	0.0248834	0.0465958	0.028284	0	0.0139077	0.0207147	0.0996347
M05510_26_000000000-CG9ND_1_2106_21826_9146	OTU29	Clone 70S1Bc3XQ245	KX935541.1	Baselines Foundational Set|70S1Bc3XQ245|CALCOFI Line 67-70 depth of 10m size fraction 0.1-0.8 um|36.129 N 123.490 W|09-Oct-2007	99.614	0.870703	3.88683	3.77067	1.48389	3.32691	1.67845	3.72224	2.99608	0.0133945	0.0212029	0.00884564	0.00567843	0.0286632	0.0709471	0.0421781	0.0517163	0.0347584	0.0108061	0.00234203	0.0135306	0.014922	0	0.00448451	0.00297327	0.0308942	0.0125258	0.0484402	0.0482036	0.0424821	0.0140622	0.00538793	0.00569298	0.00511601	0	0.0119672	0.00279681	0	0.00311042	0.00822278	0	0	0.00347693	0.0103573	0
M05510_26_000000000-CG9ND_1_1101_18304_9780	OTU30	Clone Sp02-3	HQ241788.1	Tsitsikamma favus|Sp02-3|South Africa: Algoa Bay	98.054	0	0	0	0	0	0	0	0	0.26789	0.254435	0.252101	1.18395	1.20385	0.328131	0.320553	0.523628	0.0173792	0.961746	0.363015	0.401407	0.526002	0.310041	0.381183	0.392472	0.481066	0.181625	0.342311	0.241018	0.0849642	0.541396	0.425647	0.520907	0.511601	0.356088	0.457146	0.486645	0.555236	0.622084	0.603004	1.88694	0.841377	0.424186	2.77576	2.09233
M05510_26_000000000-CG9ND_1_1102_24393_2714	OTU31	Clone E133_D05	KU578376.1	Uncultured bacteria|E133_D05|ocean water	99.615	1.13236	2.58025	2.02162	0.920325	0.923001	0.763618	1.00543	2.22278	0.0234404	0.0636087	0.0265369	0.0766588	0.120385	0.044342	0.0421781	0.0905036	0.0347584	0.0324184	0.348962	0.396897	0.373051	0.271285	0.304946	0.249755	0.516374	0.275568	0.584512	0.66521	0.611742	0.203902	0.210129	0.236259	0.17906	0.263447	0.299179	0.232135	0.239326	0.258165	0.312466	0.00404057	0.00427095	0.0208616	0	0.0332116
M05510_26_000000000-CG9ND_1_1101_25519_8978	OTU32	Clone E137_H11	KU578363.1	Uncultured bacteria|E137_H11|ocean water	99.609	0.148877	0.244395	0.227149	1.24089	0.176396	0.117189	0.149745	0.266158	0.053578	0.0565411	0.0221141	0.633145	1.55928	0.851366	1.57324	1.75836	0.364964	0.783445	0.257623	0.311203	0.253675	0.330909	0.188349	0.29138	0.414865	0.241122	0.426274	0.35992	0.37101	0.362102	0.290948	0.250491	0.209756	0.251867	0.277638	0.251713	0.197843	0.264386	0.394694	0	0	0.00347693	0	0
M05510_26_000000000-CG9ND_1_1110_28416_12755	OTU33	Uncultured bacterium gene for 16S rRNA, partial sequence, clone: MnRy21_18	LC138995.1	MnRy21_18|Japan:Western Pacific|ferromanganese crust	96.169	0.00451141	0	0.00454298	0	0	0	0	0	0.210963	0.113082	0.23441	0.0170353	0	0.0886839	0.00421781	0.0129291	0.139034	0.0270153	0.0187362	0.0270612	0.014922	0.0149058	0.0403606	0.0208129	0.0220673	0.0375775	0.00968804	0.0385629	0.00283214	0	0.0915948	0.011386	0.017906	0.0173702	0.0287212	0.0139841	0.0127641	0.00622084	0.0164456	0.432341	0.948151	0.897048	0.994303	0.332116
M05510_26_000000000-CG9ND_1_1105_22927_10210	OTU34	Uncultured Endozoicomonas sp. clone PV345219	MZ540689.1	Paphies ventricosa (toheroa)|P|PV345219|New Zealand: (Ninety-Mile, Ripiro, Foxton)|Clam|2019	99.228	0.00902283	0	0	0	0	0	0	0	0.00669725	0.0353382	0.0928793	0.0511059	0.10892	0.0399078	0.0379603	0.07111	0.0173792	0.0864491	0.166284	0.175898	0.134298	0.137133	0.385668	0.110011	0.123577	0.0720235	0.113027	0.151038	0.0962927	0.144138	0.614224	0.10532	0.125342	0.0636906	0.0670161	0.0559362	0.0382922	0.0777605	0.112378	0.0808113	0.132399	0.0208616	1.51217	7.70508
M05510_26_000000000-CG9ND_1_1105_2325_13845	OTU35	Clone SW-2G07	KX177529.1	SW-2G07|USA: Big Fisherman Cove, Catalina Island, California|seawater	99.615	0.0315799	0.00939982	0.0136289	0.0310222	0.0123067	0	0.00855688	0.0179837	0.0502294	0.353382	0.0265369	0.127765	0.831231	1.348	0.919482	0.42666	2.90233	1.34536	0.0866551	0.0496121	0.100724	0.0715478	0.0807211	0.0713585	0.260394	0.15031	0.364916	0.334212	0.169928	0.0457022	0.080819	0.0426973	0.015348	0.0347403	0.0933439	0.0783107	0.0446742	0.0653188	0.0822278	0.173744	1.18305	1.56114	0.0103573	0
M05510_26_000000000-CG9ND_1_1103_26736_15945	OTU36	Clone UVO8_H02	KU578750.1	Uncultured bacteria|UVO8_H02|ocean water	99.231	0.406027	0.051699	0.0181719	0.056874	0.0738401	0.0680452	0.038506	0.273352	0.34156	1.56195	0.176913	0.0823372	0.65352	1.0243	0.835126	0.303833	2.13764	0.832073	0.121786	0.157857	0.171603	0.116265	0.0717521	0.142717	0.194192	0.0845494	0.174385	0.208882	0.0934606	0.0597645	0.107759	0.0967806	0.046044	0.0550055	0.114885	0.111872	0.0957304	0.0933126	0.0986734	0.105055	0.290425	0.375509	0	0
M05510_26_000000000-CG9ND_1_1101_13976_21240	OTU37	Clone 406_413	KF596612.1	406_413|E54, Gulf of Gdansk, Baltic Sea|54.5296 N 19.0827 E|31-Aug-2008|A Ameryk	100	2.02111	2.85755	3.19371	0.915154	0.738401	0.714475	0.731613	1.83433	0.0133945	0.0494735	0.0796108	0.0851765	0.160514	0.0354736	0.0632671	0.084039	0.0173792	0.0378215	0.142864	0.171387	0.152951	0.0894348	0.152473	0.121904	0.088269	0.0939438	0.0936511	0.0803394	0.169928	0.1582	0.113147	0.139478	0.0613921	0.115801	0.131639	0.170606	0.121259	0.121306	0.128824	0.00808113	0	0.0173847	0.031072	0.232481
M05510_5_000000000-BDRF9_1_1101_13275_18242	OTU38	Clone L48	AY321423.1	Latrunculia apicalis|L48|Antarctica|sponge tissue	99.219	0.00451141	0.00469991	0	0	0.00820446	0	0	0	0	0.00706764	0.00442282	0.00567843	0	0.0044342	0	0.00646454	0	0	0	0	0	0	0	0	0	0	0	0	0	0	0	0	0	0	0	0	0	0	0	0.0202028	0.0213547	0	0.0103573	0.0332116
M05510_26_000000000-CG9ND_1_1104_17452_6460	OTU39	Clone FW1B8_P4_H12	MK175642.1	Astrangia poculata|P|FW1B8_P4_H12|USA: Fort Wetherill State Park, Jamestown, RI|Coral tissue, mucus, and skeleton|41.477778 N 71.359444 W|09-Sep-2015	99.234	0.0225571	0.00469991	0	0.00517036	0.0123067	0.026462	0.00427844	0.0323706	0.197569	0.00706764	0.128262	0.0170353	0.0229305	0.217276	0.168712	0.0387873	0.764685	0.345796	0.196731	0.207469	0.2201	0.202719	0.174896	0.121904	0.401624	0.275568	0.0678163	0.379202	0.0934606	0.00703111	0.350216	0.185022	0.028138	0.173702	0.213015	0.151028	0.181888	0.118196	0.161715	0.0202028	0.0213547	0.100831	0	0.0332116
M05510_26_000000000-CG9ND_1_1104_2359_10709	OTU40	Clone W6-3	MF498425.1	W6-3|sea water	99.611	0.12632	2.69305	2.60313	1.40117	0.90249	0.442294	1.03538	0.985505	0.00669725	0.00706764	0.0176913	0.0681412	0.171979	0.124158	0.139188	0.232724	0.0521376	0.0972552	0.238887	0.275122	0.231292	0.223587	0.206287	0.199209	0.348663	0.241122	0.516696	0.392056	0.438982	0.203902	0.3125	0.130938	0.145806	0.159226	0.191475	0.18459	0.130832	0.121306	0.268611	0.0161623	0.0085419	0.00347693	0	0.0332116
M05510_42_000000000-K3696_1_1101_10097_9163	OTU41	Clone DF7-C42	KR348506.1	Didemnum fulgens|uncultured Bacteria|DF7-C42|Spain|tunic|17-Oct-2011|Susanna Lopez-Legentil, Patrick M. Erwin	99.228	0	0	0	0	0	0	0	0	0	0	0	0	0	0	0	0	0	0	0	0	0	0	0	0	0	0	0	0	0	0	0	0	0	0	0	0	0	0	0	0.0121217	0	0	0	0
M05510_26_000000000-CG9ND_1_1102_12940_14309	OTU42	Clone Sp02sw-31	HQ241812.1	Tsitsikamma favus|Sp02sw-31|South Africa: Algoa Bay	99.614	0	0	0	0	0	0	0	0	0.00669725	0	0.0132685	0.0312314	0.0286632	0.0532104	0.0506137	0.0905036	0.121655	0.821266	0.292754	0.378856	0.22383	0.262342	0.287008	0.240835	0.158884	0.19415	0.213137	0.430619	0.161432	0.172262	0.576509	0.199254	0.171386	0.254762	0.24413	0.232135	0.185079	0.22395	0.287797	0.561639	0.568036	0.212093	0.321077	0.232481
M05510_26_000000000-CG9ND_1_1102_26849_18046	OTU43	Mangrovitalea sediminis strain M11-4 16S ribosomal RNA, partial sequence	NR_159253.1	M11-4|Zhangzhouibacter Mangrovensis|type strain of Mangrovitalea sediminis|China|mangrove sediment	93.05	0	0	0	0	0	0	0	0	0	0	0.00442282	0	0	0	0	0	0	0	0.00702609	0.0135306	0.00373051	0.00596232	0.00896901	0.0118931	0	0.0782865	0.0064587	0	0	0.03164	0	0.00284649	0	0.0115801	0.00239343	0.0195777	0.0255281	0.00311042	0.00274093	0.0161623	0.0170838	0	0	0.0332116
M05510_26_000000000-CG9ND_1_1101_5540_5396	OTU44	Clone FW3W7_P5_D01	MK175607.1	Astrangia poculata|P|FW3W7_P5_D01|USA: Fort Wetherill State Park, Jamestown, RI|Coral tissue, mucus, and skeleton|41.477778 N 71.359444 W|29-Apr-2016	99.609	0.473698	2.37815	2.27149	1.25123	1.64089	0.91483	1.61725	2.32709	0.0368349	0	0.0309598	0.0283922	0.0229305	0.00886839	0.0421781	0.0517163	0	0.0162092	0.0655768	0.0676529	0.0895322	0.0417362	0.0582986	0.0594654	0.0397211	0.0438404	0.0613576	0.0610579	0.0623071	0.0492178	0.080819	0.0483903	0.0665081	0.0607956	0.0646227	0.0559362	0.0414832	0.0622084	0.0877097	0.00404057	0.0128128	0	0.0103573	0.0332116
M05510_26_000000000-CG9ND_1_1101_23667_22008	OTU45	Clone FW1W8_P5_C10	MK176024.1	Astrangia poculata|P|FW1W8_P5_C10|USA: Fort Wetherill State Park, Jamestown, RI|Coral tissue, mucus, and skeleton|41.477778 N 71.359444 W|09-Sep-2015	99.609	0.0857169	3.44503	3.28003	0.961688	0.225623	0.158772	0.132632	1.23728	0.0167431	0.00706764	0.0221141	0.190227	0.0630589	0.0532104	0.0801383	0.129291	0	0.0648368	0.217809	0.207469	0.186525	0.172907	0.206287	0.199209	0.344249	0.216071	0.238972	0.292435	0.206746	0.123044	0.188578	0.145171	0.2558	0.130276	0.222589	0.212558	0.118068	0.130638	0.153492	0.00808113	0	0.0208616	0	0.132846
M05510_26_000000000-CG9ND_1_1102_16273_2627	OTU46	Clone FT_67	KP857977.1	Diplodus puntazzo|FT_67	92.72	0	0	0	0	0	0	0	0	0.0301376	0.0212029	0.0309598	0.442918	0.504471	2.01313	0.0295247	0.116362	0.0868961	0.372812	0.641716	0.644958	0.779676	0.629025	0.641284	0.561948	0.101509	0.269305	0.193761	0.122116	0.130278	0.260151	0.0700431	0.566451	0.0690661	0.483469	0.756325	0.785904	0.619057	0.469673	0.635895	0.28284	0.324592	0.688432	0	0.132846
M05510_26_000000000-CG9ND_1_1101_12405_16060	OTU47	Vibrio harveyi strain Bu15_10	KY671166.1	Bu15_10	99.614	0.216548	0.225596	0.263493	0.175792	0.209214	0.536801	0.158302	0.237384	0.0837156	0.0424058	0.0442282	0.0596235	0.114653	0.328131	0.670631	0.135755	0.208551	0.21072	0.330226	0.166877	0.410356	0.193775	0.313915	0.214075	1.03716	0.253648	1.68572	0.536667	0.832649	0.235542	0.118534	0.156557	0.416954	0.225812	0.268064	0.204167	0.194652	0.167963	3.15481	0.00808113	0.0213547	0.0104308	0.0207147	0.0664231
M05510_26_000000000-CG9ND_1_1109_14902_17651	OTU48	Clone SeaWat_55190	JQ199880.1	SeaWat_55190|USA: San Diego, CA|seawater; next to dolphin Y|May-2008	98.467	0.0812054	0	0.00454298	0.00517036	0	0.00378029	0	0.0143869	0.0100459	4.57983	0.685537	0.0425882	0.504471	0.345867	0.674849	0.174543	0.625652	0.988762	0.0281044	0.0315714	0.0335746	0.0268304	0.026907	0.0178396	0.0176538	0.0187888	0.0129174	0.04499	0.019825	0.0386711	0.00538793	0.0256184	0.017906	0.0492154	0.0454752	0.0167809	0.0319101	0.0497667	0.0411139	0.0161623	0.0512514	0.0243385	0	0
M05510_42_000000000-K3696_1_1105_4950_5870	OTU49	Clone E88_C06	KU578595.1	Uncultured bacteria|E88_C06|ocean water	99.609	0.0315799	0.0845984	0.0908595	0.00517036	5.00882	5.2546	4.35973	0.125886	0	0	0	0.00283922	0	0	0	0	0	0	0	0	0	0	0	0	0	0	0	0	0	0	0	0	0	0	0	0	0	0	0	0	0	0	0	0
M05510_26_000000000-CG9ND_1_2102_12325_9131	OTU50	Clone PnB_185	MG013071.1	uncultured Bacteria|PnB_185|USA: Santa Barbara Channel, CA|seawater|34.25 N 119.91 W|15-May-2014	99.612	0.406027	3.21474	2.37143	0.85828	1.21426	0.710694	0.911308	3.66148	0.00334863	0.0141353	0	0.00851765	0.0401284	0.00886839	0.00843562	0.0258582	0	0.00540307	0.00936812	0.00902039	0.0111915	0.00596232	0.0134535	0.0178396	0.0441345	0.0250517	0.0258348	0.0321357	0.0481464	0.0140622	0	0.011386	0	0.0144751	0.0119672	0	0.00957304	0.0124417	0.0219274	0	0	0	0	0
M05510_48_000000000-KB5FL_1_1111_23468_23276	OTU51	Clone HC6-67	KY235996.1	HC6-67|marine microbial mat	99.609	0.0270685	0.305494	0.281665	0.0517036	3.18743	7.09938	2.82805	0.302126	0	0	0	0	0	0	0	0	0	0	0	0	0	0	0	0	0	0.00313146	0	0.00642715	0	0.00351556	0	0	0.002558	0	0	0	0	0	0	0	0	0	0	0
M05510_26_000000000-CG9ND_1_1101_16318_4067	OTU52	Clone Sp02-15	HQ241782.1	Tsitsikamma favus|Sp02-15|South Africa: Algoa Bay	98.062	0	0	0	0	0	0	0	0	0.00669725	0	0.075188	0.116408	0.0114653	0.164065	0.0337425	0.155149	0.0173792	0.081046	0.269333	0.275122	0.257405	0.563439	0.300462	0.344899	0.0970959	0.369512	0.155009	0.0706986	0.934606	0.0808578	0.0107759	0.25903	0.043486	0.208442	0.275245	0.338414	0.264854	0.180404	0.158974	0.0686896	0.0384385	0.0278154	0.103573	0.0664231
M05510_26_000000000-CG9ND_1_1101_10174_8654	OTU53	Clone Sp02-15	HQ241782.1	Tsitsikamma favus|Sp02-15|South Africa: Algoa Bay	98.45	0	0	0	0	0	0	0	0	0.0133945	0.0141353	0.207873	0.212941	0.045861	0.585314	0.0843562	0.439589	0.104275	0.216123	0.152232	0.157857	0.171603	0.277248	0.13902	0.133797	0.0617883	0.216071	0.0936511	0.0385629	0.52961	0.0386711	0.0161638	0.122399	0.02558	0.138961	0.107704	0.156621	0.165933	0.105754	0.0493367	0.181826	0.0896899	0.0556309	0.362506	0.132846
M05510_26_000000000-CG9ND_1_1101_19814_5742	OTU54	Lutimonas saemankumensis partial 16S rRNA gene, isolate SW_HL_4_151	LR722913.1	SW_HL_4_151|Coastal marine surface water|54.18 N 7.9 E	99.611	0.0451141	0	0.0136289	0.0155111	0.0246134	0.113409	0.0213922	0.0827249	0.0669725	0	0.0663423	0.0880157	0.0229305	0.30596	0.151841	0.0969681	0.347584	0.189107	0.351305	0.351795	0.317093	0.36072	0.304946	0.33598	1.20046	0.281831	0.145321	0.764831	0.189753	0.137107	0.824353	0.233412	0.519275	0.376353	0.315933	0.248916	0.303146	0.186625	0.263129	0.00808113	0.0341676	0.0173847	0	0.199269
M05510_26_000000000-CG9ND_1_1101_11665_19949	OTU55	Uncultured Flavobacteriales bacterium clone sum.119 small subunit ribosomal RNA gene, partial sequence	KX601745.1	sum.119|SUM|Argentina: Chubut province|surface sea water|43.44 S 65.11 W|Feb-2010	99.618	0.076694	1.52747	1.92622	1.08061	0.225623	0.306203	0.231036	0.974715	0.026789	0	0.0176913	0.0425882	0.21784	0.13746	0.118099	0.129291	0.0695169	0.118868	0.170968	0.180408	0.126837	0.166945	0.13902	0.107038	0.189778	0.125258	0.242201	0.437046	0.21241	0.182809	0.177802	0.122399	0.11511	0.121591	0.110098	0.153825	0.118068	0.14619	0.186383	0.00808113	0.00427095	0.00695386	0.0207147	0.0664231
M05510_26_000000000-CG9ND_1_1104_8049_19377	OTU56	Clone EzlYyy61	KX172966.1	EzlYyy61|Gulf of Mexico sediment	99.609	0.00451141	0.108098	0.118117	2.04746	0.053329	0.026462	0.0770119	0.830846	0.00334863	0	0	0.164674	0.911488	0.620788	0.822472	0.833926	0.295447	0.929328	0.00702609	0.00451019	0.0186525	0.00298116	0	0.00297327	0.0353076	0.0125258	0.00968804	0.0192814	0.0113286	0	0	0	0.015348	0	0.00478686	0.00559362	0	0.00311042	0.0219274	0.00404057	0	0.0104308	0	0.0332116
M05510_26_000000000-CG9ND_1_1103_11275_19274	OTU57	Clone 70S1Ac5Lw	KX936556.1	Baselines Foundational Set|70S1Ac5Lw|CALCOFI Line 67-70 depth of 10m size fraction 0.1-0.8 um|36.129 N 123.490 W|09-Oct-2007	99.618	1.11432	1.23138	1.15392	0.765214	0.324076	0.26462	0.325162	1.13657	0.026789	0.0848116	0	0.0596235	0.229305	0.164065	0.274157	0.200401	0.104275	0.113464	0.0515247	0.0631427	0.0671491	0.0655855	0.0448451	0.0535189	0.0970959	0.0375775	0.142091	0.170319	0.116118	0.101951	0.107759	0.0284649	0.033254	0.0463204	0.0694095	0.044749	0.0510562	0.0466563	0.0465958	0.00404057	0	0.0104308	0.0103573	0.132846
M05510_26_000000000-CG9ND_1_1115_20029_3163	OTU58	Uncultured Lentisphaerae bacterium clone HAL-T-18	EU350875.1	Haliclona simulans|uncultured Lentisphaerae bacterium|HAL-T-18	91.538	0	0	0	0	0	0	0	0	0	0	0	0.0255529	0.00573263	0	0.00421781	0.0129291	0.0173792	0	0.0140522	0.00902039	0.0298441	0.00298116	0.00896901	0.00891981	0.0132404	0.0250517	0.0226054	0	0	0.00351556	0.0269397	0.00569298	0.00511601	0.00868508	0.00478686	0.00839043	0.00319101	0.00311042	0.0137046	0	0.0427095	0.0417232	0	0
M05510_26_000000000-CG9ND_1_1104_11784_21080	OTU59	Clone Sp01-2	HQ241774.1	Tsitsikamma favus|Sp01-2|South Africa: Algoa Bay	99.614	0	0	0	0	0	0	0	0	0.00334863	0.0282705	0	0.283922	0.246503	0.0399078	0.0253068	0.0517163	0.0347584	0.0432246	0.231861	0.0676529	0.123107	0.0685667	0.0313915	0.202182	0.0264807	0.0187888	0.306788	0.151038	0.815656	0.1582	0.0215517	0.0483903	0.017906	0.0260552	0.0143606	0.0111872	0.0223371	0.0311042	0.0191865	0.230312	0.0469804	0.191231	2.14397	3.52043
M05510_26_000000000-CG9ND_1_1101_21376_21713	OTU60	Clone 70S1Bc3Wt	KX936447.1	Baselines Foundational Set|70S1Bc3Wt|CALCOFI Line 67-70 depth of 10m size fraction 0.1-0.8 um|36.129 N 123.490 W|09-Oct-2007	99.231	0.108274	0.794285	0.772306	0.160281	0.0410223	0.0453635	0.0470629	0.392044	0.0736698	0.14842	0.0309598	0.065302	0.126118	0.514367	0.189801	0.374943	0.312826	0.156689	0.114759	0.0992242	0.0634186	0.101359	0.0493296	0.0891981	0.176538	0.140916	0.561907	0.411337	0.33136	0.12656	0.15625	0.0626228	0.0895301	0.0752707	0.0598358	0.0922948	0.0638203	0.0497667	0.172678	0.0121217	0.0213547	0.0556309	0.0103573	0.0996347
M05510_26_000000000-CG9ND_1_1101_16537_7590	OTU61	uncultured bacterium partial 16S rRNA gene, clone CBE_Hel_2010_cloneC6	LR655834.1	CBE_Hel_2010_cloneC6|spring algal bloom in Helgoland	99.206	0.0902283	0.319594	0.481556	0.149941	2.65824	0.865686	2.46438	0.593461	0.0167431	0.0141353	0	0.0113569	0.0171979	0.0310394	0.0253068	0.0517163	0	0.0162092	0.0491826	0.0405917	0.022383	0.0536609	0.017938	0.032706	0.0750287	0.0313146	0.0678163	0.0610579	0.0481464	0.0808578	0.0484914	0.0483903	0.040928	0.0231602	0.0526555	0.0363586	0.0382922	0.0155521	0.0356321	0	0	0	0	0
M05510_38_000000000-JLH4P_1_2119_9046_14443	OTU62	Uncultured Bacteroidetes bacterium clone PNG_TBG_B39	JN881629.1	Uncultured Bacteroidetes|PNG_TBG_B39|Papua New Guinea: Tutum Bay|green colored biofilm at Vent 4	96.484	0	0	0	0	0	0	0	0	0.00334863	0.00706764	0.110571	0	0	0	0	0.00646454	0	0	0	0	0	0	0	0	0	0	0	0	0	0	0	0	0	0	0	0	0	0	0	0.0969736	0.0597933	0.00347693	0	0
M05510_26_000000000-CG9ND_1_1101_8772_11509	OTU63	Clone Sp02-10	HQ241785.1	Tsitsikamma favus|Sp02-10|South Africa: Algoa Bay	97.665	0	0	0	0	0	0	0	0	0.445367	0.0565411	0.0707651	0.0766588	0.00573263	0.381341	0.236197	0	0.0173792	0.0108061	0.00936812	0.0180408	0.00746102	0.00596232	0.00896901	0	0.0573749	0.0501033	0.0322935	0.0289222	0.144439	0.03164	0.0107759	0.0142324	0.0716241	0.00868508	0.00957373	0.0111872	0.00957304	0.115086	0.0246683	0.161623	0.0683352	0.107785	0.124288	0
M05510_38_000000000-JLH4P_1_1108_24072_10443	OTU64	Clone PnB_052	MG012947.1	uncultured Bacteria|PnB_052|USA: Santa Barbara Channel, CA|seawater|34.25 N 119.91 W|13-Sep-2012	99.614	1.19552	1.48987	1.0676	0.310222	1.4768	1.59528	1.56163	1.02147	0.0100459	0.0212029	0	0.00283922	0.0114653	0.0044342	0.0379603	0.0193936	0.0173792	0.00540307	0.00468406	0.00902039	0	0	0	0	0	0.00313146	0.0064587	0.00321357	0.00283214	0	0.00538793	0.00284649	0	0	0.00239343	0	0.00638203	0	0	0.00808113	0.00427095	0	0	0
M05510_5_000000000-BDRF9_1_1101_21101_19881	OTU65	Clone Sp02-3	HQ241788.1	Tsitsikamma favus|Sp02-3|South Africa: Algoa Bay	97.276	0.00451141	0	0	0	0	0	0	0	0.00669725	0	0.0132685	0	0	0	0	0	0	0	0	0	0	0	0	0	0	0	0	0	0	0	0	0	0	0	0	0	0	0	0	0	0.00427095	0	0	0
M05510_26_000000000-CG9ND_1_1114_4979_20796	OTU66	Halieaceae bacterium strain LSUCC0552	MK603636.1	LSUCC0552|P	99.614	0.387982	1.12798	0.926767	0.553229	0.217418	0.12475	0.188251	0.791282	0.187523	0.0282705	0.0221141	0.0454274	0.573263	0.336999	0.396474	0.310298	0.382343	0.216123	0.0351305	0.0451019	0.0410356	0.0536609	0.035876	0.032706	0.150057	0.075155	0.161467	0.176747	0.184089	0.0386711	0.0377155	0.0227719	0.030696	0.0289503	0.0311146	0.0251713	0.0191461	0.0279938	0.0603004	0	0	0.0104308	0.0103573	0
M05510_26_000000000-CG9ND_1_1101_5967_8408	OTU67	Clone 2015-11-17-SCG_ch08	MG736619.1	2015-11-17-SCG_ch08|Sargasso Seawater	99.615	0.338356	0.00939982	0.0181719	0.0672147	0.00820446	0.0189014	0.00427844	0	0.00669725	0.0989469	0.00442282	0.0596235	0.5446	0.731642	0.447088	0.174543	1.70316	0.599741	0.0889971	0.0721631	0.0820712	0.0685667	0.0627831	0.0386525	0.264807	0.162836	0.306788	0.340639	0.223739	0.0246089	0.113147	0.0512368	0.02558	0.0636906	0.0741964	0.0727171	0.0478652	0.0435459	0.0931915	0.0404057	0.162296	0.243385	0	0
M05510_26_000000000-CG9ND_1_1101_13052_23258	OTU68	Clone Sp02-3	HQ241788.1	Tsitsikamma favus|Sp02-3|South Africa: Algoa Bay	98.833	0	0	0	0	0	0	0	0	0.0468808	0.106015	0.0398054	0.065302	0.171979	0	0.122316	0.0517163	0	0.129674	0.100707	0.171387	0.171603	0.101359	0.156958	0.13677	0.0441345	0.100207	0.119486	0.0385629	0.0311535	0.116013	0.00538793	0.159403	0.232778	0.133171	0.134032	0.153825	0.194652	0.174184	0.137046	0.452544	0.119587	0	0.093216	0.896712
M05510_26_000000000-CG9ND_1_1102_5219_10126	OTU69	Clone DolOr_40377	JQ215905.1	Tursiops truncatus; bottlenose dolphin; dolphin Q|DolOr_40377|bottlenose dolphin mouth	91.571	0	0	0	0	0	0	0	0	0.00669725	0	0.0353826	0.0255529	0	0.0044342	0.00421781	0.00646454	0.0521376	0.075643	0.0163942	0.00451019	0.0111915	0.00596232	0.0134535	0.0118931	0.0088269	0.0688921	0.0193761	0.022495	0.0396499	0.00351556	0.0592672	0.011386	0.00767401	0.0173702	0.00957373	0.0251713	0	0.0124417	0.0137046	0.0727302	0.0597933	0.0660617	0.673226	0.398539
M05510_5_000000000-BDRF9_1_1101_12176_16141	OTU70	Microbacterium aoyamense strain CS18KG0LA563	OM971612.1	CS18KG0LA563|P	99.617	0.0992511	0.230296	0.722333	0.506696	0.155885	7.72313	0.470629	0	0	0	0	0	0	0	0	0	0	0	0	0	0	0	0.00448451	0	0	0	0	0	0	0	0	0	0	0	0.00239343	0	0	0	0.00274093	0	0	0	0	0
M05510_26_000000000-CG9ND_1_1101_21828_12458	OTU71	Clone PnB_162	MG013048.1	uncultured Bacteria|PnB_162|USA: Santa Barbara Channel, CA|seawater|34.25 N 119.91 W|13-Mar-2012	99.618	0.442119	1.02928	0.967654	0.465333	1.18144	0.366688	1.10812	0.812862	0.026789	0.0353382	0.00442282	0.0567843	0.154781	0.0399078	0.156059	0.187472	0.0347584	0.113464	0.0585508	0.0676529	0.0447661	0.0447174	0.0403606	0.0564921	0.0794421	0.0688921	0.138862	0.0706986	0.0764678	0.0421867	0.0646552	0.0284649	0.040928	0.0202652	0.0622292	0.0475458	0.0351012	0.0528771	0.0575595	0	0.0085419	0.00347693	0.0207147	0.0664231
M05510_26_000000000-CG9ND_1_1101_8620_8100	OTU72	Tenacibaculum sp. strain BB016	PP087444.1	BB016|China|Jan-2024	99.213	0	0	0.00454298	0	0	0	0	0	0	0	0	0	0	0	0.00843562	0	0.0173792	0	0.0257623	0.00451019	0.00373051	0	0	0.00297327	0.0264807	0.00626292	0	9.71463	0.0254893	0	0	0.00284649	0	0.00289503	0.00239343	0.0251713	0	0.0155521	0.00274093	0	0	0	0	0
M05510_38_000000000-JLH4P_1_1105_8642_16699	OTU73	Clone M13	AY321407.1	Mycale acerata|M13|Antarctica|sponge tissue	97.266	0.00451141	0	0.00454298	0	0.00410223	0.00378029	0	0	0	0	0.00442282	0	0	0	0	0	0	0	0	0	0	0	0	0	0	0	0	0	0	0	0	0	0	0	0	0	0	0	0	0.0161623	0.0213547	0	0	0
M05510_26_000000000-CG9ND_1_2102_13873_24101	OTU74	Clone Tica9Con_5B_4G	KT257828.1	Tica9Con_5B_4G|diffuse flow vent surfaces at the East Pacific Rise|Clone.7	99.231	0.0135342	0.324294	0.531528	0.00517036	0.0820446	0.200355	0.0684551	0.00719347	0.840505	0	0.0176913	0.00567843	0.00573263	0.022171	0.00421781	0	0.0173792	0.00540307	0.0421565	0.022551	0.0335746	0.017887	0.0313915	0.0148664	0.0706152	0.0626292	0.0807337	0.109262	0.0481464	0.0140622	0.0161638	0.0313114	0.00511601	0.0115801	0.016754	0.0195777	0.00319101	0.0155521	0.00822278	0.0121217	0	0.0347693	0.0103573	0
M05510_26_000000000-CG9ND_1_1117_20736_13475	OTU75	Uncultured alpha proteobacterium clone SHBC445	GQ350268.1	Uncultured Alphaproteobacterium|SHBC445|Saanich Inlet, 120 m depth|48.5883 N 123.5037 W|24-Apr-2007	99.611	2.39556	0.972882	0.704161	1.20987	0.0287156	0.0453635	0.0513413	0.510736	0.00334863	0.282705	0.00442282	0.0369098	0.32676	0.35917	0.215108	0.21333	0.0868961	0.129674	0.0585508	0.117265	0.0708797	0.0357739	0.035876	0.0624387	0.0441345	0.0219202	0.132403	0.0964072	0.104789	0.0175778	0.0915948	0.0170789	0.015348	0.0289503	0.0478686	0.0335617	0.0638203	0.0559876	0.0520776	0.00808113	0.00427095	0.0312924	0.0103573	0
M05510_26_000000000-CG9ND_1_1101_13870_18712	OTU76	Clone Sp02-3	HQ241788.1	Tsitsikamma favus|Sp02-3|South Africa: Algoa Bay	98.444	0	0	0	0	0	0	0	0	0.00334863	0.0282705	0.0353826	0.0198745	0.0630589	0	0.0253068	0.00646454	0	0.075643	0.28807	0.252571	0.276058	0.268304	0.251132	0.31814	0.0441345	0.17223	0.24866	0.102834	0.0509785	0.133591	0.0161638	0.207794	0.291612	0.196862	0.282425	0.31604	0.306337	0.289269	0.175419	0.133339	0.0213547	0.00347693	0.0517866	0.0996347
M05510_5_000000000-BDRF9_1_1101_13118_15201	OTU77	Uncultured bacterium gene for 16S rRNA, partial sequence, clone: OTU7	LC103281.1	OTU7|surface sample on glacier	99.614	0	0	0	0	0	0	0	0	6.7006	0.0141353	1.63202	0	0	0	0	0	0	0	0	0	0	0	0	0	0	0	0	0	0	0	0	0	0	0	0	0	0	0	0	0.00404057	0.0085419	0	0	0
M05510_26_000000000-CG9ND_1_1111_28345_8331	OTU78	Mangrovitalea sediminis strain M11-4 16S ribosomal RNA, partial sequence	NR_159253.1	M11-4|Zhangzhouibacter Mangrovensis|type strain of Mangrovitalea sediminis|China|mangrove sediment	93.436	0	0	0	0	0	0	0	0	0	0	0.00442282	0	0	0	0	0	0	0	0.00468406	0.00451019	0	0.00298116	0.00448451	0	0	0.0156573	0	0	0	0.0105467	0	0.00284649	0	0.00289503	0	0.00279681	0.00957304	0	0.00274093	0.00808113	0.0085419	0.00695386	0.062144	0
M05510_26_000000000-CG9ND_1_1101_14967_22759	OTU79	Clone W3-25	MF498247.1	W3-25|sea water	99.609	0.00451141	1.83297	1.93985	0.899643	0.0656356	0.0529241	0.0641766	0.053951	0.0100459	0	0.00442282	0.102212	0.229305	0.115289	0.156059	0.193936	0.0868961	0.113464	0.0913392	0.0766733	0.0858017	0.0715478	0.0986591	0.110011	0.145644	0.115864	0.125945	0.170319	0.164264	0.112498	0.145474	0.0654692	0.0741821	0.0579005	0.0622292	0.0699203	0.0797754	0.0839813	0.109637	0.00404057	0	0.00695386	0	0
M05510_5_000000000-BDRF9_1_1101_11719_11505	OTU80	Oscillatoriaceae cyanobacterium UIC 10348	MT174464.1	UIC 10348|P	99.231	0	0	0	0	0	0	0	0	0.97445	0	0.645732	0	0	0	0	0	0	0	0	0	0	0	0	0	0	0	0	0	0	0	0	0	0	0	0	0	0	0	0	0	0	0	0	0
M05510_48_000000000-KB5FL_1_1111_5707_13473	OTU81	Clone E136_A04	KU578616.1	Uncultured bacteria|E136_A04|ocean water	99.615	2.87377	0.427692	0.495184	1.03924	0.22152	0.139871	0.171138	2.2012	0	0.0212029	0	0.00851765	0.0229305	0.00886839	0.0337425	0.0129291	0.0173792	0.00540307	0.00468406	0	0	0	0	0.00297327	0	0.00313146	0.0064587	0	0	0	0	0.00284649	0.002558	0	0	0	0	0	0	0	0	0	0	0
M05510_26_000000000-CG9ND_1_1106_9128_13778	OTU82	Clone FW1W8_P3_H10	MK175495.1	Astrangia poculata|P|FW1W8_P3_H10|USA: Fort Wetherill State Park, Jamestown, RI|Coral tissue, mucus, and skeleton|41.477778 N 71.359444 W|09-Sep-2015	99.609	0.00451141	0	0	0	0	0.00756058	0	0	0.0100459	0	0	0.0312314	0	0.022171	0.00421781	0.00646454	0.104275	0.0594338	0.079629	0.0496121	0.0410356	0.107322	0.103144	0.0802783	0.048548	0.0688921	0.0419815	0.0385629	0.841145	0.0210933	0.177802	0.0939341	0.043486	0.147646	0.0502621	0.0363586	0.0446742	0.0342146	0.0328911	0	0.0170838	0.0104308	0.0103573	0.132846
M05510_26_000000000-CG9ND_1_1107_12026_18138	OTU83	Microbulbifer sp. strain SC100	MK201762.1	SC100|P	99.614	0	0	0	0	0	0	0	0	0.0636239	0.530073	0.442282	0	0.045861	0.101987	0.0590493	0	0.104275	2.66912	0.0140522	0.0135306	0.0111915	0.0119246	0	0.00594654	0.0088269	0	0.0484402	0.00642715	0.00849642	0.397258	0.0107759	0.00569298	0.015348	0.00868508	0.00957373	0.0363586	0.0127641	0.0124417	0.00822278	1.97988	0.0512514	0.288585	0	0
M05510_26_000000000-CG9ND_1_2112_20810_2488	OTU84	Clone H3S3Ac64q	KX936589.1	Baselines Foundational Set|H3S3Ac64q|CALCOFI Line 67-H3 depth of 5m size fraction 3.0-20 um|36.740 N 122.020 W|10-Oct-2007	99.609	0.0135342	2.19016	2.30329	0.408459	0.123067	0.0340226	0.0941257	1.12937	0.00334863	0	0.00442282	0.0567843	0.10892	0.0310394	0.0632671	0.084039	0	0.0216123	0.0327884	0.022551	0.0111915	0.017887	0.026907	0.0237862	0.0353076	0.00626292	0.0161467	0.0385629	0.0113286	0.0351556	0.0269397	0.0142324	0.01279	0.00579005	0.00957373	0.0195777	0.0319101	0.00311042	0.0164456	0	0	0.00347693	0	0
M05510_42_000000000-K3696_1_1101_25705_5299	OTU85	Clone Pol310 16S ribosomal RNA, partial sequence	FJ900506.1	Polymastia sp.|sponge-associated bacterium|Pol310|New Zealand: northeastern, Mathesons Bay	95.385	0	0	0	0	0	0	0	0	0	0	0	0	0	0	0	0	0	0	0	0	0	0	0	0	0	0	0	0	0	0	0	0	0	0	0.00239343	0	0	0	0	0.0161623	0.0085419	0.00347693	0.0103573	0.0332116
M05510_26_000000000-CG9ND_1_1104_22597_23281	OTU86	Uncultured Rhodobacteraceae bacterium clone MESOT754	KP989317.1	MESOT754|Spain|seawater|19-Oct-2004	99.612	0.00451141	0.0140997	0.00454298	0	0.0656356	0.0453635	0.0470629	0.0107902	0.0669725	0.00706764	0.048651	0.0227137	0.0401284	0.368038	0.0927918	0.0387873	1.19917	0.556516	0.0866551	0.0315714	0.0484966	0.0715478	0.0538141	0.0535189	0.119163	0.109601	0.161467	0.0867665	0.0792999	0.00351556	0.0915948	0.0483903	0.028138	0.0752707	0.0741964	0.044749	0.0542472	0.0342146	0.0520776	0.00404057	0.0768771	0.0243385	0.031072	0
M05510_42_000000000-K3696_1_1104_26104_9114	OTU87	Clone MOC-2-569	KY194460.1	MOC-2-569|Atlantic Ocean|ocean water|23-Oct-2010	99.614	0.135342	0.00469991	0	0	2.2029	2.44963	2.41732	0.147466	0	0	0	0	0	0	0	0.00646454	0	0	0	0	0	0	0	0	0	0	0	0	0	0	0	0	0	0	0	0	0	0	0	0	0	0	0	0
M05510_26_000000000-CG9ND_1_1106_6949_9926	OTU88	Clone EzlYy157	KX172941.1	EzlYy157|Gulf of Mexico sediment	99.609	0.0135342	2.05386	1.76267	0.305051	0.0287156	0.0604846	0.0513413	0.205014	0.0736698	0	0.00442282	0.0340706	0.126118	0.0576446	0.109663	0.084039	0.0521376	0.0918522	0.0702609	0.0631427	0.0410356	0.0387551	0.0313915	0.0386525	0.145644	0.075155	0.264807	0.192814	0.124614	0.06328	0.0646552	0.0426973	0.0486021	0.0347403	0.0526555	0.0475458	0.0319101	0.0404355	0.0959325	0	0.00427095	0.00695386	0	0.0332116
M05510_48_000000000-KB5FL_1_1102_24564_6078	OTU89	uncultured bacterium partial 16S rRNA gene, clone EE6-001_A03	HE979562.1	EE6-001_A03|North Sea ice mesocosm experiment	98.81	0.0180457	0.0657987	0.0726876	0.129259	2.3957	1.00178	2.37453	0.151063	0.00669725	0	0	0.00283922	0.0229305	0.0133026	0.0126534	0.0452518	0	0.0108061	0.00468406	0.00451019	0	0.00596232	0	0.00297327	0.00441345	0	0.00322935	0.00321357	0.00283214	0.00703111	0.0107759	0.00284649	0.010232	0.00868508	0.00957373	0.00279681	0.00319101	0.00622084	0.00822278	0	0	0.00347693	0	0
M05510_26_000000000-CG9ND_1_1102_15821_4093	OTU90	Clone E141_A04	KU578423.1	Uncultured bacteria|E141_A04|ocean water	99.609	0.676712	1.04808	0.840451	0.85311	0.418427	0.340226	0.363667	2.16883	0.00334863	0	0	0	0.00573263	0	0.0126534	0.00646454	0	0	0.00468406	0.0270612	0.00373051	0.00596232	0.0134535	0.00297327	0.0088269	0.00313146	0	0.00642715	0.0113286	0.0105467	0	0.00853947	0.002558	0.00289503	0.00239343	0.00279681	0.00319101	0.00933126	0	0.00404057	0	0	0	0
M05510_5_000000000-BDRF9_1_1101_14290_23632	OTU91	Clone EPR3970-MO1A-Bc56	EU491643.1	EPR3970-MO1A-Bc56|seafloor lavas from the East Pacific Rise	93.822	0	0	0	0	0	0	0	0	0.00334863	0	0.31402	0	0	0	0	0	0	0	0	0	0	0	0	0	0	0	0	0	0	0	0	0	0	0	0	0	0	0	0	0.133339	0.0896899	0.0139077	0	0
M05510_48_000000000-KB5FL_1_1117_16170_3293	OTU92	Clone PnB_240	MG013129.1	uncultured Bacteria|PnB_240|USA: Santa Barbara Channel, CA|seawater|34.25 N 119.91 W|20-Feb-2014	99.614	0.112785	0.719086	0.740505	0.056874	1.91164	1.06982	1.81834	0.510736	0.0100459	0	0	0	0	0.00886839	0	0.00646454	0	0	0	0	0	0	0	0	0	0.00626292	0	0	0.00566428	0	0	0	0.002558	0	0	0	0	0	0	0	0	0	0	0
M05510_26_000000000-CG9ND_1_1101_22225_23323	OTU93	Uncultured bacterium gene for 16S ribosomal RNA, partial sequence, clone: a52_11	LC193000.1	a52_11|Pacific Ocean:South Pacific Subtropical Gyre|particle-associated bacterial community in surface seawater|30.00 S 107.00 W|2012-01-13|Shotaro Suzuki	99.609	0.879726	0.0140997	0.0318008	0.155111	0.787628	0.491438	0.87708	0.151063	0.00334863	0.0424058	0	0.00851765	0.0114653	0.00886839	0.00421781	0.00646454	0	0.00540307	0.170968	0.166877	0.175334	0.202719	0.143504	0.184343	0.207432	0.197282	0.264807	0.160679	0.135943	0.232027	0.193966	0.159403	0.143248	0.121591	0.162753	0.167809	0.165933	0.136858	0.252165	0	0	0	0	0
M05510_26_000000000-CG9ND_1_2107_12702_7983	OTU94	Clone DolOr_40377	JQ215905.1	Tursiops truncatus; bottlenose dolphin; dolphin Q|DolOr_40377|bottlenose dolphin mouth	91.188	0	0	0	0	0	0	0	0	0.00669725	0.00706764	0.075188	0.0141961	0	0	0	0.00646454	0	0.0432246	0.0234203	0.0135306	0.0186525	0.0149058	0.0224225	0.00297327	0.0176538	0.178493	0.0193761	0.04499	0.0481464	0.0175778	0.0323276	0.0170789	0.028138	0.00868508	0.0191475	0.0279681	0.00957304	0.0311042	0.0191865	0.092933	0.0726061	0.0278154	0.207147	0.199269
M05510_26_000000000-CG9ND_1_1101_11187_23927	OTU95	Clone Sp02-1	HQ241787.1	Tsitsikamma favus|Sp02-1|South Africa: Algoa Bay	98.031	0	0	0	0	0	0	0	0	0.0100459	0	0	0.139122	0.10892	0.00886839	0.021089	0.0129291	0	0.0270153	0.512905	0.451019	0.503619	0.485929	0.417059	0.425178	0.207432	0.153441	0.174385	0.241018	0.110453	0.123044	0.0915948	0.25903	0.173944	0.211337	0.433211	0.629283	0.558427	0.301711	0.263129	0.00404057	0	0.00695386	0.0207147	0
M05510_48_000000000-KB5FL_1_2103_24697_15259	OTU96	Uncultured Bacteroidetes bacterium clone AGG58-384	AY354892.1	AGG58-384|United Kingdom|Hope Cove coastal seawater|Bacteroidetes 'AGG58 cluster'	100	0.00902283	0.00939982	0.00908595	0	1.43988	4.13942	1.54024	0.00359673	0	0	0	0	0	0	0.00421781	0	0	0	0	0	0	0	0	0	0	0	0	0	0	0	0	0	0	0	0	0	0	0	0	0	0	0	0	0
M05510_26_000000000-CG9ND_1_2105_7317_20838	OTU97	Microbulbifer echini strain Y10-13	MT585189.1	Y10-13|P	99.614	0	0	0	0	0	0.00378029	0	0	0.0167431	0.0565411	0	0.00283922	0	0.869103	0.00421781	0	2.22454	0.102658	0.00234203	0.00451019	0.00746102	0	0	0	0.0088269	0.00313146	0.132403	0.00642715	0.0113286	0.0246089	0.0215517	0	0.00511601	0.00289503	0.00478686	0.00279681	0	0.00311042	0.00822278	3.49105	0.0256257	0.0173847	0	0
M05510_26_000000000-CG9ND_1_1105_4427_5250	OTU98	Clone P2-31	KP639001.1	P2-31|the East China Sea	99.228	1.17297	0.244395	0.281665	0.382607	1.49731	0.638869	1.5873	1.09341	0.0100459	0.0141353	0	0	0.0114653	0.0177368	0.00421781	0.0129291	0	0.0108061	0	0	0.00373051	0.00894348	0.00448451	0	0	0.00313146	0.00322935	0.0160679	0.0113286	0.00351556	0.00538793	0.00284649	0.00511601	0	0	0.00559362	0.00319101	0	0.00274093	0	0	0	0	0
M05510_26_000000000-CG9ND_1_1101_23261_5847	OTU99	Pseudovibrio sp. strain RAR_M1_23	MT229094.1	RAR_M1_23|Rhizophora apiculata|P|Viet Nam	98.837	0	0	0	0	0	0	0	0	2.50477	0.0141353	0.154799	0.00567843	0.0171979	0.0044342	0.0379603	0.00646454	0.0347584	0.075643	0	0.0135306	0.00373051	0	0	0	0.0088269	0	0.0452109	0.0321357	0.00283214	0.00703111	0.0107759	0	0.00511601	0	0	0.0111872	0.0127641	0	0.00274093	1.60815	1.04211	0.00347693	0	0
M05510_26_000000000-CG9ND_1_1104_7745_2902	OTU100	Uncultured bacterium gene for 16S rRNA, partial sequence, clone: MnRy12_49	LC138953.1	MnRy12_49|Japan:Western Pacific|ferromanganese crust	99.615	0	0	0	0	0	0	0.00427844	0	0.00334863	0.00706764	0	0.130604	0.0114653	0.0354736	0.0253068	0.0129291	0.104275	0.167495	0.119444	0.0676529	0.104454	0.158001	0.116597	0.0951446	0.344249	0.397695	0.0193761	0.173533	0.634399	0.0140622	0.237069	0.0853947	0.10232	0.0984309	0.071803	0.089498	0.0925394	0.0715397	0.038373	0.00404057	0	0.00347693	0	0.0332116
M05510_26_000000000-CG9ND_1_1101_4145_10383	OTU101	Tenacibaculum discolor strain TRA12	MT180861.1	TRA12|P	99.606	0.0135342	0.681487	0.890423	0.0310222	0.348689	0.502779	0.380781	0.0179837	0.00669725	0.0494735	0.0176913	0.0511059	0.0286632	0.044342	0.0253068	0.0129291	0.0173792	0.00540307	0.135838	0.252571	0.108185	0.0804913	0.0986591	0.0862248	0.432518	0.144047	0.0581283	0.0867665	0.0311535	0.0175778	0.0377155	0.0797017	0.0665081	0.104221	0.332687	0.109076	0.111685	0.0559876	0.0877097	0	0	0.118216	0	0.0332116
M05510_26_000000000-CG9ND_1_1101_17167_18709	OTU102	Clone Sp02-3	HQ241788.1	Tsitsikamma favus|Sp02-3|South Africa: Algoa Bay	98.444	0	0	0	0	0	0	0	0	0.00669725	0	0.0132685	0.00851765	0.045861	0.0044342	0	0	0	0.0324184	0.243571	0.193938	0.208908	0.229549	0.26907	0.237862	0.0706152	0.137784	0.142091	0.292435	0.0424821	0.0492178	0.188578	0.296035	0.125342	0.220022	0.222589	0.279681	0.232944	0.357698	0.0822278	0.0202028	0	0	0	0
M05510_26_000000000-CG9ND_1_1101_5890_16622	OTU103	Clone FW1B8_P2_C09	MK176199.1	Astrangia poculata|P|FW1B8_P2_C09|USA: Fort Wetherill State Park, Jamestown, RI|Coral tissue, mucus, and skeleton|41.477778 N 71.359444 W|09-Sep-2015	99.225	0	0	0	0	0	0	0	0	0.00669725	0.00706764	0.0132685	0.0624627	0.0343958	0.124158	0.0759205	0.00646454	0.503997	0.378215	0.121786	0.0992242	0.0746102	0.0894348	0.0852056	0.0891981	0.38397	0.341329	0.0387522	0.212096	0.0906285	0.0210933	0.264009	0.0882412	0.135574	0.0897458	0.071803	0.089498	0.0670113	0.0715397	0.0438548	0.101014	0.217818	0.222524	0.0103573	0.199269
M05510_26_000000000-CG9ND_1_1103_23972_11582	OTU104	Marimicrobium arenosum strain CM_D1_29	MT449070.1	CM_D1_29|P	99.228	0.0496256	0	0	0.0103407	0.0123067	0.102068	0.00427844	0.0431608	0.0100459	0	0.00884564	0.0454274	0.0171979	0.217276	0.0632671	0.0193936	0.399722	0.28096	0.208441	0.126285	0.160412	0.146077	0.13902	0.151637	0.375143	0.187888	0.109798	0.231377	0.155768	0.0562489	0.301724	0.148017	0.214872	0.205547	0.177114	0.145434	0.162742	0.0777605	0.137046	0.0525274	0.0170838	0.0660617	0.0103573	0.0664231
M05510_26_000000000-CG9ND_1_1103_19815_7801	OTU105	Clone tet2ect2G6	EU290352.1	Tethya californiana|tet2ect2G6|USA: California, Monterey	92.52	0	0	0	0	0	0	0	0	0.00669725	0	0.0132685	0.0255529	0.00573263	0.00886839	0.00421781	0.0129291	0	0.00540307	0.00702609	0.00451019	0.00373051	0.00596232	0.0134535	0.00297327	0.00441345	0.0125258	0	0.00321357	0.00283214	0	0.0215517	0.011386	0.002558	0.00868508	0.0143606	0.00559362	0.0255281	0.0124417	0.00274093	0.14142	0.00427095	0.166893	0	0.0332116
M05510_26_000000000-CG9ND_1_2104_16924_24891	OTU106	Clone Pol310 16S ribosomal RNA, partial sequence	FJ900506.1	Polymastia sp.|sponge-associated bacterium|Pol310|New Zealand: northeastern, Mathesons Bay	94.656	0	0	0	0	0	0	0.00427844	0	0	0.00706764	0.00442282	0.0255529	0.00573263	0	0.00421781	0.00646454	0	0.0108061	0.00468406	0.00902039	0.0111915	0.017887	0.00896901	0.00594654	0.0308942	0.0187888	0.0452109	0.0385629	0.00849642	0.0140622	0.0107759	0.011386	0.017906	0.0173702	0.0191475	0.0139841	0.0127641	0.00933126	0.00822278	0.0363651	0.0213547	0.0173847	0.0103573	0.0332116
M05510_38_000000000-JLH4P_1_1113_11152_3548	OTU107	Clone Sp02-11	HQ241776.1	Tsitsikamma favus|Sp02-11|South Africa: Algoa Bay	99.603	0	0.258495	0.345266	0.253348	0.0820446	0.0567043	0.145467	1.22649	0.053578	0	0	0.00851765	0.0286632	0.0133026	0.0421781	0	0	0.00540307	0.00468406	0	0	0	0	0	0.00441345	0	0.00322935	0	0	0	0	0	0	0.00868508	0.00239343	0	0.00319101	0.00622084	0.00274093	0	0	0	0	0
M05510_26_000000000-CG9ND_1_2104_13832_18653	OTU108	MAG: Williamsoniiplasma luminosum isolate NJ-2016 chromosome, complete genome	CP027019.1	NJ-2016|Photinus pyralis|symbiont metagenome|Entomoplasma luminosum|USA: Mercer Meadows, Lawrenceville, NJ|40.3065 N 74.7483 W|2016-07-09|Timothy R. Fallon|M. Behringer	89.787	0	0	0	0	0	0	0	0	0.0200918	0	0	0	0	0	0.0970096	0	0	0	0.00234203	0.00451019	0	0.00596232	0	0	0	0	0	0	0	0	0.0377155	0	0.00767401	0	0	0.00279681	0.00957304	0.0653188	0	0	0.00427095	0.052154	0	0
M05510_26_000000000-CG9ND_1_1102_16671_15522	OTU109	Clone Woods-Hole_a3999	KF799334.1	Ciona intestinalis|Woods-Hole_a3999|gut|generated from pooled animals collected (Woods Hole and San Diego USA and Naples Italy) between Spring 2010 and Spring 2012, multiple seasons	99.615	0	0	0	0.0103407	0	0.0226817	0.00855688	0.215804	0.0435321	0.0282705	0.00442282	0.0539451	0.246503	0.563143	0.286811	0.135755	0.816823	0.491679	0.0538667	0.0315714	0.0447661	0.0357739	0.0582986	0.0208129	0.0441345	0.0313146	0.0226054	0.0578443	0.00283214	0.0105467	0.0323276	0.0341579	0.01279	0.0318453	0.0502621	0.0335617	0.0382922	0.0497667	0.0301502	0	0	0	0	0
M05510_26_000000000-CG9ND_1_1104_12511_16227	OTU110	Clone H3S3Bb050	KX934307.1	Baselines Foundational Set|H3S3Bb050|CALCOFI Line 67-H3 depth of 5m size fraction 3.0-20 um|36.740 N 122.020 W|10-Oct-2007	99.609	0	0.0234996	0.00454298	0.341244	0.0246134	0.0113409	0.038506	0.17624	0.00669725	0	0	0.0283922	0.126118	0.0487762	0.0970096	0.116362	0.121655	0.113464	0.224835	0.23453	0.2201	0.199738	0.192834	0.17245	0.12799	0.15031	0.138862	0.151038	0.178425	0.224996	0.199353	0.165096	0.14069	0.173702	0.210622	0.209761	0.191461	0.158631	0.222015	0	0	0.00347693	0	0
M05510_48_000000000-KB5FL_1_1104_20799_18844	OTU111	Mangrovitalea sediminis strain M11-4 16S ribosomal RNA, partial sequence	NR_159253.1	M11-4|Zhangzhouibacter Mangrovensis|type strain of Mangrovitalea sediminis|China|mangrove sediment	93.05	0	0	0	0	0	0	0	0	0	0	0	0	0	0	0	0	0	0	0	0	0	0	0	0	0	0	0	0	0	0	0	0	0	0	0	0	0	0	0	0	0	0	0	0
M05510_5_000000000-BDRF9_1_1102_15657_24332	OTU112	Uncultured Hormoscilla sp. clone Z50	KY697267.1	Dysideidae sp.|Z50|USA: Guam|Dysideidae sponge GUM098|01-Jul-2015	99.615	0	0	0	0	0	0	0	0	0	0	0	0	0	0	0	0	0	0	0	0	0	0	0	0	0.0088269	0	0	0.0899801	0	0	0	0	0	0	0	0	0	0	0	0	0	0	0.0103573	5.67918
M05510_5_000000000-BDRF9_1_1101_14263_17838	OTU113	Clone 70S1Ac5NS184	KX936632.1	Baselines Foundational Set|70S1Ac5NS184|CALCOFI Line 67-70 depth of 10m size fraction 0.1-0.8 um|36.129 N 123.490 W|09-Oct-2007	99.609	0.212036	1.42877	1.69907	0.253348	0.360996	0.275961	0.342275	1.00349	0	0.0282705	0	0.00567843	0	0	0	0.00646454	0	0	0.00234203	0.00451019	0	0	0	0	0	0.00313146	0.00322935	0.00964072	0.0113286	0	0	0	0.002558	0.00289503	0	0	0	0	0	0	0	0	0	0
M05510_26_000000000-CG9ND_1_1101_14882_8066	OTU114	Uncultured bacterium gene for 16S ribosomal RNA, partial sequence, clone: a52_6	LC192995.1	a52_6|Pacific Ocean:South Pacific Subtropical Gyre|particle-associated bacterial community in surface seawater|30.00 S 107.00 W|2012-01-13|Shotaro Suzuki	99.609	0.753406	0.0187996	0.0181719	0.0103407	0.397916	0.226817	0.355111	0.248175	0	0.0353382	0	0	0	0	0.00421781	0	0	0	0.168626	0.171387	0.167873	0.160983	0.112113	0.127851	0.176538	0.134653	0.242201	0.167106	0.11895	0.1582	0.150862	0.125246	0.130458	0.130276	0.117278	0.139841	0.118068	0.0933126	0.161715	0	0	0.00347693	0	0.0332116
M05510_26_000000000-CG9ND_1_1102_12231_17521	OTU115	Uncultured Gammaproteobacteria bacterium clone DFS2_D09	KX524550.1	DFS2_D09|Italy: Aeolian Volcanic Archipelago - Southern Tyrrhenian Sea|Fe(II)_rich hydrothermal vent from Southern Tyrrhenian Sea Deep 211m|38.67 N 15.13 E|12-Nov-2013|La Cono V.	99.228	0.0180457	0	0	0	0	0.0189014	0.00427844	0.00719347	0.00334863	0.00706764	0	0.0539451	0	0.0354736	0.0126534	0	0	0.0216123	0.119444	0.0676529	0.126837	0.113284	0.112113	0.0951446	0.313355	0.197282	0.0355228	0.141397	0.29171	0.03164	0.3125	0.0768552	0.2558	0.144751	0.0813767	0.114669	0.0638203	0.0559876	0.0411139	0.00404057	0	0.00347693	0	0.132846
M05510_42_000000000-K3696_1_1101_12364_20346	OTU116	Uncultured actinobacterium clone PCE4	KF597097.1	Poecillastra compressa|uncultured actinobacterium|PCE4|marine sponge	94.636	0	0	0	0	0	0	0	0	0	0	0	0	0	0	0	0	0	0	0	0	0	0	0	0	0	0	0	0	0	0	0	0	0	0	0	0	0	0	0	0	0	0	0	0
M05510_26_000000000-CG9ND_1_1112_19050_3518	OTU117	Clone PS114	MG002077.1	PS114|India|subsurface seawater|17-Feb-2015	99.615	0.00451141	0.00469991	0	0.0155111	0.00410223	0	0	0.0179837	0.00334863	0.0424058	0.00884564	0.0369098	0.338225	0.310394	0.531444	0.232724	1.37296	0.680787	0	0	0	0.00298116	0.00896901	0	0	0.00313146	0.00322935	0.00642715	0.00849642	0.00351556	0.00538793	0	0.002558	0.0115801	0.00957373	0.00559362	0.00319101	0.00622084	0	0	0	0	0	0
M05510_26_000000000-CG9ND_1_1101_2819_10238	OTU118	uncultured bacterium partial 16S rRNA gene	LR635272.1	Wastewater treatment system	99.617	0.0180457	0	0.00454298	0.0258518	0.00820446	0.00378029	0	0.0287739	0.177477	0	0.0132685	0.0198745	0.0687916	0.146328	0.0674849	0.0193936	0.573514	0.232332	0.0538667	0.0676529	0.0447661	0.0506797	0.0313915	0.0475723	0.110336	0.0532348	0.0290641	0.125329	0.0254893	0.00351556	0.161638	0.0398508	0.020464	0.0839558	0.0670161	0.0503426	0.0606293	0.037325	0.0630413	0.0161623	0.0384385	0.0799694	0	0
M05510_48_000000000-KB5FL_1_1104_20444_9556	OTU119	Polaribacter sp. HaHa719 partial 16S rRNA gene, isolate HaHa_7_19	LR722905.1	HaHa_7_19|Coastal marine surface water|54.18 N 7.9 E	100	0.0135342	1.06688	0.831365	0.056874	0.283054	0.189014	0.213922	0.676186	0.026789	0	0	0	0.0114653	0.0044342	0.00843562	0	0	0.00540307	0.0117102	0	0.00373051	0.00596232	0.00448451	0	0	0.00313146	0.0129174	0.00642715	0.00849642	0.0140622	0	0.00569298	0.020464	0.00579005	0.00478686	0.00279681	0.00638203	0	0.00548186	0	0	0	0	0
M05510_5_000000000-BDRF9_1_1101_10739_14282	OTU120	Clone SeaWat_24329	JQ196183.1	SeaWat_24329|USA: San Diego, CA|seawater; next to dolphin C|Feb-2008	99.609	0.0315799	1.17028	1.36289	0.418799	0.3692	0.533021	0.402173	0.377657	0	0	0.00442282	0	0	0	0	0	0	0	0.00468406	0.00902039	0	0.00596232	0	0.00297327	0	0.00939438	0.00322935	0.00642715	0	0.00351556	0.0161638	0	0	0.00289503	0	0.00559362	0	0	0	0	0	0	0	0.0332116
M05510_26_000000000-CG9ND_1_1103_4847_6235	OTU121	Vibrio alginolyticus strain GS_MYPK1 chromosome 1, complete sequence	CP054700.1	0	99.614	0.0225571	0.0563989	0.0817736	0.0878962	0.0410223	0.0907269	0.0598982	0.147466	0.0200918	0.0141353	0	0.039749	0.0229305	0.110855	0.421781	0.0258582	0.0868961	0.118868	0.105391	0.0586325	0.186525	0.0387551	0.107628	0.0535189	0.467826	0.0469719	0.729833	0.13497	0.181257	0.0105467	0.0431034	0.0227719	0.03837	0.0347403	0.0382949	0.0223745	0.0446742	0.0279938	0.496108	0.00404057	0.00427095	0.0104308	0.134645	0
M05510_5_000000000-BDRF9_1_1101_7513_19879	OTU122	Uncultured Acinetobacter sp. clone 12H-18	KC917674.1	Callinectes sapidus|12H-18|USA: Charleston Harbor, Charleston, SC|hemolymph|22-Jun-2010|C.E. Givens	99.614	0.0135342	0	0.0408868	3.98118	0.00410223	0.00378029	0.00427844	0	0.00334863	0.0848116	0	0	0.0114653	0	0	0	0	0	0	0	0	0	0	0	0	0	0	0	0	0	0	0	0	0	0	0	0	0	0	0.0323245	0	0.365078	0	0
M05510_26_000000000-CG9ND_1_2109_25877_11676	OTU123	Clone SeaWat_67481	JQ197550.1	SeaWat_67481|USA: San Diego, CA|seawater; next to dolphin H|May-2008	100	0.0947397	0.352493	0.299836	0.186133	0.242031	0.211696	0.141189	0.579074	0.0736698	0.0212029	0.0221141	0.0113569	0.166246	0.0753813	0.109663	0.161614	0.104275	0.118868	0.0140522	0.0180408	0.0111915	0.0149058	0.017938	0.00594654	0.0353076	0.00939438	0.0452109	0.0417765	0.0481464	0.0210933	0.0107759	0.00569298	0.020464	0.00868508	0.00478686	0.00559362	0.00319101	0.00622084	0.0274093	0	0	0	0	0
M05510_5_000000000-BDRF9_1_1102_8745_15432	OTU124	Puniceicoccaceae bacterium HaHa3166 partial 16S rRNA gene, isolate HaHa_3_166	LR722956.1	HaHa_3_166|Coastal marine surface water|54.18 N 7.9 E	99.615	0.0180457	2.29826	2.02162	0	0	0.0302423	0	0.00359673	0	0.00706764	0	0	0	0	0	0.00646454	0	0	0.00936812	0	0	0	0	0.00594654	0.0132404	0	0	0	0.00283214	0.00703111	0.00538793	0	0.002558	0	0	0.00559362	0.00319101	0.00311042	0	0.00404057	0	0	0	0.0332116
M05510_42_000000000-K3696_1_1101_11076_24310	OTU125	Clone T17_38	KM586695.1	T17_38|mud flat	99.225	0	0	0	0	0	0	0	0	0	0	0	0	0	0	0	0	0	0	0	0	0	0	0	0	0	0	0	0	0	0	0	0	0	0	0	0	0	0	0	0	0	0	0	0
M05510_26_000000000-CG9ND_1_1103_22567_13492	OTU126	Clone LMC-3604-L2H11	KF616636.1	LMC-3604-L2H11|Hydrate Ridge, OR|06-Aug-2010	98.462	0	0	0	0	0	0	0	0	0	0	0	0.00851765	0	0	0.0126534	0.0387873	0	0.0324184	0.0140522	0.00902039	0.00746102	0.0327927	0.00896901	0.00594654	0.0970959	0.00626292	0.0064587	0.00321357	0.390835	0.00351556	0.0431034	0.0170789	0.028138	0.0173702	0.00957373	0.00839043	0.0127641	0.00622084	0	0	0	0	0	0
M05510_26_000000000-CG9ND_1_1119_18637_23505	OTU127	Clone ExkYy120	KX173231.1	ExkYy120|Gulf of Mexico sediment	99.615	0.00451141	0	0	0	0	0.00378029	0.00427844	0	0.00669725	0	0	0.00567843	0.0229305	0.0753813	0.0295247	0	0.0521376	0.0486276	0.0117102	0.0180408	0.00746102	0.00894348	0.0134535	0.0178396	0.0132404	0.00626292	0.0129174	0.00964072	0.00849642	0.0105467	0.0484914	0.00569298	0.00767401	0.00579005	0.016754	0.0195777	0.00638203	0.00311042	0.0109637	0	0.0085419	0.0139077	0	0
M05510_42_000000000-K3696_1_1101_10531_13126	OTU128	MAG: uncultured Pseudohongiella sp. isolate a4754dd5-d0ed-4b7c-86ec-6798c57e134a genome assembly, chromosome: 1	OX638378.1	a4754dd5-d0ed-4b7c-86ec-6798c57e134a|sponge metagenome|1|Sponge: Oscarella lobularis	99.615	0.108274	0.0704987	0.154461	0.056874	0.0205111	0.0113409	0	0.125886	0	0	0	0.00283922	0	0	0	0	0	0	0.00468406	0.00451019	0	0.00298116	0	0	0	0.00313146	0	0	0.00283214	0	0	0	0	0.00579005	0.00478686	0	0.00319101	0.00311042	0.00274093	0	0	0	0	0
M05510_26_000000000-CG9ND_1_2106_27335_13428	OTU129	Clone H3S3Ac5ZZ	KX935303.1	Baselines Foundational Set|H3S3Ac5ZZ|CALCOFI Line 67-H3 depth of 5m size fraction 3.0-20 um|36.740 N 122.020 W|10-Oct-2007	99.614	0.148877	0	0.0136289	0.0310222	0.0123067	0.0151212	0.0342275	0.478366	0.0334863	0.077744	0.00442282	0.0227137	0.0229305	0.155197	0.0379603	0.0258582	0.208551	0.108061	0.0187362	0.022551	0.00746102	0.0119246	0.035876	0.0267594	0.048548	0.0187888	0.0258348	0.0610579	0.0396499	0.00703111	0.0269397	0.00569298	0.015348	0.0347403	0.0143606	0	0.00638203	0.00933126	0.0109637	0.0161623	0.0256257	0.111262	0	0
M05510_26_000000000-CG9ND_1_1101_13353_25121	OTU130	Clone Sp02-3	HQ241788.1	Tsitsikamma favus|Sp02-3|South Africa: Algoa Bay	97.276	0	0	0	0	0	0	0	0	0	0	0	0.0340706	0.0630589	0	0.00421781	0	0	0.0108061	0.281044	0.275122	0.212639	0.208681	0.291493	0.267594	0.12799	0.122127	0.106568	0.109262	0.0481464	0.210933	0.0969828	0.148017	0.209756	0.162121	0.260884	0.32443	0.264854	0.217729	0.17816	0	0	0.0104308	0.0414293	0
M05510_26_000000000-CG9ND_1_1106_25619_15288	OTU131	uncultured bacterium partial 16S rRNA gene, clone EE6-001_A03	HE979562.1	EE6-001_A03|North Sea ice mesocosm experiment	99.603	0.0315799	0.0939982	0.0545157	0.0930665	1.54654	0.412052	1.27925	0.133079	0.0200918	0.00706764	0	0.00851765	0.0286632	0	0.0126534	0.0129291	0	0.0162092	0.00234203	0	0	0.00298116	0	0.00891981	0	0	0.00322935	0.00321357	0.00283214	0	0	0	0	0	0.00239343	0	0	0	0.00822278	0	0	0	0	0
M05510_5_000000000-BDRF9_1_1101_14016_22494	OTU132	Uncultured Algibacter sp. clone SMU041	OQ000892.1	P|SMU041|South Korea: Saemanguem|mud flat|22-Apr-2022	98.819	0	0	0	0	0	0	0	0	0	0	0.00442282	0	0	0	0	0	0	0	0	0	0	0	0	0	0	0	0	0	0	0	0	0	0	0	0	0	0	0	0	0	0.00427095	0	0	0
M05510_26_000000000-CG9ND_1_2113_12440_13082	OTU133	Uncultured Flavobacteriaceae bacterium clone 861_WTL ; 16S-23S ribosomal RNA intergenic spacer, complete sequence; and 23S ribosomal RNA gene, partial sequence	KP887672.1	861_WTL|Spain: Mediterranean Sea|coastal surface Mediterranean waters|41.67 N 2.80 E	99.618	0.365425	0.333694	0.404325	0.863451	0.0574312	0.0831664	0.038506	0.643815	0.00334863	0.00706764	0.0398054	0.0482667	0.126118	0.0842497	0.0759205	0.0646454	0.0173792	0.081046	0.0257623	0.0180408	0.0261136	0.00894348	0.0224225	0.0208129	0.0220673	0.00939438	0.0258348	0.0417765	0.0141607	0.0281245	0.0215517	0.011386	0.020464	0.0231602	0.0239343	0.0223745	0.0159551	0.00622084	0.0575595	0	0	0.00695386	0	0.0332116
M05510_38_000000000-JLH4P_1_1109_15234_23867	OTU134	Uncultured OM60 clade bacterium clone 11_23_10XMG05_OM60_4 small subunit ribosomal RNA gene, partial sequence	KX371485.1	11_23_10XMG05_OM60_4|seawater	99.614	0.0225571	1.23138	1.05397	0.170622	0.336383	0.287302	0.393617	0.51793	0	0	0	0	0	0	0.00421781	0.00646454	0	0.00540307	0	0	0	0	0	0.00297327	0.00441345	0	0.00322935	0.00321357	0.0141607	0	0	0	0.00767401	0	0	0	0	0	0	0	0	0	0	0
M05510_26_000000000-CG9ND_1_1108_11253_12807	OTU135	Uncultured gamma proteobacterium clone FII-OX008	JQ579657.1	FII-OX008|Spain: Cies islands-Galicia|sediments from Figueiras Beach|42.135615 N 8.535018 W|Jun-2007	99.606	0	0	0	0	0	0	0	0	0.00334863	0.0424058	0.0442282	0.0851765	0.0114653	0.168499	0.0253068	0.0193936	0.139034	0.0702399	0.0632348	0.0631427	0.0373051	0.0536609	0.0852056	0.0713585	0.335422	0.378906	0.0226054	0.106048	0.135943	0.00703111	0.18319	0.0740087	0.0869721	0.0839558	0.0622292	0.0615299	0.0542472	0.0217729	0.0246683	0.0484868	0.0128128	0.0764925	0	0.199269
M05510_26_000000000-CG9ND_1_2106_28130_15019	OTU136	uncultured bacterium partial 16S rRNA gene	LR640991.1	Wastewater treatment system	99.617	0.0315799	0	0.00908595	0	0	0.00378029	0	0.00719347	0	0.282705	0.00442282	0.0283922	0.171979	0.345867	0.126534	0.103433	0.712548	0.270153	0.00702609	0	0.00373051	0.0119246	0.00448451	0.00594654	0.0220673	0.00939438	0.0355228	0.0514172	0.0396499	0	0	0.00569298	0.002558	0.00579005	0.00239343	0	0.00638203	0.00311042	0.00548186	0.0363651	0.213547	0.250339	0	0.0332116
M05510_42_000000000-K3696_1_1117_10441_7721	OTU137	Clone SeaWat_30555	JQ196818.1	SeaWat_30555|USA: San Diego, CA|seawater; next to dolphin E|Jan-2008	100	0	0	0	0.00517036	0.00410223	0	0	0.15466	0	0	0	0.0312314	0.00573263	0.00886839	0	0.0193936	0	0.00540307	0.0468406	0.0811835	0.0335746	0.056642	0.017938	0.0416258	0.14123	0.0469719	0.0452109	0.0289222	0.0396499	0.123044	0.0646552	0.0341579	0.02558	0.0550055	0.0406884	0.0643267	0.0414832	0.0311042	0.0603004	0	0	0	0	0
M05510_26_000000000-CG9ND_1_1101_4046_19098	OTU138	Uncultured bacterium gene for 16S rRNA, partial sequence, clone: MnRy21_18	LC138995.1	MnRy21_18|Japan:Western Pacific|ferromanganese crust	95.785	0	0	0	0	0	0	0	0	0.0301376	0.0212029	0.0309598	0.00851765	0	0.00886839	0	0	0.0173792	0	0	0.00451019	0.00373051	0.00596232	0.00448451	0.00891981	0	0.00626292	0	0.00321357	0.00283214	0	0.0107759	0.00569298	0.002558	0	0.00478686	0.00279681	0	0.00311042	0.00822278	0.0888925	0.222089	0.257293	0.0725013	0.0996347
M05510_48_000000000-KB5FL_1_1101_15530_17247	OTU139	Candidatus Midichloria sp. Ixholo2 partial 16S rRNA gene, isolate Ixholo2	FM992373.1	Ixholo2|Ixodes holocyclus|Australia	89.883	0	0	0	0	0	0	0	0	0	0	0	0	0	0	0	0	0	0	0	0	0	0	0	0	0	0	0	0	0	0	0	0	0	0	0	0	0	0	0	0	0	0	0	0
M05510_42_000000000-K3696_1_1106_26055_19753	OTU140	Uncultured bacterium partial 16S rRNA gene, clone C1/GW1046	HG423464.1	Astrosclera willeyana|C1/GW1046|Egypt:Red Sea, Dahab|sponge tissue	95.367	0	0	0	0	0	0	0	0	0	0	0	0	0	0	0	0	0	0	0.0234203	0.0135306	0.00746102	0.0119246	0.00896901	0.0178396	0.00441345	0	0.0064587	0.00964072	0.00283214	0.0281245	0	0.0170789	0	0.0260552	0.0119672	0.0139841	0.00957304	0.0311042	0.00822278	0.0121217	0.00427095	0	0.0103573	0
M05510_26_000000000-CG9ND_1_1101_25456_9946	OTU141	Clone Sp02-3	HQ241788.1	Tsitsikamma favus|Sp02-3|South Africa: Algoa Bay	98.054	0.00451141	0	0	0	0	0	0	0	0.0334863	0.0424058	0.0442282	0.235655	0.206375	0.0620788	0.0548315	0.084039	0.0173792	0.145883	0.0726029	0.112755	0.111915	0.056642	0.0448451	0.107038	0.12799	0.0626292	0.0581283	0.0128543	0.0283214	0.108982	0.080819	0.119553	0.133016	0.0839558	0.0694095	0.117466	0.130832	0.136858	0.14801	0.319205	0.166567	0.0799694	0.331434	0.199269
M05510_48_000000000-KB5FL_1_1101_15700_6118	OTU142	Clone tet2ect2G6	EU290352.1	Tethya californiana|tet2ect2G6|USA: California, Monterey	92.913	0	0	0	0	0	0	0	0	0	0	0	0.0113569	0	0.0044342	0	0	0.0347584	0.0216123	0.00234203	0	0.00373051	0	0	0	0	0	0	0	0.00283214	0	0	0	0	0	0	0	0.00638203	0.00311042	0.00274093	0.0646491	0	0.0730155	0.0414293	0.0332116
M05510_26_000000000-CG9ND_1_1114_21676_5902	OTU143	Uncultured gamma proteobacterium clone HAL-T-13	EU350870.1	Haliclona simulans|uncultured gamma-proteobacterium|HAL-T-13	99.614	0.00451141	0	0	0	0	0	0	0	0	0.0212029	0	0.0227137	0.00573263	0	0	0	0	0	0.0866551	0.0586325	0.115646	0.0298116	0.0538141	0.160557	0.0220673	0.040709	0.0516696	0.0771258	0.0424821	0.1582	0.118534	0.0967806	0.046044	0.0347403	0.0478686	0.0223745	0.0351012	0.0808709	0.038373	0	0	0	0.331434	0.597808
M05510_26_000000000-CG9ND_1_1101_22609_11215	OTU144	Clone CH2AB89	HQ276720.1	CH2AB89|salt marsh sediments|33.7518 S 71.7203 W|14-Dec-2004	100	0	0	0	0	0	0	0	0.00359673	0.00334863	0.0212029	0	0.0227137	0	0.0044342	0.0126534	0	0	0.0216123	0.077287	0.0856937	0.0708797	0.134152	0.112113	0.0802783	0.110336	0.19415	0.0355228	0.0642715	0.436149	0.0175778	0.134698	0.0654692	0.0613921	0.0926408	0.088557	0.0727171	0.0574383	0.059098	0.0301502	0.00808113	0	0.0799694	0.0103573	0.0664231
M05510_26_000000000-CG9ND_1_1103_14482_17915	OTU145	MAG: Candidatus Tyloplasma litorale Fukuoka2020 DNA, complete genome	AP027078.1	Fukuoka2020|Tylos granuliferus|crustacean metagenome|reference material of Candidatus Tyloplasma litorale|Japan:Fukuoka|whole body of Tylos granuliferus|2020-10	98.81	0	0	0	0	0	0	0	0	0	0	0	0	0	0	0	0	0	0	0	0	0	0	0	0	0	0	3.98179	0	0	0	0	0	0	0	0	0	0	0	0	0	0	0	0	0
M05510_26_000000000-CG9ND_1_2101_26942_11575	OTU146	Clone 70S8Bc5hr	KX936485.1	Baselines Foundational Set|70S8Bc5hr|CALCOFI Line 67-70 depth of 10m size fraction 0.8-3.0 um|36.129 N 123.490 W|09-Oct-2007	99.609	0.130831	0.371293	0.354352	1.17367	0.201009	0.245719	0.205365	0.345286	0.00334863	0.00706764	0	0.0369098	0.045861	0.00886839	0.0126534	0.0258582	0	0	0.00936812	0.0180408	0.0111915	0.0208681	0.00896901	0.0118931	0.0088269	0.00939438	0.0161467	0.00642715	0.019825	0	0.00538793	0.00853947	0.002558	0.0115801	0.0215409	0.0111872	0.00957304	0.0124417	0.0219274	0	0	0	0	0
M05510_42_000000000-K3696_1_1102_21268_23539	OTU147	Mycolicibacterium sp. strain YH-1	MT649294.1	YH-1|P|South Korea|soil	99.617	0.0135342	0	0	0	0.00410223	0	0.00427844	0	0	0.00706764	0.0221141	0.00283922	0.0114653	0.0133026	0.0295247	0.00646454	0.22593	0.0270153	0.00234203	0.00451019	0.00746102	0.00298116	0	0	0	0	0.0064587	0.00964072	0.0254893	0.00351556	0.00538793	0.00569298	0	0.00289503	0.00478686	0.0139841	0.00319101	0.00933126	0.0109637	0.0161623	0.0469804	0.0834463	0.0103573	0
M05510_26_000000000-CG9ND_1_1104_19770_21827	OTU148	Clone 155D1Bc4lO	KX936178.1	Baselines Foundational Set|155D1Bc4lO|CALCOFI Line 67-155 depth of 86m size fraction 0.1-0.8 um|33.286 N 129.428 W|06-Oct-2007	99.219	2.04367	0.0892983	0.0136289	0.0930665	0.0123067	0.302423	0.0128353	0.0827249	0.00334863	0.169623	0	0.00567843	0.0515937	0.0266052	0.0548315	0.0129291	0	0.00540307	0.0327884	0.0180408	0.0335746	0.0357739	0.0224225	0.0386525	0.0220673	0.00939438	0.0193761	0.0192814	0.0254893	0.00703111	0.0269397	0.0142324	0	0.00868508	0.00957373	0.0335617	0.0191461	0.0311042	0.0328911	0.00404057	0.00427095	0.00347693	0	0
M05510_26_000000000-CG9ND_1_1102_26773_10090	OTU149	Maritimimonas rapanae strain A31 16S ribosomal RNA, partial sequence	NR_116269.1	A31|Tenacibaculum marinus|type strain of Maritimimonas rapanae	98.039	0	0	0	0	0	0	0	0	0	0.00706764	0.00442282	0.0709804	0	0.0044342	0.0168712	0	0	0.0162092	0.196731	0.22551	0.287249	0.211662	0.197318	0.16353	0.0617883	0.191019	0.129174	0.0803394	0.116118	0.0175778	0.0915948	0.139478	0.442534	0.196862	0.201048	0.173402	0.146787	0.102644	0.0822278	0	0	0	0	0
M05510_26_000000000-CG9ND_1_1115_19638_9766	OTU150	Mangrovitalea sediminis strain M11-4 16S ribosomal RNA, partial sequence	NR_159253.1	M11-4|Zhangzhouibacter Mangrovensis|type strain of Mangrovitalea sediminis|China|mangrove sediment	93.05	0	0	0	0	0	0	0	0	0	0	0	0	0	0	0	0	0	0	0	0.00451019	0.00373051	0	0	0	0	0.00626292	0	0	0.00283214	0.00703111	0	0.00284649	0	0.00289503	0	0	0	0.00311042	0.00274093	0.00404057	0	0	0.0103573	0
M05510_26_000000000-CG9ND_1_1102_29116_16221	OTU151	Uncultured Bacteroidetes bacterium gene for 16S rRNA, partial sequence, clone:KB35	AB074939.1	KB35|synonym:uncultured CFB group bacterium	99.603	0.0631598	0	0	0.0103407	0.972228	0.797641	1.34343	0.0971118	0	0	0.00442282	0	0.00573263	0	0	0	0	0	0	0.00902039	0.00746102	0.0119246	0	0.00297327	0	0.00939438	0.00322935	0.00642715	0.00283214	0	0.0107759	0	0	0.00579005	0.00239343	0.00279681	0.0127641	0.00622084	0.00822278	0	0	0	0	0
M05510_5_000000000-BDRF9_1_1101_6021_6147	OTU152	Clone E127_B07	KU578351.1	Uncultured bacteria|E127_B07|ocean water	99.618	2.47225	0	0	0.0155111	0.0328178	0.0302423	0.0470629	0.118692	0.0200918	0.53714	0	0.00283922	0.00573263	0.00886839	0	0.00646454	0	0.0108061	0.0187362	0	0.0111915	0.00596232	0.017938	0.00891981	0.0088269	0	0.0129174	0.00642715	0.019825	0.0281245	0.0107759	0.00284649	0.00767401	0.0173702	0.00239343	0.00279681	0.00638203	0.00311042	0.00822278	0.00404057	0	0	0.0103573	0
M05510_26_000000000-CG9ND_1_1101_15110_10474	OTU153	Clone Sp02-3	HQ241788.1	Tsitsikamma favus|Sp02-3|South Africa: Algoa Bay	98.054	0	0	0	0	0	0	0	0	0	0	0	0	0.0229305	0	0	0	0	0	0.0819711	0.0811835	0.0969932	0.0655855	0.156958	0.157583	0.0264807	0.0782865	0.0839631	0.128543	0.00849642	0.0175778	0.0700431	0.16225	0.03837	0.107116	0.117278	0.103482	0.105303	0.152411	0.0356321	0	0.00427095	0	0	0
M05510_26_000000000-CG9ND_1_1101_10094_16741	OTU154	Shigella sonnei strain SE6-1 chromosome, complete genome	CP055292.1	SE6-1|South Korea:Jeonju|stream sediment|2017-05-12	99.614	0.00451141	0.00939982	0.0636017	0	0	0	0	0	0.0167431	0	0.0221141	0	0	0.00886839	0	0.297369	0	0	0.12647	0.0811835	0.108185	0.12819	0.0941746	0.0921714	0.180952	0.34446	0.39398	0.0996208	0.184089	0.0984356	0.204741	0.227719	0.0792981	0.0926408	0.122065	0.109076	0.0989214	0.108865	0.156233	0	0.00427095	0	0	0.0332116
M05510_26_000000000-CG9ND_1_1101_4220_17887	OTU155	Clone LX 76	JF514261.1	LX 76|China: Xiaomaidao Island, Qingdao|sea	99.219	0	0	0	0	0	0	0	0	0	0	0	0.0567843	0	0.0177368	0.00843562	0.0129291	0.0347584	0.0378215	0.0632348	0.0586325	0.0708797	0.137133	0.0807211	0.0445991	0.158884	0.17223	0.0419815	0.0771258	0.178425	0.0175778	0.145474	0.0597763	0.0946461	0.0607956	0.0526555	0.0391554	0.0638203	0.0559876	0.0328911	0.00808113	0	0.0139077	0	0
M05510_26_000000000-CG9ND_1_1104_11664_13143	OTU156	Clone UVO8_H02	KU578750.1	Uncultured bacteria|UVO8_H02|ocean water	99.615	0.0180457	0.00469991	0.00908595	0.00517036	0	0	0	0.0791282	0.0435321	0.134285	0.0265369	0.0312314	0.0859895	0.164065	0.113881	0.0387873	0.45186	0.226929	0.0187362	0.022551	0.00746102	0.00894348	0.00448451	0.00891981	0.0132404	0.00313146	0.00322935	0.0160679	0.0141607	0.00351556	0.0269397	0	0.010232	0.0144751	0.00957373	0.0139841	0.00957304	0.00933126	0	0.0121217	0.0683352	0.0417232	0	0
M05510_26_000000000-CG9ND_1_1105_5757_19584	OTU157	Clone E132_A03	KU578379.1	Uncultured bacteria|E132_A03|ocean water	99.609	0.577461	0.051699	0.0908595	0.191303	0.172294	0.12475	0.213922	0.0143869	0.0100459	0.0141353	0.00442282	0.00567843	0.045861	0.00886839	0.021089	0.0258582	0	0.0108061	0.100707	0.0992242	0.0559576	0.074529	0.0717521	0.0624387	0.0970959	0.0939438	0.132403	0.106048	0.0991249	0.116013	0.0969828	0.0597763	0.0613921	0.0694806	0.100524	0.0867012	0.0829664	0.0684292	0.120601	0	0	0	0	0
M05510_5_000000000-BDRF9_1_1103_4068_5767	OTU158	Clone KD1-64	AY218564.1	KD1-64	99.609	0	0	0	0	0	0	0	0	2.57174	0	0.636886	0	0	0	0	0	0	0	0	0	0	0	0	0	0	0	0	0	0	0	0	0	0	0	0	0	0	0	0	0	0	0	0	0
M05510_48_000000000-KB5FL_1_1118_10244_22598	OTU159	Halieaceae bacterium strain LSUCC0730	MK603695.1	LSUCC0730|P	99.614	0.225571	0.145697	0.0954025	0.558399	0.767117	0.419612	0.705943	0.312916	0	0.00706764	0.00442282	0.00283922	0.00573263	0.022171	0.021089	0.0193936	0.0173792	0	0	0.00451019	0.00373051	0.0119246	0.0134535	0	0	0.00313146	0.00322935	0.0160679	0.0113286	0.00703111	0.0161638	0	0.002558	0	0	0	0.00319101	0.00622084	0	0	0	0	0	0
M05510_26_000000000-CG9ND_1_1106_9031_21940	OTU160	Clone Sp02-1	HQ241787.1	Tsitsikamma favus|Sp02-1|South Africa: Algoa Bay	99.608	0	0	0	0	0	0	0	0	0.0435321	0.0989469	0.0132685	0.156157	0.137583	0.0753813	0.130752	0.226259	0.191171	0.0864491	0.0444986	0.0405917	0.0261136	0.0268304	0.0627831	0.032706	0.0308942	0.0594977	0.0355228	0.0257086	0.0226571	0.0140622	0.0538793	0.0426973	0.017906	0.0636906	0.0191475	0.0335617	0.0319101	0.0248834	0.0438548	0.0202028	0.0640642	0.052154	0.673226	0.498173
M05510_26_000000000-CG9ND_1_1114_23033_23551	OTU161	Clone tet2ect2G6	EU290352.1	Tethya californiana|tet2ect2G6|USA: California, Monterey	92.52	0	0	0	0	0	0	0	0.00359673	0	0	0.00442282	0.0312314	0	0.00886839	0.00421781	0.0129291	0.0173792	0.00540307	0.00936812	0	0	0	0	0.00594654	0	0	0	0.00321357	0	0	0.00538793	0.00284649	0	0	0	0	0.00319101	0	0	0.0686896	0.0085419	0.12517	0.0725013	0.0332116
M05510_26_000000000-CG9ND_1_1102_7610_15333	OTU162	Endozoicomonas sp. Ez302 partial 16S rRNA gene, isolate Ez302	HE818343.1	Ez302|Sarcotragus spinosulus|Portugal:Algarve, Gale Alta, Armacao de Pera|marine sponge|37.04 N 8.19 W|16-Jun-2010	99.614	0.00451141	0	0	0	0	0	0.00427844	0	0.0100459	0	0.0221141	0.0141961	0	0.022171	0.00843562	0.0129291	0.0173792	0.0270153	0.0468406	0.0270612	0.130568	0.0596232	0.0582986	0.0713585	0.0220673	0.0187888	0.0516696	0.0257086	0.167096	0.101951	0.0377155	0.0939341	0.02558	0.0897458	0.23695	0.0671235	0.0319101	0.183515	0.0548186	0.0202028	0.00427095	0.0278154	0.258933	0.0996347
M05510_26_000000000-CG9ND_1_1101_17749_17900	OTU163	Uncultured bacterium gene for 16S rRNA, partial sequence, clone: MnRy12_49	LC138953.1	MnRy12_49|Japan:Western Pacific|ferromanganese crust	99.615	0	0	0	0	0	0	0	0	0.00334863	0.00706764	0	0.0738196	0	0.0044342	0.00421781	0	0.0347584	0.0378215	0.0562087	0.103734	0.0559576	0.104341	0.0941746	0.0683852	0.308942	0.216071	0.0419815	0.125329	0.274717	0.00351556	0.204741	0.0683157	0.11511	0.0405304	0.0741964	0.0727171	0.0606293	0.0497667	0.0520776	0	0.00427095	0	0	0
M05510_26_000000000-CG9ND_1_1115_6634_7915	OTU164	Clone FW1W8_P5_F03	MK175789.1	Astrangia poculata|P|FW1W8_P5_F03|USA: Fort Wetherill State Park, Jamestown, RI|Coral tissue, mucus, and skeleton|41.477778 N 71.359444 W|09-Sep-2015	99.606	0.00451141	0.00469991	0	0	0	0	0	0	0.00334863	0	0	0.0340706	0.0114653	0.0620788	0.0168712	0.116362	0.104275	0.0594338	0.0351305	0.0360815	0.0261136	0.0298116	0.0313915	0.0445991	0.220673	0.206676	0.0193761	0.0803394	0.124614	0.0105467	0.0431034	0.0313114	0.0639501	0.0231602	0.0239343	0.0167809	0.0191461	0.0186625	0.0109637	0	0.0085419	0.0452001	0	0.0332116
M05510_48_000000000-KB5FL_1_1106_4776_14759	OTU165	Clone BF-3	KY236008.1	BF-3|marine microbial mat	99.615	0.0496256	0.0986981	0.0999455	0.248177	0.60713	0.601066	0.560476	0.356077	0.00334863	0	0	0.0283922	0.0114653	0.0177368	0.00843562	0.00646454	0	0	0.0163942	0.00902039	0.014922	0.017887	0.00448451	0.00297327	0.00441345	0.00313146	0.0129174	0.00321357	0.0113286	0	0.0215517	0.00569298	0.010232	0.0231602	0.00239343	0.00559362	0.00319101	0.00622084	0.00822278	0	0.00427095	0	0	0.0332116
M05510_26_000000000-CG9ND_1_2113_13186_23900	OTU166	Microbulbifer hydrolyticus strain IRE-31 chromosome, complete genome	CP047491.1	IRE-31|type strain of Microbulbifer hydrolyticus|Georgia: Athens|enrichment community growing on the high-molecular-weight fraction of a black liquor sample from Federal Paper Board Company Inc., Augusta, Ga|1997-04-01	100	0	0	0	0	0	0	0	0	0.472156	0.0918793	0.0663423	0	0.0171979	0.0310394	0.0295247	0.084039	0.104275	0.221526	0	0	0.00373051	0	0.00896901	0	0.0088269	0	0.0419815	0.00321357	0	0.224996	0.00538793	0	0	0.00289503	0	0.00559362	0.0159551	0.00311042	0.00548186	0.537395	1.07628	0.121693	0.093216	0
M05510_42_000000000-K3696_1_2109_27258_15670	OTU167	Clone PnB_125_R	MG013020.1	uncultured Bacteria|PnB_125_R|USA: Santa Barbara Channel, CA|seawater|34.25 N 119.91 W|13-Sep-2012	99.609	0.0135342	1.01988	1.27203	0.0413629	0.0615334	0.0378029	0.0770119	0.453189	0	0	0.00884564	0.00283922	0	0.00886839	0.00421781	0.0129291	0	0.00540307	0.00702609	0.0135306	0.0111915	0	0.0134535	0.00594654	0.00441345	0.00626292	0.00968804	0.00642715	0.00849642	0.00703111	0	0	0	0.00289503	0	0.00559362	0	0.00311042	0	0	0	0	0	0
M05510_26_000000000-CG9ND_1_1104_26234_14025	OTU168	Oceaniferula marina strain N1E253 16S ribosomal RNA, partial sequence	NR_173618.1	P|N1E253|Verrucomicrobiaceae bacterium|type strain of Oceaniferula marina|sediment	99.615	0	0	0.00454298	0.00517036	0	0.0415832	0	0.19782	0.0200918	0	0.00884564	0.0113569	0.0343958	0.0665129	0.0927918	0.0129291	0.0695169	0.0378215	0.0491826	0.0180408	0.0373051	0.0149058	0.0224225	0.0237862	0.12799	0.100207	0.0129174	0.183174	0.124614	0	0.075431	0.0199254	0.02558	0.0347403	0.00239343	0.0195777	0.0255281	0.00933126	0.00274093	0.0323245	0.0085419	0.0382462	0.0103573	0.0664231
M05510_5_000000000-BDRF9_1_1101_12931_2108	OTU169	Uncultured alpha proteobacterium clone BH2-32	JQ862030.1	Ectyomyxilla methanophila|uncultured Alphaproteobacteria|BH2-32	96.124	0	0	0	0	0	0.00378029	0	0	0	0	0	0	0	3.33895	0	0	0	0	0	0	0	0	0	0	0	0	0	0	0	0	0	0	0	0	0	0	0	0	0	0	0	0	0	0
M05510_26_000000000-CG9ND_1_1114_22735_6128	OTU170	Clone 70S3Ab0AJ	KX932753.1	Baselines Foundational Set|70S3Ab0AJ|CALCOFI Line 67-70 depth of 10m size fraction 3.0-20 um|36.129 N 123.490 W|09-Oct-2007	99.603	0.0857169	1.10918	1.01763	0.0206815	0.053329	0.0151212	0.0812904	0.604251	0	0	0	0	0	0	0	0	0	0	0.00702609	0.00451019	0	0.00298116	0	0.00594654	0.0220673	0.00313146	0.00968804	0.00964072	0.00283214	0.00351556	0.00538793	0.00569298	0.002558	0.00579005	0.00478686	0	0	0.00311042	0.00548186	0	0	0	0	0
M05510_5_000000000-BDRF9_1_1103_14911_9355	OTU171	Uncultured Flavobacteriaceae bacterium clone MESOT348	KP989528.1	uncultured Flavobacteriaceae|MESOT348|Spain|seawater|19-Oct-2004	100	0	0.0281995	0.0408868	0.703169	0.00410223	0.0151212	0.0128353	0.125886	0.00669725	0	0	0.079498	0.332493	0.177368	0.248851	0.232724	0.0347584	0.14048	0.00936812	0.0180408	0.022383	0.0268304	0.00896901	0.0118931	0.0397211	0.0313146	0.0322935	0.0257086	0.0141607	0.00703111	0.0215517	0.00569298	0.010232	0.0173702	0.0215409	0.00559362	0.00957304	0.0155521	0.0219274	0	0	0	0	0
M05510_26_000000000-CG9ND_1_2107_25638_3676	OTU172	Clone SeaWat_55190	JQ199880.1	SeaWat_55190|USA: San Diego, CA|seawater; next to dolphin Y|May-2008	99.234	0	0	0	0	0	0	0	0.00719347	0.00669725	0.212029	0.0619195	0.0198745	0.103187	0.0753813	0.130752	0.0129291	0.0347584	0.0648368	0	0.00451019	0.00373051	0	0.00448451	0	0	0	0	0.00321357	0	0	0.00538793	0	0	0	0	0	0	0	0.00822278	0	0.00427095	0.00347693	0	0.0332116
M05510_26_000000000-CG9ND_1_1102_25635_21963	OTU173	Uncultured bacterium partial 16S rRNA gene, clone 30ANG3	AJ633956.1	Photololigo edulis|30ANG3|Taiwan|host's accessory nidamental gland	99.213	0	0	0	0	0	0	0	0.00359673	0	0	0	0.00567843	0	0	0.00843562	0	0	0.00540307	0.170968	0.193938	0.242483	0.208681	0.161442	0.130824	0.0926825	0.0876808	0.0775044	0.13497	0.0339857	0.0386711	0.366379	0.108167	0.314634	0.188177	0.189081	0.134247	0.118068	0.111975	0.0794869	0	0	0	0	0
M05510_26_000000000-CG9ND_1_1109_11248_6860	OTU174	Clone Woods-Hole_a1557	KF798440.1	Ciona intestinalis|Woods-Hole_a1557|gut|generated from pooled animals collected (Woods Hole and San Diego USA and Naples Italy) between Spring 2010 and Spring 2012, multiple seasons	99.612	0.28873	0.554589	0.367981	0.124089	0.250236	0.26084	0.213922	0.611445	0	0.0353382	0.00442282	0	0.00573263	0	0	0	0	0	0.00468406	0.00451019	0.00373051	0.00298116	0	0.00891981	0.0088269	0.0156573	0.0161467	0.022495	0.0339857	0.00351556	0.00538793	0.011386	0.002558	0.00868508	0.0143606	0.00279681	0	0.00311042	0.0109637	0	0	0	0	0
M05510_48_000000000-KB5FL_1_2113_16077_3240	OTU175	Clone H3SA1b05D	KX934670.1	Baselines Foundational Set|H3SA1b05D|CALCOFI Line 67-H3 depth of 5m size fraction 0.1-0.8 um|36.740 N 122.020 W|10-Oct-2007	99.609	0.148877	0.211496	0.249864	0.480844	0.233827	0.219257	0.222479	0.953135	0	0	0	0.00283922	0.00573263	0.0044342	0	0	0	0	0	0	0	0	0	0	0	0	0	0	0	0	0	0	0	0	0	0	0	0	0	0	0	0.00347693	0.0103573	0
M05510_42_000000000-K3696_1_1106_23584_23802	OTU176	Clone Woods-Hole_a3703	KF798737.1	Ciona intestinalis|Woods-Hole_a3703|gut|generated from pooled animals collected (Woods Hole and San Diego USA and Naples Italy) between Spring 2010 and Spring 2012, multiple seasons	93.05	0	0	0	0	0	0	0	0	0.0301376	0.0353382	0	0.0454274	0.0515937	0.0576446	0.00843562	0.109897	0.0173792	0.934731	0.0234203	0.00902039	0.0186525	0.0149058	0.00896901	0.0297327	0.0176538	0.00939438	0.0322935	0.00321357	0.00849642	0	0.0107759	0.0199254	0.002558	0.0144751	0.0359015	0.0251713	0.0255281	0.0311042	0.0356321	0.0848519	0.222089	0.0278154	0	0.0332116
M05510_48_000000000-KB5FL_1_1102_10729_13437	OTU177	Clone GoM_Sponge_Bac87	MH885627.1	P|GoM_Sponge_Bac87|Mexico: Gulf of Mexico|Sponge-covered asphalt|21.90 N 93.44 W	96.525	0	0	0	0	0	0	0	0	0	0	0	0	0	0	0	0.00646454	0	0	0	0	0	0	0	0	0	0	0	0	0.0169928	0	0	0	0	0	0	0	0	0	0	0	0	0	0	0
M05510_5_000000000-BDRF9_1_1101_15066_7201	OTU178	Halomonas sp. strain SM24M-05.2	KY914044.1	SM24M-05.2	99.614	0.00902283	0.780185	2.0716	0	0.106658	0.147431	0.0684551	0	0	0	0	0	0	0	0	0	0	0	0	0	0	0	0	0	0	0	0	0	0	0	0	0	0	0	0	0	0	0	0	0	0	0	0	0
M05510_48_000000000-KB5FL_1_1103_28228_17507	OTU179	MAG: Gammaproteobacteria bacterium isolate f2056530-3023-4fc6-a5f8-b9ce68973d47 genome assembly, chromosome: 4	OY728596.1	f2056530-3023-4fc6-a5f8-b9ce68973d47|sea squirt metagenome|4|Tunicate: Trididemnum miniatum	96.552	0	0	0	0	0	0	0	0	0	0	0	0	0	0	0	0	0	0	0	0	0	0	0	0	0	0	0	0	0	0	0	0	0	0	0	0	0	0	0	0	0	0	0	0
M05510_26_000000000-CG9ND_1_1112_15539_24579	OTU180	uncultured bacterium partial 16S rRNA gene	LR640110.1	Wastewater treatment system	99.614	0	0	0	0	0.00820446	0.0151212	0	0	0	0	0	0.0227137	0	0.0620788	0.021089	0.00646454	0.0347584	0.113464	0.0234203	0.0180408	0.0522271	0.0149058	0.0313915	0.0297327	0.0926825	0.0626292	0.00968804	0.0642715	0.0538106	0.00351556	0.0538793	0.0142324	0.033254	0.0405304	0.0263278	0.0223745	0.0191461	0.0124417	0.0191865	0.00404057	0	0.00347693	0	0.0332116
M05510_26_000000000-CG9ND_1_1101_15438_21255	OTU181	Uncultured Flavobacteriaceae bacterium partial 16S rRNA gene, clone M3_53	LK937149.1	M3_53|river sediment	99.219	0	0	0	0	0	0	0	0	0	0.0141353	0	0.0113569	0.00573263	0.0133026	0.00421781	0	0	0	0.177994	0.216489	0.156681	0.137133	0.125566	0.175423	0.132404	0.100207	0.0871924	0.04499	0.0792999	0.0175778	0.193966	0.130938	0.296728	0.167912	0.136426	0.167809	0.165933	0.0870918	0.0712641	0	0	0.00347693	0	0
M05510_26_000000000-CG9ND_1_2112_2514_16818	OTU182	Uncultured bacterium gene for 16S rRNA, partial sequence, clone: E12D200E42 (OTU076)	AB974149.1	E12D200E42 (OTU076)|Japan: East China Sea|Seawater in East China Sea|31.500 N 128.501 E|2008-05-28	99.228	0.12632	0.0281995	0.00454298	0.977199	0.00820446	0	0	0.169047	0	0.0141353	0.00442282	0.0113569	0	0.0177368	0.00843562	0.00646454	0	0.0162092	0.0913392	0.0496121	0.0932627	0.074529	0.0627831	0.0683852	0.0353076	0.0187888	0.0322935	0.0353493	0.0538106	0.0492178	0.0592672	0.0626228	0.017906	0.0984309	0.0646227	0.0531394	0.0414832	0.0622084	0.0931915	0.00404057	0	0.00347693	0	0
M05510_38_000000000-JLH4P_1_2108_9887_6199	OTU183	Uncultured Lentisphaerae bacterium clone HAL-T-18	EU350875.1	Haliclona simulans|uncultured Lentisphaerae bacterium|HAL-T-18	92.308	0	0	0	0	0	0	0	0	0.00669725	0.00706764	0	0.0198745	0.0171979	0.0399078	0.021089	0.0969681	0.330205	0	0.0117102	0.00451019	0.0111915	0.0208681	0.0134535	0.00891981	0.0397211	0.0125258	0.0226054	0.0642715	0.0141607	0.0457022	0	0.011386	0.010232	0.00868508	0.00478686	0.0139841	0.00957304	0.0404355	0.0274093	0.113136	0	0.048677	0.124288	0.0664231
M05510_26_000000000-CG9ND_1_1101_14795_10130	OTU184	Uncultured Cytophagaceae bacterium clone MESOT1031	KP989517.1	MESOT1031|Spain|seawater|19-Oct-2004	99.609	0.00902283	0.0563989	0.109031	0.0103407	0.0861468	0.0642649	0.149745	0.730137	0	0	0	0.00851765	0	0	0.00421781	0.0129291	0	0	0.0468406	0.0451019	0.0484966	0.0238493	0.0224225	0.0475723	0.0529614	0.034446	0.0226054	0.022495	0.0424821	0.0738267	0.0700431	0.0341579	0.015348	0.0636906	0.0382949	0.0503426	0.0478652	0.0155521	0.038373	0	0	0	0	0
M05510_26_000000000-CG9ND_1_1113_9798_3792	OTU185	Flagellimonas onchidii strain XY-359 16S ribosomal RNA, partial sequence	NR_175416.1	XY-359|type strain of Muricauda onchidii|Flagellimonas sp. XY-359|China|20-Mar-2017	99.609	0	0	0	0	0	0	0	0	0.00334863	0	0	0.0170353	0.00573263	0.0133026	0.00421781	0.0129291	0.0173792	0.00540307	0.159258	0.0947141	0.104454	0.143096	0.161442	0.0981179	0.0970959	0.162836	0.0322935	0.453114	0.0538106	0.0140622	0.0646552	0.0939341	0.0690661	0.0926408	0.131639	0.12306	0.0765843	0.0902022	0.0603004	0.00404057	0	0.00695386	0.062144	0
M05510_48_000000000-KB5FL_1_1106_12014_19658	OTU186	Clone E4_E11	KU578500.1	Uncultured bacteria|E4_E11|ocean water	99.614	0.0225571	0	0	0	0.750708	1.27396	0.898473	0.0611445	0	0	0	0	0	0	0	0	0	0	0	0	0	0	0	0	0	0	0	0	0	0	0	0	0	0	0	0	0	0	0	0	0	0	0	0
M05510_48_000000000-KB5FL_1_1101_27959_15631	OTU187	Candidatus Midichloria sp. Ixholo2 partial 16S rRNA gene, isolate Ixholo2	FM992373.1	Ixholo2|Ixodes holocyclus|Australia	89.494	0	0	0	0	0	0	0	0	0	0	0	0	0	0	0	0	0	0	0	0	0	0	0	0	0	0	0	0	0	0	0	0	0	0	0	0	0	0	0	0	0	0	0	0
M05510_5_000000000-BDRF9_1_1102_19559_24874	OTU188	Photobacterium frigidiphilum strain QS39	MK439554.1	QS39|P	99.614	0.193991	0.0140997	0.0272579	0.129259	0.0123067	0.0529241	0.0213922	0.107902	0	0.0636087	0.0884564	0.0511059	0.0745242	0.505498	0.0379603	0	0.139034	0.594338	0.0163942	0	0.0111915	0	0.017938	0.0118931	0.0662018	0.0187888	0.0387522	0.0385629	0.0169928	0.00703111	0.00538793	0	0.002558	0	0.00239343	0	0	0.00622084	0.00822278	0	0.00427095	0	0.0103573	0
M05510_48_000000000-KB5FL_1_1101_22880_13819	OTU189	Clone tet2ect2G6	EU290352.1	Tethya californiana|tet2ect2G6|USA: California, Monterey	92.126	0	0	0	0	0	0	0	0	0	0	0	0.0141961	0	0	0	0	0	0	0.00234203	0	0.00373051	0.00298116	0.0134535	0.00297327	0.00441345	0	0	0	0	0	0.00538793	0.00284649	0.002558	0.00289503	0.00239343	0.0111872	0.00957304	0.00311042	0.00274093	0.00404057	0	0.0104308	0.0103573	0
M05510_26_000000000-CG9ND_1_1107_16913_2158	OTU190	Clone 70S8Bb05Z	KX933101.1	Baselines Foundational Set|70S8Bb05Z|CALCOFI Line 67-70 depth of 10m size fraction 0.8-3.0 um|36.129 N 123.490 W|09-Oct-2007	99.618	0.0857169	0.493491	0.531528	0.268859	0.0123067	0.0189014	0.0171138	0.230191	0.00334863	0	0	0.0113569	0.0687916	0.0532104	0.0421781	0.0323227	0	0.0324184	0.0210783	0.022551	0.014922	0.0268304	0.0224225	0.0208129	0.0397211	0.0187888	0.0516696	0.102834	0.0283214	0.0246089	0.0215517	0.0170789	0.010232	0.0347403	0.0239343	0.0335617	0.0191461	0.0248834	0.0328911	0	0	0.00347693	0	0
M05510_38_000000000-JLH4P_1_2105_21789_8989	OTU191	Clone FW1B8_P1_G06	MK176147.1	Astrangia poculata|P|FW1B8_P1_G06|USA: Fort Wetherill State Park, Jamestown, RI|Coral tissue, mucus, and skeleton|41.477778 N 71.359444 W|09-Sep-2015	98.842	0	0	0	0	0	0	0	0	0	0	0.0132685	0.00851765	0	0.0177368	0	0.0129291	0.0695169	0.0324184	0.00702609	0	0.00746102	0.00298116	0.017938	0.00297327	0.0132404	0.00939438	0	0.00321357	0.0877963	0	0.00538793	0.0170789	0.010232	0	0.00239343	0	0	0.00311042	0	0.00404057	0.0085419	0.0173847	0.0103573	0.0332116
M05510_26_000000000-CG9ND_1_1107_28826_16289	OTU192	Uncultured gamma proteobacterium clone PMHS14	JN106640.1	Mussismilia sp.|Uncultured gamma-proteobacterium|PMHS14	99.228	0.00451141	0	0.00454298	0	0.00410223	0.00756058	0	0	0.00669725	0	0.00442282	0.0170353	0.00573263	0.00886839	0.00421781	0.00646454	0	0.00540307	0.0515247	0.0405917	0.0783407	0.0476985	0.0403606	0.0386525	0.0220673	0.0313146	0.0322935	0.022495	0.116118	0.108982	0.0215517	0.0199254	0.00767401	0.0202652	0.0191475	0.0251713	0.0127641	0.0279938	0.00274093	0.00404057	0	0.00695386	0.341792	0.830289
M05510_5_000000000-BDRF9_1_1102_15635_24650	OTU193	Uncultured bacterium gene for 16S ribosomal RNA, partial sequence, clone: f86_6	LC193105.1	f86_6|Pacific Ocean:Equatorial Pacific Region|free-living bacterial community in surface seawater|0.00 N 115.00 W|2012-02-07|Shotaro Suzuki	99.615	2.04367	0	0.0136289	0.0775555	0.188702	0.0982875	0.183973	0.172643	0	0.0353382	0	0	0	0	0	0	0	0	0.00234203	0	0	0	0	0	0.0088269	0	0.00322935	0	0	0	0	0	0	0	0	0	0	0	0	0	0	0	0	0
M05510_26_000000000-CG9ND_1_1101_23502_6419	OTU194	Clone E133_D05	KU578376.1	Uncultured bacteria|E133_D05|ocean water	99.231	0.103763	0.267895	0.127203	0.0982369	0.0943512	0.0680452	0.0299491	0.115095	0.00334863	0.00706764	0.00442282	0.0255529	0.0114653	0	0.0126534	0	0	0.00540307	0.074945	0.0902039	0.0820712	0.0685667	0.0852056	0.0683852	0.048548	0.0438404	0.0484402	0.0610579	0.0736356	0.0281245	0.12931	0.0597763	0.020464	0.0521105	0.0550489	0.0671235	0.0542472	0.0622084	0.0411139	0.00404057	0	0.00695386	0	0
M05510_26_000000000-CG9ND_1_1101_12398_3709	OTU195	Clone CS_52	JN594683.1	CS_52|India: Sundarban|mangrove soil	98.842	0.00902283	0	0	0	0	0	0.00855688	0	0.0100459	0.00706764	0	0.0454274	0.00573263	0.0399078	0	0	0.0173792	0.0486276	0.0843131	0.121775	0.0932627	0.101359	0.107628	0.0654119	0.163298	0.0532348	0.0355228	0.147824	0.141607	0.0210933	0.258621	0.0569298	0.104878	0.110011	0.100524	0.0699203	0.0606293	0.0653188	0.0603004	0.0121217	0	0.0104308	0	0.0332116
M05510_42_000000000-K3696_1_1105_2693_10040	OTU196	Clone E4_B07	KU578705.1	Uncultured bacteria|E4_B07|ocean water	99.615	0	0	0.00454298	0.0517036	0.00820446	0.026462	0.00427844	0.0359673	0.026789	0.0212029	0.0176913	0.0369098	0.166246	0.314828	0.21089	0.122826	0.503997	0.313378	0	0	0	0.00298116	0	0	0.00441345	0	0	0.0128543	0	0	0.0107759	0	0.00511601	0.00289503	0.00239343	0.00279681	0	0	0.00548186	0.00808113	0.00427095	0	0	0
M05510_5_000000000-BDRF9_1_1101_18482_11386	OTU197	Clone BL_Apr2011_2,5m_A06	KF816911.1	BL_Apr2011_2,5m_A06|water, 2,5 m depth, The Big Lake, Mljet, southern Adriatic Sea, NE Mediterranean; April 2011	100	0.117297	0.681487	0.740505	0.0982369	0.209214	0.0756058	0.19253	0.456785	0.00334863	0	0	0	0.00573263	0	0.00421781	0	0	0	0.00702609	0	0	0.00596232	0.00448451	0	0	0.00313146	0.00322935	0.00642715	0.0141607	0.00351556	0.00538793	0.00284649	0.002558	0.00289503	0.00478686	0.00559362	0	0.00311042	0.00274093	0	0	0	0	0
M05510_42_000000000-K3696_1_1116_7418_2994	OTU198	Mangrovitalea sediminis strain M11-4 16S ribosomal RNA, partial sequence	NR_159253.1	M11-4|Zhangzhouibacter Mangrovensis|type strain of Mangrovitalea sediminis|China|mangrove sediment	93.436	0	0	0	0	0	0	0	0	0	0	0	0	0	0	0	0	0	0	0	0	0.00373051	0.00298116	0	0	0	0.0125258	0	0	0	0.00351556	0	0	0	0	0	0.00559362	0	0	0	0.00404057	0.00427095	0	0.0103573	0
M05510_48_000000000-KB5FL_1_1102_11728_24848	OTU199	Clone tet2ect2G6	EU290352.1	Tethya californiana|tet2ect2G6|USA: California, Monterey	93.307	0	0	0	0	0	0	0	0	0	0	0.00442282	0.00851765	0	0	0	0	0	0.00540307	0	0	0	0	0	0	0	0	0.0064587	0	0.00283214	0	0.00538793	0	0	0	0.00239343	0	0.00319101	0.00311042	0	0.0484868	0.00427095	0.0730155	0.0725013	0.0332116
M05510_26_000000000-CG9ND_1_1101_1851_14727	OTU200	Cytophaga sp. I-1858 gene for 16S ribosomal RNA, partial sequence	AB073590.2	MBIC:I-1858|Japan:Okinawa|isolated from green alga	99.213	0.00902283	0	0	0	0	0.00756058	0	0	0	0	0	0	0	0	0	0	0	0	0.189704	0.148836	0.164142	0.104341	0.17938	0.139744	0.0088269	0.0501033	0.0581283	0.0257086	0.0169928	0.0175778	0.172414	0.0882412	0.585783	0.110011	0.0861636	0.139841	0.194652	0.111975	0.0849688	0	0	0	0	0
M05510_26_000000000-CG9ND_1_2106_4574_18991	OTU201	Clone JS29_B01	KT318660.1	JS29_B01|ocean water	99.203	0.0225571	0	0	0.00517036	0	0	0	0	0.0100459	0.742102	0.075188	0.0227137	0.114653	0.19067	0.206673	0.0387873	0.208551	0.124271	0	0.00902039	0	0.00596232	0.00448451	0.0118931	0.00441345	0.00313146	0.0193761	0.00321357	0.00283214	0.00351556	0.0107759	0.00284649	0	0	0.00239343	0.00559362	0.00638203	0.0124417	0.0109637	0	0.00427095	0.0104308	0	0
M05510_5_000000000-BDRF9_1_1101_22608_6619	OTU202	Clone 155D8Bc668	KX936734.1	Baselines Foundational Set|155D8Bc668|CALCOFI Line 67-155 depth of 86m size fraction 0.8-3.0 um|33.286 N 129.428 W|06-Oct-2007	99.615	0.392493	0.333694	0.340723	0.0465333	0.0697379	0.0793861	0.0641766	1.04665	0	0.0424058	0	0	0.00573263	0.0044342	0	0	0	0	0.00468406	0	0.00373051	0	0.00448451	0	0	0	0	0.00321357	0.00849642	0	0	0	0.00511601	0	0.00478686	0	0	0.00311042	0.00274093	0	0	0	0	0
M05510_48_000000000-KB5FL_1_1116_23587_12072	OTU203	Clone PnB_075	MG012972.1	uncultured Bacteria|PnB_075|USA: Santa Barbara Channel, CA|seawater|34.25 N 119.91 W|13-Sep-2012	99.228	0.500767	0.173897	0.12266	0.211985	0.389712	0.13609	0.337997	0.366867	0.00669725	0.00706764	0.00442282	0.00567843	0.0401284	0.0354736	0.00421781	0.0323227	0	0	0.00468406	0.00451019	0	0	0	0	0.0088269	0.00626292	0.0064587	0.00642715	0.0113286	0.00703111	0	0	0	0.00868508	0.00478686	0.00839043	0.00319101	0	0.00822278	0	0	0	0	0
M05510_26_000000000-CG9ND_1_1103_25299_8948	OTU204	MAG: Halarcobacter sp. isolate cd427b1f-7c2e-48dd-9f6e-f81188dbe24a genome assembly, chromosome: 1	OY787454.1	cd427b1f-7c2e-48dd-9f6e-f81188dbe24a|ciliate metagenome|1|Ciliate: Plagiopyla sp. strain F1A	99.614	0.00902283	0	0.0136289	0.0258518	0.00820446	0	0.00427844	0	0.00669725	0	0	0.00567843	0.00573263	0	0.00421781	0.698171	0	0.0108061	0.0234203	0.0180408	0.0261136	0.00596232	0.026907	0.00594654	0.101509	0.00313146	0.44565	0.0192814	0.0141607	0.0351556	0.0646552	0.00853947	0.01279	0.00579005	0.00957373	0.00839043	0.0127641	0.581649	0.112378	0.00404057	0.0768771	0	0.0103573	0.166058
M05510_5_000000000-BDRF9_1_1101_11005_23983	OTU205	Uncultured Winogradskyella sp. clone OTU137	MK588871.1	P|OTU137|Mexico|gut microbiome of Litopenaeus vannamei	100	0	0.0187996	0.0136289	0.0155111	0.319974	0.306203	0.312326	0.233788	0.00669725	0	0.00884564	0.0539451	0.0171979	0.0709471	0.0253068	0.0193936	0.0173792	0.0162092	0.0421565	0.0270612	0.0447661	0.0238493	0.0134535	0.0267594	0.048548	0.0250517	0.0258348	0.04499	0.00849642	0.0246089	0.0215517	0.011386	0.028138	0.0202652	0.0119672	0.0251713	0.0287191	0.00622084	0.0356321	0	0	0	0	0
M05510_48_000000000-KB5FL_1_1106_20633_10967	OTU206	Clone PnB_225	MG013112.1	uncultured Bacteria|PnB_225|USA: Santa Barbara Channel, CA|seawater|34.25 N 119.91 W|20-Feb-2014	99.614	0.0721826	0.484091	0.308922	0.0413629	0.500472	0.52168	0.38506	0.0863216	0	0.00706764	0	0	0.0171979	0	0	0.0193936	0	0	0.00234203	0	0	0.00298116	0	0	0	0.00626292	0	0.00964072	0	0	0	0.00284649	0	0.00289503	0	0	0	0	0	0	0	0	0	0
M05510_26_000000000-CG9ND_1_1104_28528_7838	OTU207	Clone Sp02-1	HQ241787.1	Tsitsikamma favus|Sp02-1|South Africa: Algoa Bay	98.031	0	0	0	0	0	0	0	0	0	0.0141353	0.00442282	0.0482667	0.0229305	0.0133026	0.0253068	0.00646454	0.0347584	0.0108061	0.110075	0.126285	0.111915	0.0924159	0.147989	0.160557	0.0838556	0.0532348	0.0452109	0.0899801	0.0651392	0.0246089	0.080819	0.0540833	0.0511601	0.0521105	0.117278	0.153825	0.130832	0.0839813	0.0603004	0	0.00427095	0.00347693	0	0
M05510_26_000000000-CG9ND_1_1101_12862_20704	OTU208	Clone Sp02-3	HQ241788.1	Tsitsikamma favus|Sp02-3|South Africa: Algoa Bay	97.665	0	0	0	0	0	0	0	0	0.0167431	0.0353382	0.0309598	0.147639	0.103187	0.044342	0.021089	0.0581809	0	0.0972552	0.0398145	0.0541223	0.0969932	0.0417362	0.0538141	0.0624387	0.0353076	0.040709	0.0226054	0.0353493	0.0283214	0.0667956	0.0484914	0.0853947	0.0895301	0.0636906	0.0574424	0.0755139	0.0893484	0.0995334	0.0794869	0.197988	0.132399	0.0347693	0.186432	0.0664231
M05510_42_000000000-K3696_1_1102_15477_8963	OTU209	Uncultured bacterium gene for 16S rRNA, partial sequence, clone: MnRy21_18	LC138995.1	MnRy21_18|Japan:Western Pacific|ferromanganese crust	96.169	0	0	0	0	0	0	0	0	0	0	0	0	0	0	0	0	0	0	0	0	0	0	0	0	0	0	0	0	0	0	0	0	0	0	0	0	0	0	0	0	0	0	0	0
M05510_26_000000000-CG9ND_1_1119_20859_21995	OTU210	Clone Sp02sw-31	HQ241812.1	Tsitsikamma favus|Sp02sw-31|South Africa: Algoa Bay	99.614	0	0	0	0	0	0	0	0	0	0.0141353	0	0.0113569	0.0171979	0.0133026	0.00843562	0.0129291	0.0347584	0.178301	0.0234203	0.0135306	0.0186525	0.00596232	0.0313915	0.0208129	0.00441345	0.00626292	0.0129174	0.0353493	0.00566428	0.0140622	0.0323276	0.011386	0.00767401	0.0144751	0.0071803	0.0251713	0.00957304	0.00622084	0.0191865	0.101014	0.119587	0.0382462	0.134645	0.0332116
M05510_26_000000000-CG9ND_1_1102_19838_6557	OTU211	Clone E52L1	MG022631.1	Haliotis rufescens|E52L1|USA|shell endolith|similar to INSD accession number KM203444.1	99.234	0.00451141	0	0.00454298	0	0	0	0	0.0395641	0	0	0	0.0255529	0	0	0.00421781	0	0	0.0162092	0.0983653	0.0766733	0.0932627	0.0864536	0.0807211	0.112984	0.247153	0.203545	0.0322935	0.109262	0.121782	0.00351556	0.0377155	0.0740087	0.0486021	0.0810607	0.0789833	0.0699203	0.0765843	0.0404355	0.0520776	0	0	0	0	0.0664231
M05510_26_000000000-CG9ND_1_1103_12485_19180	OTU212	Clone SeaWat_15359	JQ195215.1	SeaWat_15359|USA: San Diego, CA|seawater; next to dolphin A|Jan-2008	99.219	0.0902283	0.455891	0.0454298	0.160281	0.0123067	0.0642649	0.00855688	0.0899184	0.00669725	0.00706764	0	0.0312314	0.171979	0.217276	0.143405	0.084039	0.0173792	0.0378215	0.0187362	0.0270612	0.0335746	0.0149058	0.0224225	0.0148664	0.0264807	0.00626292	0.0161467	0.022495	0.0169928	0	0.0269397	0.0142324	0.002558	0.00868508	0.0239343	0.0139841	0.00638203	0.0248834	0.00822278	0	0	0.00347693	0	0
M05510_5_000000000-BDRF9_1_1102_8644_22963	OTU213	Uncultured gamma proteobacterium clone SHAG428	GQ348862.1	Uncultured Gammaproteobacterium|SHAG428|Saanich Inlet, 100 m depth|48.5883 N 123.5037 W|14-Nov-2006	93.487	0	0	0	0	0	0	0	0	0	0	0	0	0	0	0	0	0	0	0	0	0	0	0	0	0	0	0	0	0	0	0	0	0	0	0	0	0	0	0	0.00404057	0.00427095	0	0	0
M05510_26_000000000-CG9ND_1_1103_18863_24762	OTU214	Uncultured Flavobacteriales bacterium clone sum.119 small subunit ribosomal RNA gene, partial sequence	KX601745.1	sum.119|SUM|Argentina: Chubut province|surface sea water|43.44 S 65.11 W|Feb-2010	99.237	0.0135342	0.352493	0.354352	0.201644	0.0123067	0.0340226	0.0128353	0.0863216	0	0	0	0.00851765	0.0343958	0.0354736	0.0295247	0.0581809	0	0.0378215	0.0327884	0.0496121	0.0410356	0.0417362	0.035876	0.0386525	0.0397211	0.0219202	0.0419815	0.115689	0.0538106	0.0597645	0.0484914	0.0426973	0.028138	0.0202652	0.0406884	0.0643267	0.0414832	0.0404355	0.0438548	0.00404057	0	0.00347693	0	0
M05510_26_000000000-CG9ND_1_2111_7502_2590	OTU215	Clone W3-9	MF498232.1	W3-9|sea water	99.228	0.293242	0.291394	0.231692	0.186133	0.262543	0.215477	0.290934	0.338093	0.00334863	0.00706764	0	0	0	0.0044342	0.00421781	0.0129291	0	0	0.00234203	0	0.00373051	0	0.00896901	0.00297327	0	0.00313146	0.00322935	0.00642715	0.0169928	0	0	0	0.00511601	0.00289503	0.0071803	0.00279681	0	0	0.00822278	0.00404057	0	0	0	0
M05510_26_000000000-CG9ND_1_1101_14806_16047	OTU216	Clone E134_F06	KU578398.1	Uncultured bacteria|E134_F06|ocean water	99.222	0	0	0	0.0723851	0.0820446	0.0415832	0.115518	0.00359673	0	0	0	0.0170353	0.0687916	0.0177368	0.0463959	0.00646454	0	0.0432246	0.0913392	0.0947141	0.0596881	0.0775101	0.0538141	0.104064	0.0706152	0.0563663	0.125945	0.0739122	0.0877963	0.0914045	0.12931	0.0569298	0.0588341	0.0694806	0.088557	0.0811075	0.114877	0.0715397	0.109637	0	0	0	0	0
M05510_26_000000000-CG9ND_1_2110_23589_14415	OTU217	Clone PnB_241	MG013130.1	uncultured Bacteria|PnB_241|USA: Santa Barbara Channel, CA|seawater|34.25 N 119.91 W|20-Feb-2014	99.609	0.0721826	0.52169	0.645103	0.201644	0.0246134	0.0113409	0.00855688	0.366867	0.00334863	0	0.00442282	0.00567843	0.0515937	0.0177368	0.0126534	0.0129291	0.0173792	0.0216123	0.0140522	0.00451019	0.014922	0.00298116	0.00896901	0.0118931	0	0.00626292	0.0129174	0.0128543	0.00566428	0.0105467	0.0107759	0.00284649	0.002558	0.00579005	0.00478686	0.00559362	0.00638203	0.00311042	0	0	0	0	0	0
M05510_48_000000000-KB5FL_1_1106_9941_20453	OTU218	Mangrovitalea sediminis strain M11-4 16S ribosomal RNA, partial sequence	NR_159253.1	M11-4|Zhangzhouibacter Mangrovensis|type strain of Mangrovitalea sediminis|China|mangrove sediment	92.664	0	0	0	0	0	0	0	0	0	0	0	0	0	0	0	0	0	0	0.00234203	0	0.00746102	0	0	0	0	0.0125258	0	0	0	0.00703111	0	0	0	0	0	0	0	0	0	0	0	0	0.0103573	0
M05510_26_000000000-CG9ND_1_1102_9563_24958	OTU219	Clone Sp02-1	HQ241787.1	Tsitsikamma favus|Sp02-1|South Africa: Algoa Bay	98.819	0	0	0	0	0	0	0	0	0.080367	0.113082	0.0840336	0.184549	0.13185	0.124158	0.113881	0.122826	0.139034	0.108061	0.00234203	0	0.00746102	0.00596232	0.0134535	0.0148664	0.0264807	0.0125258	0.00968804	0.0128543	0	0.0105467	0.0377155	0.00853947	0.010232	0.00289503	0.0119672	0.00279681	0.00319101	0.00622084	0.00548186	0.0606085	0.081148	0.0938771	0.176075	0.0332116
M05510_48_000000000-KB5FL_1_1103_5252_10424	OTU220	Gamma proteobacterium TSAR40	KC854357.1	TSAR40|Theonella swinhoei|Israel: Red Sea coral reef, Eilat|01-May-2011|-10 m.	98.842	0	0	0	0	0	0	0	0	0	0	0	0	0	0	0	0	0	0	0	0	0	0	0	0	0	0	0	0	0	0	0	0	0	0	0	0	0	0	0	0.0121217	0.00427095	0	0	0
M05510_48_000000000-KB5FL_1_1118_22368_13810	OTU221	Clone EyjYyy59	KX172585.1	EyjYyy59|Gulf of Mexico sediment	99.614	0.270685	0.216196	0.204434	0.0672147	0.303565	0.207916	0.350832	0.5503	0	0	0	0.00567843	0	0	0.00421781	0.0129291	0	0	0.00468406	0.00451019	0	0	0	0.00594654	0.0088269	0.00313146	0.0064587	0.00321357	0.00283214	0	0	0.00284649	0	0	0.00478686	0	0	0.00311042	0.00274093	0	0	0	0	0
M05510_26_000000000-CG9ND_1_1102_14699_11542	OTU222	Clone FW1B8_P5_A01	MK176283.1	Astrangia poculata|P|FW1B8_P5_A01|USA: Fort Wetherill State Park, Jamestown, RI|Coral tissue, mucus, and skeleton|41.477778 N 71.359444 W|09-Sep-2015	99.606	0	0	0	0	0	0	0	0	0	0	0	0.0425882	0	0.0266052	0.00843562	0	0	0	0.105391	0.0631427	0.0895322	0.0715478	0.0672676	0.0832516	0.189778	0.147179	0.0355228	0.0996208	0.0623071	0.0140622	0.12931	0.0996271	0.112552	0.0781657	0.0694095	0.0950916	0.0702023	0.0404355	0.0301502	0	0	0.00347693	0	0
M05510_5_000000000-BDRF9_1_1102_11071_9432	OTU223	Clone E143_B10	KU578526.1	Uncultured bacteria|E143_B10|ocean water	99.603	0.38347	0.498191	0.390696	0.0103407	0.155885	0.105848	0.158302	0.381254	0	0	0	0	0	0	0	0	0	0.00540307	0.00702609	0.00451019	0.00373051	0.00298116	0	0	0.0088269	0	0	0.00321357	0.00566428	0.00351556	0.0107759	0.00569298	0.002558	0.00868508	0.00478686	0.00279681	0	0	0.00822278	0	0	0	0.0103573	0.0332116
M05510_5_000000000-BDRF9_1_1101_18343_23537	OTU224	Clone FW3W7_P5_F02	MK175807.1	Astrangia poculata|P|FW3W7_P5_F02|USA: Fort Wetherill State Park, Jamestown, RI|Coral tissue, mucus, and skeleton|41.477778 N 71.359444 W|29-Apr-2016	99.618	0.112785	0.140997	0.354352	0.392948	0.03692	0.00378029	0.0299491	1.04305	0	0	0	0	0.0114653	0.00886839	0.0126534	0.0129291	0	0.0108061	0	0	0	0	0	0	0	0	0	0	0	0	0.00538793	0	0.002558	0	0	0	0	0	0	0	0	0	0.0103573	0
M05510_5_000000000-BDRF9_1_1116_17006_21002	OTU225	Clone EzlYy200	KX173017.1	EzlYy200|Gulf of Mexico sediment	99.614	0	0	0	0	0	0.00756058	0	0	0.0133945	0	0	0.0255529	0	0.022171	0.0337425	0.00646454	0	0.0378215	0.0983653	0.0676529	0.0746102	0.0894348	0.0941746	0.0505456	0.123577	0.100207	0.0355228	0.138184	0.0623071	0.0140622	0.204741	0.0512368	0.0972041	0.0636906	0.0741964	0.058733	0.0765843	0.0528771	0.0246683	0.00404057	0	0.0208616	0	0
M05510_26_000000000-CG9ND_1_1103_10407_22121	OTU226	Uncultured beta proteobacterium clone 97UV	GQ274280.1	Bacteria; Proteobacteria; Betaproteobacteria|Uncultured Betaproteobacteria|97UV|heat exchange system using biocides to inhibit biofilm formation	99.231	0	0	0	0	0	0	0	0	0.00334863	0	0	0.0141961	0	0	0	0	0	0	0.163942	0.175898	0.141759	0.0864536	0.116597	0.151637	0.0970959	0.0782865	0.0548989	0.0353493	0.0339857	0.00703111	0.0915948	0.150864	0.138132	0.199757	0.122065	0.139841	0.111685	0.0808709	0.0493367	0	0	0.0208616	0	0
M05510_42_000000000-K3696_1_1112_2210_13680	OTU227	Clone GoM_Sponge_Bac48	MH885597.1	P|GoM_Sponge_Bac48|Mexico: Gulf of Mexico|Sponge-covered asphalt|21.90 N 93.44 W	95.703	0	0	0	0	0	0	0	0	0	0.00706764	0	0.00283922	0	0	0	0	0	0.00540307	0.00234203	0	0	0.00894348	0	0	0	0	0	0	0.00849642	0.00351556	0	0.00284649	0	0	0.00478686	0	0.00638203	0	0	0	0.00427095	0.00347693	0.0103573	0.0664231
M05510_26_000000000-CG9ND_1_1106_26341_4658	OTU228	Clone JPC_97	KF624161.1	JPC_97|Germany|oxic pyrite-particle colonization experiment, Janssand tidal flat, Wadden Sea|53.7 N 7.7 E	99.228	0	0	0	0	0	0.00756058	0	0	0.0133945	0	0.00442282	0.0340706	0.00573263	0.0133026	0.0126534	0.0129291	0.104275	0.0540307	0.0538667	0.0766733	0.0746102	0.0834725	0.0762366	0.0386525	0.136817	0.0876808	0.0129174	0.0931936	0.150103	0.0175778	0.150862	0.0426973	0.0997621	0.0694806	0.0406884	0.044749	0.0287191	0.0248834	0.0219274	0.00404057	0.00427095	0.00347693	0	0
M05510_26_000000000-CG9ND_1_2113_11777_7080	OTU229	Clone SeaWat_30555	JQ196818.1	SeaWat_30555|USA: San Diego, CA|seawater; next to dolphin E|Jan-2008	99.618	0	0	0	0.0206815	0	0	0	0.00359673	0	0	0	0.0283922	0.00573263	0.0044342	0.0253068	0.00646454	0	0	0.0843131	0.0721631	0.0559576	0.101359	0.0493296	0.0564921	0.269221	0.0563663	0.0839631	0.0610579	0.0396499	0.147653	0.0700431	0.0853947	0.043486	0.0984309	0.0861636	0.114669	0.0733933	0.0528771	0.115119	0	0	0	0	0
M05510_26_000000000-CG9ND_1_1102_5977_6443	OTU230	Clone SeaWat_55190	JQ199880.1	SeaWat_55190|USA: San Diego, CA|seawater; next to dolphin Y|May-2008	98.084	0.0360913	0	0	0	0	0	0	0.00359673	0	0.862252	0.145953	0.00567843	0.045861	0.0576446	0.088574	0.0193936	0.104275	0.075643	0.00234203	0	0.00373051	0.00596232	0.00448451	0	0	0.00313146	0	0.00642715	0	0	0.00538793	0.00284649	0.00511601	0	0.0071803	0.00279681	0.00319101	0.00622084	0.00548186	0	0.00427095	0.0104308	0	0
M05510_5_000000000-BDRF9_1_1105_18036_23876	OTU231	Uncultured Parvibaculaceae bacterium clone ASV-87 16S ribosomal RNA gene and 16S-23S ribosomal RNA intergenic spacer, partial sequence	OR339492.1	Coleofasciculus chthonoplastes; culture_collection: DSM 104236|P|ASV-87|Australia|Towra Point, Sydney|1993	99.225	0	0	0	0	0	0	0	0	0	0	0	0	0	0	0	0	0.0521376	0.00540307	0	0.00451019	0.00373051	0	0.00448451	0	0.00441345	0.00313146	0	0.00321357	0.0141607	0	0	0	0	0	0	0	0.00319101	0	0	0	0.0085419	0.00347693	0	0
M05510_42_000000000-K3696_1_1113_19377_5137	OTU232	Uncultured actinobacterium clone D70	JX011157.1	uncultured actinobacterium|D70|marine sample	100	0.0270685	0	0	0	0.00410223	0.0113409	0.00427844	0	0.00334863	0.515938	0.0265369	0.00851765	0.0401284	0.0620788	0.0463959	0.0129291	0.156413	0.102658	0	0	0	0	0	0.00297327	0.00441345	0.00313146	0.0129174	0.00964072	0.00283214	0	0	0.00569298	0	0	0.00239343	0	0	0.00311042	0	0	0.0213547	0.00695386	0	0
M05510_26_000000000-CG9ND_1_1119_11077_4544	OTU233	Clone BL_Sep2011_20m_C12	KF817228.1	BL_Sep2011_20m_C12|water, 20 m depth, The Big Lake, Mljet, southern Adriatic Sea, NE Mediterranean; September 2011	99.609	0.00451141	0.155097	0.163547	0.28954	0.0246134	0.00378029	0.0342275	0.730137	0.00334863	0	0	0.00567843	0.0114653	0	0.00843562	0.00646454	0	0	0.0163942	0.00451019	0.00746102	0.00894348	0.00448451	0.00594654	0.0132404	0.00313146	0.00322935	0.00642715	0.0169928	0	0.0161638	0.00853947	0.002558	0.00868508	0.00957373	0.00559362	0.00638203	0	0.0137046	0	0	0	0	0
M05510_5_000000000-BDRF9_1_1101_11042_16352	OTU234	Clone SeaWat_24290	JQ195801.1	SeaWat_24290|USA: San Diego, CA|seawater; next to dolphin C|Feb-2008	99.618	0	0.0892983	0.131746	0	0.0123067	0	0.0128353	0.327303	0	0	0	0.00283922	0	0	0	0	0	0	0.00702609	0.00451019	0.00746102	0.00298116	0.00448451	0.00594654	0.00441345	0.00313146	0.0355228	0.0289222	0.0113286	0.00351556	0.00538793	0.00569298	0	0.00579005	0.00239343	0	0.00638203	0.00311042	0.00548186	0.00404057	0.0128128	0.0104308	0.0103573	0.0332116
M05510_26_000000000-CG9ND_1_1101_24200_6363	OTU235	Clone Sp02sw-31	HQ241812.1	Tsitsikamma favus|Sp02sw-31|South Africa: Algoa Bay	99.228	0	0	0	0	0	0	0	0	0	0	0.0398054	0.00567843	0.00573263	0	0	0	0	0.0162092	0.0117102	0.0315714	0.014922	0.00596232	0.017938	0.0178396	0.0176538	0.00626292	0.0193761	0.0128543	0.00849642	0	0.0646552	0.00569298	0.00767401	0.00579005	0.0239343	0.00839043	0.00957304	0.0186625	0.0109637	0.0525274	0.0469804	0.0278154	0.0103573	0
M05510_26_000000000-CG9ND_1_1104_4756_4840	OTU236	Clone SW-2G07	KX177529.1	SW-2G07|USA: Big Fisherman Cove, Catalina Island, California|seawater	99.231	0.00902283	0	0	0.00517036	0	0	0	0	0.00334863	0.0565411	0.00442282	0.0113569	0.0515937	0.164065	0.122316	0.0129291	0.260688	0.102658	0.0117102	0	0.00373051	0.0119246	0.00896901	0.00891981	0.0308942	0.0125258	0.0226054	0.0257086	0.019825	0.00351556	0	0.0142324	0.00511601	0.00868508	0.00478686	0.00559362	0.00319101	0	0.0109637	0.0404057	0.140941	0.177323	0	0
M05510_26_000000000-CG9ND_1_1102_15585_10835	OTU237	Clone E21_20x-C11_0239ISNP001F_P1	JN838344.1	E21_20x-C11_0239ISNP001F_P1|Papua New Guinea|sediment from marine shallow water hydrothermal system|4.08 S 153.67 E|04-Jun-2005	100	0.0451141	0.00469991	0.00454298	0	0.00820446	0.00756058	0	0.0179837	0.00334863	0	0	0.0312314	0	0.0133026	0	0	0	0	0.124128	0.0902039	0.0746102	0.0924159	0.0986591	0.077305	0.0573749	0.0375775	0.0548989	0.0610579	0.0509785	0.00351556	0.0538793	0.0740087	0.035812	0.104221	0.071803	0.0811075	0.0319101	0.059098	0.0274093	0	0.00427095	0	0	0.232481
M05510_26_000000000-CG9ND_1_1114_23961_14045	OTU238	Clone Sp02-1	HQ241787.1	Tsitsikamma favus|Sp02-1|South Africa: Algoa Bay	98.819	0	0	0	0	0	0	0	0	0.053578	0.0565411	0.106148	0.124925	0.0917221	0.0842497	0.0843562	0.0905036	0.104275	0.0540307	0.0234203	0.0315714	0.00746102	0.017887	0.035876	0.0237862	0.0088269	0.00939438	0.0161467	0.00964072	0.00849642	0.0105467	0.0484914	0.0170789	0.01279	0.0173702	0.00957373	0.0111872	0.00957304	0.0279938	0.0219274	0.0363651	0.102503	0.118216	0.0517866	0
M05510_26_000000000-CG9ND_1_1101_21728_5904	OTU239	Flavobacteriaceae bacterium strain P050	OP343250.1	P050|P|Spain|seawater|41.40 N 2.48 E|2021|Xavier Rey-Velasco	99.603	0.0180457	0.00469991	0.00908595	0.0103407	0.0205111	0.12475	0.0299491	0.0179837	0.00334863	0	0	0.0255529	0.0114653	0.0709471	0.0295247	0.00646454	0.0173792	0.0162092	0.074945	0.0496121	0.0596881	0.0506797	0.0896901	0.0594654	0.225086	0.040709	0.0193761	0.138184	0.101957	0.0210933	0.075431	0.0256184	0.0767401	0.0318453	0.0574424	0.0251713	0.0414832	0.037325	0.0411139	0	0	0	0	0.0332116
M05510_26_000000000-CG9ND_1_1101_9096_3393	OTU240	Lacinutrix mariniflava partial 16S rRNA gene, isolate SW_2_168	LR722874.1	SW_2_168|Coastal marine surface water|54.18 N 7.9 E	99.609	0	0	0.00454298	0	0	0.00756058	0	0	0	0	0	0.00283922	0	0.0354736	0	0	0	0	0.0421565	0.0270612	0.0373051	0.0447174	0.026907	0.0148664	0.132404	1.08035	0.00968804	0.0192814	0.0169928	0.00351556	0.0269397	0.0341579	0.0639501	0.0376353	0.0215409	0.0335617	0.0255281	0.0155521	0.0301502	0	0	0.00347693	0	0.0996347
M05510_26_000000000-CG9ND_1_1105_15861_1994	OTU241	Clone FW1B8_P5_A01	MK176283.1	Astrangia poculata|P|FW1B8_P5_A01|USA: Fort Wetherill State Park, Jamestown, RI|Coral tissue, mucus, and skeleton|41.477778 N 71.359444 W|09-Sep-2015	98.425	0	0	0	0	0	0	0	0	0	0	0	0.0340706	0.00573263	0.0044342	0	0	0	0	0.0444986	0.0541223	0.0298441	0.0417362	0.0807211	0.0297327	0.0794421	0.0657606	0.0322935	0.44026	0.19825	0.0140622	0.12931	0.0370044	0.0895301	0.0405304	0.0478686	0.0503426	0.0255281	0.0217729	0.0328911	0	0	0.00347693	0	0.0664231
M05510_5_000000000-BDRF9_1_1102_10220_24311	OTU242	Clone NYS002569	JX396753.1	NYS002569|New York City subways air survey; Grand Central 7 Station Sample 2|Aug-2007	99.231	2.0572	0	0	0	0	0	0	0	0	0	0.00442282	0	0	0	0	0	0	0	0	0	0	0	0	0	0	0	0	0	0	0	0	0	0	0	0	0	0	0	0	0	0	0	0	0
M05510_26_000000000-CG9ND_1_1101_5304_9079	OTU243	Flavobacteriaceae bacterium MOLA 459 partial 16S rRNA gene, culture collection MOLA:459	AM990722.1	MOLA:459|France:North Western Mediteranean Sea|Petrosia ficiformis sponge|42.29 N 3.08 E	99.219	0.00451141	0	0	0	0	0	0	0	0.00334863	0	0.110571	0	0.0171979	0.0044342	0.160277	0.00646454	0	0	0.00936812	0.0180408	0	0.0119246	0.00896901	0.00594654	0.00441345	0.00313146	0.875153	0	0.00849642	0.0105467	0.0700431	0.00853947	0.010232	0.00289503	0.124458	0.00839043	0.0989214	0.00311042	0.0137046	0.028284	0.0170838	0.0104308	0.103573	0.0332116
M05510_26_000000000-CG9ND_1_1118_19491_16195	OTU244	Winogradskyella sp. strain s4j41-12	MK140987.1	s4j41-12|P	99.609	0.00451141	0.00469991	0	0	0	0	0	0.00359673	0.0100459	0.0141353	0	0.0227137	0.00573263	0.0886839	0.0295247	0	0.0347584	0.0216123	0.0515247	0.0270612	0.022383	0.0298116	0.0538141	0.0475723	0.233913	0.306883	0.0064587	0.115689	0.0226571	0.0140622	0.0915948	0.0341579	0.107436	0.0607956	0.0311146	0.0475458	0.0382922	0.00933126	0.0246683	0	0	0	0	0.0996347
M05510_42_000000000-K3696_1_1115_6961_22858	OTU245	Clone V19F25b	FJ905629.1	V19F25b|iron oxide chimney-like structure on Volcano 19, Tonga Arc	94.024	0	0	0	0	0	0	0	0	0	0	0	0	0	0	0	0	0	0	0	0	0	0	0	0	0	0	0	0	0	0	0	0	0	0	0	0	0	0	0	0	0	0	0	0
M05510_26_000000000-CG9ND_1_1114_22522_2252	OTU246	Clone Sp02-3	HQ241788.1	Tsitsikamma favus|Sp02-3|South Africa: Algoa Bay	98.444	0	0	0	0	0	0	0	0	0	0	0.00442282	0	0	0	0.00421781	0	0	0.00540307	0	0	0	0	0.00448451	0.00297327	0	0.00626292	0	0.00321357	0	0	0	0.00284649	0	0.00289503	0.00239343	0.00279681	0.00319101	0.00311042	0.0109637	0	0.0085419	0	0.031072	0.0332116
M05510_26_000000000-CG9ND_1_1108_17271_4411	OTU247	Clone M5-20	KP638906.1	M5-20|the East China Sea	99.609	0.076694	0.0798985	0.0863166	0.0155111	0.393814	0.272181	0.440679	0.183433	0.00334863	0	0	0	0	0	0	0	0	0	0.00234203	0	0.00373051	0.00298116	0	0.00297327	0.0088269	0	0	0.00321357	0.00283214	0	0.00538793	0	0	0	0.00239343	0	0.00638203	0	0.00548186	0	0	0	0	0
M05510_42_000000000-K3696_1_2114_22088_6999	OTU248	Clone 29	KU898210.1	29|sea water	100	0.0631598	0	0	0	0.484063	0.427173	0.513413	0.053951	0.00669725	0	0	0	0	0	0	0.00646454	0	0	0	0	0	0	0	0	0	0	0	0	0	0	0	0	0	0	0	0	0	0	0	0	0	0	0	0
M05510_26_000000000-CG9ND_1_1104_23462_18511	OTU249	Clone DS34_F11	KU578721.1	Uncultured bacteria|DS34_F11|ocean water	100	0.243616	0.263195	0.104488	0.0413629	0.0451245	0.0567043	0.0598982	0.136676	0.00669725	0.00706764	0.0132685	0	0.00573263	0.022171	0	0	0.191171	0.00540307	0.0187362	0.00451019	0.022383	0.00298116	0.017938	0.0118931	0.0573749	0.0219202	0.00968804	0.0385629	0.0254893	0	0.0323276	0.00853947	0.01279	0.0202652	0.0191475	0.0167809	0.00638203	0.0186625	0.00822278	0	0.0512514	0.00695386	0	0
M05510_5_000000000-BDRF9_1_2112_13198_3444	OTU250	Clone GRF1171i05	JF266339.1	GRF1171i05|Portugal: Gruta da Ribeira do Fundo, Pico, Azores|white microbial mat lava tube wall|Jun-2009	99.216	0	0	0	0	0	0	0	0	0.00334863	0	0.00442282	0.00283922	0.00573263	0	0.00421781	0.0452518	0	0.0702399	0.0163942	0.0405917	0.022383	0.0298116	0.00896901	0.0208129	0.0088269	0.00626292	0.0258348	0.00642715	0.00566428	0.00351556	0.0215517	0.00284649	0	0.0347403	0.016754	0.0223745	0.0191461	0.0186625	0.0274093	0	0.0256257	0.0278154	0.0414293	0.697443
M05510_38_000000000-JLH4P_1_1108_18014_19583	OTU251	Clone M13	AY321407.1	Mycale acerata|M13|Antarctica|sponge tissue	97.266	0.00451141	0	0	0	0	0	0	0	0.00334863	0	0	0	0	0	0	0	0	0	0	0	0	0	0	0	0	0	0	0	0	0	0	0	0	0	0	0	0	0	0	0	0	0.00347693	0	0
M05510_26_000000000-CG9ND_1_1106_17383_8367	OTU252	Sphingopyxis sp. SA001	FJ889534.1	SA001	99.228	0	0	0	0	0	0	0	0	0.00334863	0.0282705	0	0.0340706	0.00573263	0.0133026	0.0295247	0.00646454	0.0173792	0.075643	0.0304464	0.0451019	0.0410356	0.0417362	0.0313915	0.0475723	0.0838556	0.0438404	0.0807337	0.0353493	0.0538106	0.00703111	0.0323276	0.0483903	0	0.0607956	0.0454752	0.0251713	0.0255281	0.037325	0.0246683	0.0242434	0.0085419	0.1356	0.321077	0.332116
M05510_26_000000000-CG9ND_1_1119_20428_5667	OTU253	Clone REP3-10	JF769629.1	REP3-10|China: Qingdao, Old Stone Man, ShiLaoRen|ocean water at the surface around decaying Enteromorpha prolifera|36.0886 N 120.4914 E	99.231	0	0	0	0	0	0	0	0	0	0	0	0.00851765	0	0	0	0	0	0	0.079629	0.108245	0.0559576	0.0864536	0.0672676	0.077305	0.145644	0.131521	0.0322935	0.0931936	0.0169928	0	0.231681	0.0455438	0.035812	0.0550055	0.0694095	0.0643267	0.0574383	0.0715397	0.0301502	0.00404057	0	0	0	0.132846
M05510_26_000000000-CG9ND_1_1109_22888_22209	OTU254	Desulfovibrio sp. strain D0-B11	MT345083.1	D0-B11|Diffuser|P|B11|Rainbow vent site	99.611	0.0270685	0	0	0.00517036	0	0	0	0	0.361652	0.0494735	0	0.00851765	0.0917221	0.044342	0.0295247	0.0258582	0.0347584	0.102658	0.0444986	0.0315714	0.0373051	0.017887	0.0134535	0.0237862	0.0176538	0	0.0355228	0.186387	0.019825	0.0808578	0.0538793	0.011386	0.023022	0.0144751	0.016754	0.0167809	0.0127641	0.0155521	0.038373	0.0121217	0.0085419	0.0452001	0	0
M05510_26_000000000-CG9ND_1_1117_27764_9984	OTU255	Clone DS25	MG002201.1	DS25|India|subsurface seawater|15-Feb-2015	99.609	0	0	0	0	0	0	0	0	0	0.212029	0.048651	0.00567843	0.045861	0.106421	0.0126534	0.0258582	0.173792	0.0324184	0.0421565	0.022551	0.0373051	0.0149058	0.017938	0.0178396	0.0308942	0.0219202	0.0193761	0.0192814	0.0169928	0	0.00538793	0.00853947	0.002558	0.0347403	0.0335081	0.0363586	0.0223371	0.0155521	0.0137046	0	0.0128128	0.107785	0	0.0664231
M05510_26_000000000-CG9ND_1_2106_9489_22729	OTU256	Uncultured proteobacterium clone OTU57	KP174131.1	OTU57|USA|seawater|33.4483 N 118.4784 W|14-Oct-2013|J. Holm	99.213	0.378959	0.258495	0.254407	0.248177	0.0410223	0.0642649	0.0171138	0.0863216	0.00334863	0.00706764	0	0.0113569	0.0114653	0.00886839	0.0253068	0.0193936	0	0.00540307	0.00936812	0.0135306	0.022383	0.0149058	0.00896901	0.00891981	0.0176538	0.0156573	0.00322935	0.0353493	0.0254893	0.00703111	0.0269397	0.00284649	0.00767401	0.0115801	0.016754	0.00559362	0.00319101	0.00933126	0.0191865	0	0	0	0	0
M05510_26_000000000-CG9ND_1_1117_22227_18151	OTU257	Clone NB4AB68	HQ276007.1	NB4AB68|salt marsh sediments|41.6259 N 71.3246 W|01-Sep-2004	99.225	0	0	0	0	0	0.00756058	0	0	0	0	0	0.00851765	0	0.0044342	0.00421781	0	0	0	0.0304464	0.0451019	0.0186525	0.0447174	0.0582986	0.0118931	0.0353076	0.0720235	0.0226054	0.0482036	0.0283214	0	0.0161638	0.0227719	0.010232	0.0289503	0.0143606	0.0251713	0.0191461	0.0155521	0.0137046	0.0121217	0.00427095	0	0.0103573	0.0664231
M05510_48_000000000-KB5FL_1_2116_14746_5252	OTU258	Clone 155S3Bca3k	KX935247.1	Baselines Foundational Set|155S3Bca3k|CALCOFI Line 67-155 depth of 5m size fraction 3.0-20 um|33.286 N 129.428 W|07-Oct-2007	99.615	0.28873	0.300794	0.295293	0.134429	0.0738401	0.0680452	0.0727335	0.571881	0	0	0	0	0	0.0044342	0.00421781	0	0	0	0	0	0	0.00298116	0	0	0	0	0.00322935	0.00321357	0	0	0	0	0	0	0	0	0	0	0	0	0	0	0	0
M05510_48_000000000-KB5FL_1_1101_13810_21670	OTU259	Clone UB-127	KM454298.1	UB-127|marine sediment	96.525	0	0	0	0	0	0	0	0	0	0	0	0	0	0	0	0	0	0	0	0	0	0	0	0	0	0	0	0	0	0	0	0	0	0	0	0	0	0	0	0	0	0	0	0
M05510_26_000000000-CG9ND_1_1101_4489_12769	OTU260	Clone FW1W8_P2_C11	MK175549.1	Astrangia poculata|P|FW1W8_P2_C11|USA: Fort Wetherill State Park, Jamestown, RI|Coral tissue, mucus, and skeleton|41.477778 N 71.359444 W|09-Sep-2015	99.612	0	0	0	0	0	0	0	0	0	0	0	0.00567843	0	0.0044342	0.00421781	0	0	0.0216123	0.0163942	0.0405917	0.0708797	0.0417362	0.0717521	0.0297327	0.0838556	0.159704	0.00968804	0.151038	0.0991249	0.00703111	0.140086	0.0142324	0.0613921	0.0868508	0.00478686	0.0643267	0.0351012	0.00933126	0.0301502	0	0	0	0	0.0664231
M05510_5_000000000-BDRF9_1_1104_10016_6935	OTU261	Clone H36	AY321427.1	Homaxinella balfourensis|H36|Antarctica|sponge tissue	99.609	0	0	0	0	0	0	0	0	0	0	0.00884564	0	0	0	0	0	0	0	0	0	0	0	0	0	0	0	0	0	0	0	0	0	0	0	0	0	0	0	0	0	0	0	0	0
M05510_48_000000000-KB5FL_1_1102_26604_6902	OTU262	Clone T9-1_39	KX097292.1	T9-1_39|deep-sea sediment	98.456	0	0	0	0	0	0	0	0	0	0	0	0	0	0.13746	0	0	0	0	0	0.00451019	0.00373051	0	0	0	0	0	0	0	0	0	0	0.00284649	0	0	0	0	0	0	0	0	0	0	0	0
M05510_26_000000000-CG9ND_1_1104_7651_23809	OTU263	Clone Sp02-1	HQ241787.1	Tsitsikamma favus|Sp02-1|South Africa: Algoa Bay	98.819	0	0	0	0	0.00410223	0	0	0	0.0502294	0.0918793	0.0663423	0.122086	0.0859895	0.0709471	0.0927918	0.084039	0.104275	0.0486276	0.0117102	0.00451019	0.022383	0.00298116	0.017938	0.0208129	0.0088269	0.0281831	0.00322935	0.0192814	0.00566428	0.0210933	0.0107759	0.0199254	0.023022	0.0231602	0.00957373	0.00839043	0.0159551	0.0124417	0.0109637	0.0565679	0.106774	0.0591078	0.093216	0.0332116
M05510_42_000000000-K3696_1_1102_18297_24502	OTU264	Clone BD72BR3	GU362948.1	BD72BR3|marine sediment from the South China Sea	98.077	0	0	0	0	0	0	0	0	0	0	0	0	0	0	0	0	0.0173792	0	0	0	0	0	0	0	0	0	0	0	0.00283214	0	0	0	0	0	0	0	0	0	0	0	0	0	0	0
M05510_26_000000000-CG9ND_1_2104_8839_8849	OTU265	Clone SHFH544	FJ203486.1	Montastraea faveolata|SHFH544|Montastraea faveolata - healthy tissue|2006	98.462	0	0	0	0	0	0	0	0	0.00334863	0	0	0.039749	0	0	0.00421781	0	0	0	0.0538667	0.022551	0.0111915	0.0357739	0.035876	0.0416258	0.194192	0.184756	0.0322935	0.0642715	0.0566428	0	0.080819	0.0426973	0.028138	0.0347403	0.0502621	0.0419522	0.0319101	0.0217729	0.0164456	0	0	0.00347693	0	0.0332116
M05510_26_000000000-CG9ND_1_1101_9385_15218	OTU266	Clone Sp02-1	HQ241787.1	Tsitsikamma favus|Sp02-1|South Africa: Algoa Bay	98.819	0	0	0	0	0	0	0.00427844	0	0.0401835	0.0918793	0.0530739	0.127765	0.0802568	0.0753813	0.0843562	0.148684	0.0695169	0.0540307	0.0257623	0.0135306	0.0111915	0.0149058	0.017938	0.00594654	0.0220673	0.0156573	0.00968804	0.0160679	0.00566428	0.03164	0.0323276	0.00284649	0.017906	0.0144751	0.0119672	0.0139841	0.00638203	0.0155521	0.0164456	0.0404057	0.0640642	0.0904002	0.103573	0.0664231
M05510_26_000000000-CG9ND_1_1101_20757_18152	OTU267	Halieaceae bacterium strain LSUCC0552	MK603636.1	LSUCC0552|P	99.228	0.207525	0.164497	0.0681446	0.0465333	0.00820446	0.0718255	0.00427844	0.0431608	0.0167431	0.0141353	0.00442282	0.00851765	0.0687916	0.0753813	0.0927918	0.0775745	0.0521376	0.0432246	0.0140522	0.00451019	0.00373051	0.00894348	0.00896901	0.0118931	0.0397211	0.0219202	0.0516696	0.0482036	0.0481464	0.0105467	0.00538793	0.00284649	0.01279	0.00868508	0.016754	0.00839043	0.00957304	0.00622084	0.0191865	0	0	0.00695386	0	0
M05510_5_000000000-BDRF9_1_1101_23125_14877	OTU268	Uncultured Pseudoalteromonadaceae bacterium clone S1-8-45	KF786748.1	S1-8-45|Gulf of Mexico oil surface|20-Oct-2012	100	0	0.357193	0.513356	0.175792	0.291258	0.166333	0.350832	0	0	0	0	0	0.00573263	0	0	0	0	0	0	0	0	0	0	0	0	0	0	0	0	0	0	0	0	0	0	0	0	0	0	0	0	0	0	0
M05510_42_000000000-K3696_1_1119_17103_6202	OTU269	Clone Sp02-1	HQ241787.1	Tsitsikamma favus|Sp02-1|South Africa: Algoa Bay	98.039	0	0	0	0	0	0	0	0	0	0	0	0	0	0	0	0	0	0	0.00468406	0	0	0.00894348	0	0	0	0.00313146	0	0	0.00566428	0	0	0.00284649	0	0	0.00957373	0.00839043	0	0	0.00548186	0	0	0	0	0
M05510_26_000000000-CG9ND_1_2114_12523_7406	OTU270	uncultured marine bacterium 16S rRNA gene, clone 16_05_02D07	FR685534.1	16_05_02D07|Norway:Raunefjord|marine biome, fjord, coastal water|60.27 N 5.22 E|20-May-2006	99.612	0.00451141	0.394792	0.136289	0.0517036	0.0656356	0.026462	0.0556197	0.298529	0	0	0	0	0	0	0	0	0	0	0.0374725	0.0270612	0.0186525	0.0238493	0.017938	0.00891981	0.0397211	0.0375775	0.0871924	0.04499	0.101957	0.0105467	0.0431034	0.0170789	0.010232	0.00579005	0.0215409	0.0195777	0.00957304	0.00933126	0.0301502	0.00404057	0	0	0	0
M05510_42_000000000-K3696_1_1101_4738_11511	OTU271	Clone Sp02-1	HQ241787.1	Tsitsikamma favus|Sp02-1|South Africa: Algoa Bay	98.431	0	0	0	0	0	0	0	0	0	0	0	0	0	0	0	0	0	0.0162092	0.00234203	0	0	0	0	0	0	0.00313146	0	0	0	0	0	0	0	0	0	0.00279681	0	0	0.00274093	0.00404057	0	0	0.0103573	0
M05510_26_000000000-CG9ND_1_1108_23598_16751	OTU272	Uncultured gamma proteobacterium clone MESOT776	KP989246.1	uncultured Gammaproteobacteria|MESOT776|Spain|seawater|19-Oct-2004	99.609	0.103763	0.479391	0.440669	0.0413629	0.00410223	0.0340226	0.00427844	0.255368	0	0.00706764	0	0.00283922	0.00573263	0	0.00843562	0	0	0	0.0117102	0.00451019	0.00373051	0.00596232	0.00896901	0.00594654	0.0132404	0.0313146	0.0355228	0.0128543	0.0283214	0.00351556	0.0323276	0.0142324	0.002558	0.0173702	0.0119672	0.00839043	0.00638203	0.00622084	0.0191865	0.00404057	0	0	0	0.0664231
M05510_26_000000000-CG9ND_1_2104_14927_12762	OTU273	Clone SeaWat_71368	JQ197963.1	SeaWat_71368|USA: San Diego, CA|seawater; next to dolphin I|May-2008	99.609	0.00451141	0.50289	0.531528	0.0982369	0.14768	0.120969	0.149745	0.0431608	0	0	0.00442282	0	0.00573263	0.0044342	0	0	0	0	0	0.00451019	0.00746102	0.0208681	0.00448451	0	0.00441345	0	0.0064587	0.00321357	0.00849642	0.0175778	0	0	0.00511601	0	0.00239343	0.00559362	0	0	0	0	0	0	0	0
M05510_26_000000000-CG9ND_1_1119_16828_5934	OTU274	Clone MF9GB26	KY609436.1	MF9GB26|Fe-Si-rich low-temperature hydrothermal precipitates from Lau Basin	99.609	0.230082	0	0	0.0465333	0.135374	0.0793861	0.111239	0.0323706	0	0	0	0.00283922	0	0	0	0	0	0	0.0515247	0.0451019	0.0447661	0.0596232	0.0493296	0.0297327	0.0397211	0.0281831	0.0678163	0.04499	0.0453142	0.0386711	0.0377155	0.0256184	0.023022	0.0347403	0.0622292	0.0279681	0.0382922	0.059098	0.0685232	0	0	0	0.0103573	0
M05510_26_000000000-CG9ND_1_2108_15348_15291	OTU275	Clone TU18	JN717172.1	TU18|China: Qingdao|middle port	99.606	0	0	0	0.00517036	0	0	0	0	0.0100459	0	0.0309598	0.0369098	0	0.0044342	0	0	0.0347584	0	0.0281044	0.0586325	0.0522271	0.0357739	0.0448451	0.032706	0.203019	0.0845494	0.0226054	0.13497	0.0141607	0.00703111	0.0484914	0.0142324	0.0767401	0.0173702	0.0215409	0.0139841	0.0255281	0.00622084	0.00822278	0.0121217	0	0	0	0.0996347
M05510_26_000000000-CG9ND_1_1106_21380_2198	OTU276	Clone FW1W8_P5_G01	MK175516.1	Astrangia poculata|P|FW1W8_P5_G01|USA: Fort Wetherill State Park, Jamestown, RI|Coral tissue, mucus, and skeleton|41.477778 N 71.359444 W|09-Sep-2015	99.611	0.00451141	0	0	0	0	0.00756058	0	0	0.00334863	0	0.0309598	0.0170353	0.0114653	0.0354736	0.0253068	0.0258582	0.139034	0.0270153	0.0281044	0.0180408	0.0186525	0.0208681	0.0224225	0.0237862	0.0617883	0.0688921	0.0258348	0.0321357	0.0792999	0	0.0484914	0.0142324	0.020464	0.0260552	0.0119672	0.00839043	0.00957304	0.00622084	0.00822278	0	0.0640642	0.0243385	0	0
M05510_5_000000000-BDRF9_1_1111_15962_4696	OTU277	Clone FW1B8_P1_H11	MK176278.1	Astrangia poculata|P|FW1B8_P1_H11|USA: Fort Wetherill State Park, Jamestown, RI|Coral tissue, mucus, and skeleton|41.477778 N 71.359444 W|09-Sep-2015	98.092	0	0	0	0	0	0	0	0	0	0	0	0	0	0	0	0	0	0	0	0	0	0	0	0	0	0	0	0	0	0	0	0	0	0	0	0	0	0	0	0	0	0	0	0
M05510_5_000000000-BDRF9_1_1101_19049_16593	OTU278	Clone bOHTK-93	FJ873329.1	bOHTK-93|sediments from the Okhotsk Sea	99.213	0	0	0	0	0	0	0	0	0.00334863	0	0	0	0	0	0	0	0	0	0	0	0	0	0	0	0	0	0	0	0	0	0	0	0	0	0	0	0	0	0	0.00404057	0	0.00347693	0	0
M05510_5_000000000-BDRF9_1_2106_17618_14789	OTU279	Clone AS_5119_bac_A2	KM356537.1	AS_5119_bac_A2|Hydrate Ridge, OR and vicinity	99.614	0.0135342	0	0	0	0	0.00378029	0.0171138	0.00719347	0	0	0.0309598	0.0170353	0.00573263	0.0487762	0.00843562	0.0193936	0.0347584	0.0432246	0.0327884	0.0315714	0.0186525	0.0238493	0.017938	0.0178396	0.0794421	0.0469719	0.00968804	0.0482036	0.0509785	0.00703111	0.0484914	0.0284649	0.0665081	0.0318453	0.016754	0.0279681	0.0127641	0.0217729	0.0246683	0	0	0.0104308	0	0.0332116
M05510_5_000000000-BDRF9_1_1101_16453_15899	OTU280	Clone W1-16	MF498081.1	W1-16|sea water	99.614	0.523324	0.0375993	0.0363438	0.0206815	0.0123067	0.00378029	0	0.359673	0.00334863	0.077744	0	0.00851765	0.00573263	0.022171	0.021089	0.00646454	0.0521376	0.0270153	0	0.00451019	0	0	0	0	0	0.00626292	0	0.00321357	0	0	0	0	0	0	0	0	0	0	0	0.00404057	0	0.0139077	0	0
M05510_5_000000000-BDRF9_1_2110_21440_11541	OTU281	Uncultured planctomycete clone FII-AN039	JQ579980.1	uncultured planctomycete|FII-AN039|Spain: Cies islands-Galicia|sediments from Figueiras Beach|42.135615 N 8.535018 W|Jun-2007	99.615	0	0	0	0.00517036	0	0.00756058	0	0.00359673	0	0	0	0.00851765	0	0.0886839	0.0295247	0	0.312826	0.108061	0.0398145	0.0496121	0.0447661	0.0268304	0.035876	0.0475723	0.0529614	0.0281831	0.0226054	0.0546308	0.019825	0.0105467	0.0969828	0.0341579	0.030696	0.0260552	0.0478686	0.0615299	0.0255281	0.0311042	0.038373	0	0.0427095	0.0382462	0	0
M05510_26_000000000-CG9ND_1_1105_20384_7545	OTU282	Clone ncd321e06c1	HM317424.1	Homo sapiens|ncd321e06c1|skin, volar forearm|Subject Code: 1027; symmetry: left; sampling technique: swab	99.617	0.257151	0	0.0136289	0.00517036	0	0	0	0.0143869	0.0200918	0.0141353	0.477665	0	0	0.022171	0.0168712	0.0323227	0	0.0162092	0.00936812	0.0135306	0.0111915	0.0149058	0.00448451	0.00594654	0.00441345	0.0156573	0.0064587	0	0	0.00351556	0.00538793	0.011386	0.00767401	0.0173702	0.0143606	0.0167809	0.00638203	0.00311042	0.00822278	0.0242434	0.550952	0.0104308	0	0
M05510_26_000000000-CG9ND_1_1111_12786_16963	OTU283	Clone S1B1S_10-009	KY190791.1	S1B1S_10-009|Antarctica|marine sediment from Potter Cove, King George Island|Feb-2010	99.614	0.00451141	0	0	0	0	0.0453635	0.00427844	0.0179837	0	0	0	0.00851765	0.0114653	0.044342	0.00421781	0.00646454	0.0695169	0.0324184	0.0585508	0.0496121	0.0559576	0.0417362	0.035876	0.0654119	0.0970959	0.034446	0.0161467	0.0546308	0.0254893	0.0105467	0.0969828	0.0483903	0.0511601	0.0492154	0.0454752	0.0167809	0.0382922	0.0279938	0.0438548	0.00404057	0	0.00695386	0	0.0996347
M05510_5_000000000-BDRF9_1_1101_15031_3453	OTU284	Uncultured Flavobacterium sp. clone SHWN_night2_16S_479	FJ745261.1	Bacteria(domain); Bacteroidetes(phylum); Flavobacteria(class)|SHWN_night2_16S_479|USA: Georgia, Sapelo Island|surface water at the UGA Marine Institute|31.3975 N 81.2800 W|Xiaozhen Mou	100	0.0225571	0.187996	0.172633	0.0930665	0.0164089	0.00378029	0.00855688	0.107902	0.00334863	0	0	0.0141961	0.0343958	0.00886839	0.0463959	0.0129291	0	0.0324184	0.0140522	0.022551	0.022383	0.0357739	0.017938	0.0297327	0.0573749	0.0156573	0.0516696	0.154252	0.0792999	0.03164	0.0323276	0.011386	0.015348	0.0144751	0.0239343	0.0167809	0.0255281	0.0217729	0.0438548	0.00404057	0	0	0	0
M05510_26_000000000-CG9ND_1_1106_26888_10681	OTU285	Clone PnB_162	MG013048.1	uncultured Bacteria|PnB_162|USA: Santa Barbara Channel, CA|seawater|34.25 N 119.91 W|13-Mar-2012	99.237	0.0902283	0.0892983	0.16809	0.0723851	0.201009	0.0756058	0.154024	0.125886	0	0.00706764	0	0.00283922	0.0171979	0	0.0379603	0.0129291	0.0173792	0.0108061	0.0163942	0.0135306	0.0261136	0.00596232	0.00448451	0.0148664	0.0220673	0.00939438	0.0387522	0.0257086	0.00849642	0.0246089	0.0269397	0.00853947	0.015348	0.00289503	0.016754	0.0139841	0.00638203	0.0155521	0.0137046	0	0	0	0	0
M05510_5_000000000-BDRF9_1_1101_4758_8005	OTU286	Clone M3-41	KP638863.1	M3-41|the East China Sea	99.228	0.135342	0.0892983	0.0454298	0.0723851	0.393814	0.344006	0.389338	0.125886	0.00334863	0	0.00442282	0	0	0.0044342	0	0	0	0	0.00468406	0.00451019	0.00373051	0.00596232	0	0.00594654	0.0088269	0	0.00322935	0.00642715	0.00283214	0	0	0	0	0.00289503	0.00478686	0	0	0	0	0	0	0	0	0
M05510_26_000000000-CG9ND_1_1101_26453_17080	OTU287	Uncultured Flavobacteriales bacterium clone OTU287	MK589195.1	P|OTU287|Mexico|gut microbiome of Litopenaeus vannamei	98.833	0	0	0	0	0	0	0	0	0.0167431	0	0.00442282	0.039749	0.0171979	0.0842497	0.0843562	0	0.0521376	0.0486276	0.0421565	0.0135306	0.0111915	0.017887	0.00896901	0.0178396	0.11475	0.040709	0.0161467	0.138184	0.0509785	0.0140622	0.0431034	0.00853947	0.020464	0.00579005	0.0143606	0.00559362	0.0127641	0.00622084	0.0191865	0	0	0	0	0.0332116
M05510_26_000000000-CG9ND_1_1117_3394_9353	OTU288	Uncultured bacterium gene for 16S rRNA, partial sequence, clone: smkt_A-pro_016_001	AB806486.1	smkt_A-pro_016_001|Japan:Shimokita Penninsula offshore|Ocean drilling core sample	99.225	0.0135342	0	0	0	0	0.0189014	0	0	0.00334863	0	0	0.00283922	0.0114653	0.0709471	0.0168712	0	0.260688	0.129674	0.0187362	0.0270612	0.0261136	0.017887	0.00896901	0.0267594	0.0794421	0.040709	0.0226054	0.0482036	0.0368178	0.00351556	0.0592672	0.0256184	0.00767401	0.0694806	0.0287212	0.0391554	0.0127641	0.0186625	0.0274093	0	0.0427095	0.0625848	0	0
M05510_26_000000000-CG9ND_1_1103_25456_20916	OTU289	Clone Sp02-1	HQ241787.1	Tsitsikamma favus|Sp02-1|South Africa: Algoa Bay	98.425	0	0	0	0	0	0	0	0	0.0502294	0.0989469	0.128262	0.0596235	0.0630589	0.0399078	0.0801383	0.0323227	0.0868961	0.0270153	0.0304464	0.0135306	0.0298441	0.0238493	0.0224225	0.0237862	0.0176538	0.0219202	0.0322935	0.00964072	0.0226571	0.0175778	0.0538793	0.0227719	0.03837	0.0231602	0.0263278	0.0279681	0.0191461	0.0186625	0.0219274	0.0404057	0.0597933	0.0695386	0	0
M05510_5_000000000-BDRF9_1_1101_8998_13554	OTU290	Clone Tet1ect2B7	EU290220.1	Tethya californiana|Tet1ect2B7|USA: California, Monterey	97.665	0	0	0	0	0	0	0	0	0	0	0.0176913	0	0	0	0	0	0	0	0	0	0	0	0	0	0	0	0	0.00321357	0	0	0	0	0	0	0	0	0	0	0	0	0	0	0	0
M05510_42_000000000-K3696_1_2101_10276_7907	OTU291	Clone HglApr681	JX016104.1	HglApr681|Hg-14.04.09|marine bulk water|54.19167 N 7.9 E|14-Apr-2009|Biologische Anstalt Helgoland, Alfred Wegener Institute, Germany	99.606	0	0.0704987	0.0136289	0	0.22152	0.143651	0.239593	0.201417	0	0	0	0	0	0	0	0	0	0	0	0.00451019	0.00373051	0	0	0.00297327	0	0.00313146	0	0.00321357	0	0.00351556	0	0	0.002558	0	0	0.00279681	0	0	0	0	0	0	0	0
M05510_26_000000000-CG9ND_1_2102_21373_21788	OTU292	Uncultured Gammaproteobacteria bacterium clone DFS2_D09	KX524550.1	DFS2_D09|Italy: Aeolian Volcanic Archipelago - Southern Tyrrhenian Sea|Fe(II)_rich hydrothermal vent from Southern Tyrrhenian Sea Deep 211m|38.67 N 15.13 E|12-Nov-2013|La Cono V.	99.614	0.00451141	0	0	0	0	0.00378029	0	0	0	0	0	0	0	0	0.00843562	0	0	0	0.0163942	0	0	0.0119246	0.00896901	0.00594654	0.0132404	0.00313146	0.00322935	0	0.0311535	0.00351556	0.0323276	0.00284649	0.00767401	0.00868508	0.0119672	0.0111872	0	0.00622084	0.00822278	0	0	0	0	0.0332116
M05510_26_000000000-CG9ND_1_1102_24082_23144	OTU293	Clone FW1W4_P4_G11	MK176207.1	Astrangia poculata|P|FW1W4_P4_G11|USA: Fort Wetherill State Park, Jamestown, RI|Coral tissue, mucus, and skeleton|41.477778 N 71.359444 W|09-Sep-2015	99.609	0	0	0	0	0	0	0	0	0.00669725	0.00706764	0	0.00851765	0	0.0044342	0.00421781	0.0129291	0	0.0216123	0.0210783	0.00451019	0.00746102	0.0208681	0.00896901	0.0118931	0.0088269	0.00313146	0.0064587	0.0128543	0.223739	0	0.0269397	0.0284649	0.00767401	0.00868508	0.0071803	0.0111872	0.0127641	0.00933126	0.00274093	0	0	0	0	0
M05510_26_000000000-CG9ND_1_1103_8801_19466	OTU294	MAG: uncultured Gammaproteobacteria bacterium isolate 6ddc5bf2-6eff-4202-ab2d-3bc5a555a517 genome assembly, chromosome: 1	OX638335.1	6ddc5bf2-6eff-4202-ab2d-3bc5a555a517|sponge metagenome|1|Sponge: Oscarella lobularis	99.615	0	0	0	0	0	0	0	0	0	0	0	0.0113569	0	0.0266052	0	0.0129291	0.0521376	0.00540307	0.0819711	0.0721631	0.0522271	0.110303	0.0493296	0.0654119	0.12799	0.15031	0.0516696	0.0546308	0.0254893	0.00703111	0.0538793	0.0597763	0.040928	0.115801	0.0454752	0.0559362	0.0446742	0.0653188	0.0301502	0	0	0.052154	0	0.0664231
M05510_26_000000000-CG9ND_1_1101_21534_2107	OTU295	Clone Sp02-3	HQ241788.1	Tsitsikamma favus|Sp02-3|South Africa: Algoa Bay	98.054	0	0	0	0	0	0	0	0	0.00669725	0.0282705	0.0132685	0.0312314	0.0401284	0.0133026	0.00421781	0.0129291	0.0173792	0.0216123	0.0562087	0.0631427	0.100724	0.056642	0.0538141	0.0654119	0.0529614	0.040709	0.0516696	0.0417765	0.019825	0.0703111	0.0107759	0.0910876	0.040928	0.0434254	0.102918	0.0867012	0.0606293	0.059098	0.076746	0.0646491	0.0128128	0.00695386	0.103573	0
M05510_26_000000000-CG9ND_1_2112_15243_14978	OTU296	Clone Sp02-3	HQ241788.1	Tsitsikamma favus|Sp02-3|South Africa: Algoa Bay	98.833	0	0	0	0	0	0	0	0	0.00334863	0	0.00884564	0.00851765	0.0229305	0	0.00421781	0	0	0.0162092	0.0257623	0.0676529	0.0634186	0.0268304	0.035876	0.0297327	0.0132404	0.00626292	0.0258348	0.0160679	0.0113286	0.0210933	0.00538793	0.0370044	0.0562761	0.0463204	0.0215409	0.0251713	0.0478652	0.0279938	0.0356321	0.0686896	0.00427095	0	0	0.0996347
M05510_26_000000000-CG9ND_1_1101_14604_2329	OTU297	Clone Sp02-1	HQ241787.1	Tsitsikamma favus|Sp02-1|South Africa: Algoa Bay	98.819	0	0	0	0	0	0	0	0	0.0569266	0.12015	0.0530739	0.10789	0.0630589	0.0399078	0.0674849	0.116362	0.0521376	0.0486276	0.00702609	0.0180408	0.0261136	0.0119246	0.017938	0.0208129	0.0220673	0.0219202	0.0161467	0.00964072	0.0169928	0.0140622	0.0323276	0.00853947	0.01279	0.00289503	0.0119672	0	0.0159551	0.00622084	0.0164456	0.0404057	0.0469804	0.0556309	0.0725013	0.0332116
M05510_26_000000000-CG9ND_1_1105_13049_15379	OTU298	Clone L03_20z-F2_0239ISNP001F_P3	JN839129.1	L03_20z-F2_0239ISNP001F_P3|Papua New Guinea|sediment from marine shallow water hydrothermal system|4.08 S 153.67 E|04-Jun-2005	98.842	0.0135342	0	0	0.00517036	0.00410223	0.0113409	0	0.0179837	0	0	0.132685	0.0198745	0	0.0753813	0.0126534	0.00646454	0.0173792	0.0378215	0.0421565	0.0405917	0.0634186	0.0357739	0.0493296	0.0386525	0.11475	0.0313146	0.0193761	0.0514172	0.0538106	0.0210933	0.0915948	0.0313114	0.0588341	0.0463204	0.0430818	0.0419522	0.0414832	0.0217729	0.0301502	0.00808113	0	0.00347693	0	0
M05510_26_000000000-CG9ND_1_1112_8867_6268	OTU299	Clone FW1W8_P3_B06	MK175600.1	Astrangia poculata|P|FW1W8_P3_B06|USA: Fort Wetherill State Park, Jamestown, RI|Coral tissue, mucus, and skeleton|41.477778 N 71.359444 W|09-Sep-2015	99.612	0	0	0	0	0	0.00756058	0.00427844	0	0	0	0	0.0113569	0	0	0	0	0	0	0.0117102	0.00451019	0.00746102	0.0149058	0.00448451	0.00891981	0.0529614	0.0657606	0	0.0289222	0.00566428	0	0	0.00853947	0.01279	0.0202652	0.00478686	0.0111872	0.00319101	0	0.00274093	0	0	0	0	0.0664231
M05510_26_000000000-CG9ND_1_1107_18777_13558	OTU300	Clone H3S3Ac64z	KX935309.1	Baselines Foundational Set|H3S3Ac64z|CALCOFI Line 67-H3 depth of 5m size fraction 3.0-20 um|36.740 N 122.020 W|10-Oct-2007	99.614	0.0225571	0	0	0.0103407	0.0246134	0.0831664	0.0213922	0.255368	0	0	0	0.0141961	0.00573263	0.115289	0.00843562	0.0129291	0.0173792	0.0162092	0.0187362	0.00902039	0.0186525	0.0149058	0.0224225	0.0267594	0.0662018	0.0187888	0.00968804	0.0482036	0.0226571	0.0105467	0.0269397	0.0142324	0.023022	0.0260552	0.0215409	0.00839043	0.00957304	0.00622084	0.00822278	0.00808113	0	0.0104308	0	0.0332116
M05510_26_000000000-CG9ND_1_1117_26351_12156	OTU301	Clone GoM_Sponge_Bac48	MH885597.1	P|GoM_Sponge_Bac48|Mexico: Gulf of Mexico|Sponge-covered asphalt|21.90 N 93.44 W	95.312	0	0	0	0	0	0	0	0	0	0	0	0.00283922	0	0.0044342	0	0	0	0.0108061	0	0.00451019	0	0	0.00448451	0.00297327	0	0.0125258	0	0	0.0113286	0	0	0.00569298	0.002558	0	0.00239343	0.0111872	0.00638203	0	0.00274093	0.0121217	0.0085419	0.0104308	0.031072	0.132846
M05510_5_000000000-BDRF9_1_1101_13008_12954	OTU302	Oscillatoriaceae cyanobacterium UIC 10348	MT174464.1	UIC 10348|P	98.462	0	0	0	0	0	0	0	0	0.549175	0	1.05705	0	0	0	0	0	0	0	0	0	0	0	0	0	0	0	0	0	0	0	0	0	0	0	0	0	0	0	0	0	0	0	0	0
M05510_42_000000000-K3696_1_1117_2830_13006	OTU303	Clone Hg5a1E3	EU236327.1	Haliclona cf. Gellius sp. (marine sponge)|Hg5a1E3|USA: California, Monterey|13 m depth in the Pacific Ocean	98.837	0	0	0	0	0	0	0	0	0	0	0	0.0141961	0	0	0.00843562	0	0	0.00540307	0	0	0	0	0	0	0	0.00939438	0	0	0.0169928	0	0	0	0.00511601	0	0	0	0	0	0	0	0	0.00695386	0.0103573	0
M05510_26_000000000-CG9ND_1_1106_15016_19469	OTU304	Clone Sp02-15	HQ241782.1	Tsitsikamma favus|Sp02-15|South Africa: Algoa Bay	97.674	0	0	0	0	0	0	0	0	0	0	0.00442282	0.00283922	0	0	0	0	0	0	0.103049	0.0631427	0.0820712	0.152039	0.0941746	0.0802783	0.0132404	0.0469719	0.0161467	0.0128543	0.147271	0.0140622	0.00538793	0.0455438	0.010232	0.0231602	0.0646227	0.0811075	0.0670113	0.0248834	0.0328911	0	0	0	0	0
M05510_5_000000000-BDRF9_1_1114_21903_17152	OTU305	Clone 70S1Ac5Me	KX935585.1	Baselines Foundational Set|70S1Ac5Me|CALCOFI Line 67-70 depth of 10m size fraction 0.1-0.8 um|36.129 N 123.490 W|09-Oct-2007	99.609	0.203014	0.493491	0.331637	0.175792	0.00410223	0.0302423	0	0.0971118	0	0.0282705	0	0.00283922	0.00573263	0.0177368	0	0.00646454	0	0	0	0.00451019	0	0	0.00448451	0	0.0132404	0	0.0161467	0.0160679	0.00849642	0.00351556	0.0107759	0	0.010232	0	0.00239343	0	0.00319101	0	0.00548186	0	0	0	0	0.0332116
M05510_5_000000000-BDRF9_1_1106_19252_6984	OTU306	Uncultured gamma proteobacterium clone FII-AN143	JQ580084.1	FII-AN143|Spain: Cies islands-Galicia|sediments from Figueiras Beach|42.135615 N 8.535018 W|Jun-2007	94.231	0	0	0	0	0	0	0	0	0	0	0	0	0	0	0	0	0	0	0	0	0	0	0	0	0	0	0	0	0	0	0	0	0	0	0	0	0	0	0	0.00404057	0	0.00347693	0	0
M05510_26_000000000-CG9ND_1_1102_17546_15258	OTU307	Clone Sp02-1	HQ241787.1	Tsitsikamma favus|Sp02-1|South Africa: Algoa Bay	98.425	0	0	0	0	0	0	0	0.00359673	0.0401835	0.14842	0.163644	0.105051	0.0515937	0.0487762	0.0548315	0.0258582	0.0347584	0.0162092	0.00468406	0.00451019	0.00373051	0.0119246	0.0224225	0.00891981	0.0132404	0.00626292	0.0161467	0.00321357	0.00566428	0.0210933	0.0538793	0.00853947	0.00767401	0	0.00957373	0.0139841	0.0159551	0.0155521	0.0109637	0.0404057	0.085419	0.0799694	0.031072	0.0996347
M05510_26_000000000-CG9ND_1_1106_13571_11466	OTU308	Clone BF_A32-11	KC238326.1	BF_A32-11|pre-treatment system of seawater of bio-filtration	99.609	0	0	0	0	0	0	0	0	0	0	0	0.00851765	0	0	0	0	0.0173792	0	0.0655768	0.0676529	0.0447661	0.0536609	0.0448451	0.0445991	0.0529614	0.0313146	0.0129174	0.0353493	0.0283214	0.0246089	0.193966	0.0256184	0.145806	0.0376353	0.0694095	0.044749	0.0319101	0.0279938	0.0356321	0	0	0	0	0.0664231
M05510_26_000000000-CG9ND_1_1106_9380_19717	OTU309	Clone DC01	EU495864.1	Aplysina aerophoba|DC01|Slovenian coast	99.614	0.00902283	0	0.00454298	0.0206815	0	0	0	0	0.00334863	0	0	0	0.00573263	0.0044342	0	0	0	0	0.0257623	0.0135306	0.0559576	0.0208681	0.183865	0.0118931	0.264807	0.00939438	0.074275	0.138184	0.0141607	0.0351556	0.0215517	0.00569298	0.0562761	0.0115801	0.00478686	0.0111872	0.108494	0.189736	0.14801	0	0.00427095	0	0	0.0664231
M05510_26_000000000-CG9ND_1_2107_14231_4586	OTU310	Clone G4-19	EU857977.1	G4-19|Antarctica|Ross Sea sediment	99.609	0	0	0	0	0	0	0	0	0	0	0	0	0	0	0	0	0.0173792	0	0.0515247	0.0360815	0.0335746	0.0357739	0.017938	0.032706	0.0176538	0.0281831	0.0226054	0.00642715	0.0651392	0	0.0377155	0.0170789	0.017906	0.0463204	0.0191475	0.0139841	0.0287191	0.0279938	0.0164456	0	0	0	0	0
M05510_26_000000000-CG9ND_1_1105_13233_11230	OTU311	Clone Sp02-15	HQ241782.1	Tsitsikamma favus|Sp02-15|South Africa: Algoa Bay	98.062	0	0	0	0	0	0	0	0	0	0	0.0132685	0.0340706	0.00573263	0.0620788	0.0126534	0.07111	0	0.0216123	0.0234203	0.0180408	0.014922	0.056642	0.0224225	0.00891981	0	0.0219202	0.00322935	0.00321357	0.0623071	0.0105467	0	0.0170789	0.00511601	0.0115801	0.0191475	0.0307649	0.0255281	0.00311042	0.00548186	0.0202028	0.00427095	0.00347693	0.0517866	0
M05510_26_000000000-CG9ND_1_1101_17863_7436	OTU312	Clone Sp02-3	HQ241788.1	Tsitsikamma favus|Sp02-3|South Africa: Algoa Bay	97.665	0	0	0	0	0	0	0	0	0.0234404	0.0494735	0.00442282	0.0738196	0.0630589	0.022171	0.00843562	0.0517163	0	0.081046	0.0538667	0.0315714	0.014922	0.0238493	0.0403606	0.0237862	0.0308942	0.0219202	0.0193761	0.0192814	0.00849642	0.0703111	0.0107759	0.0370044	0.040928	0.0347403	0.0311146	0.0195777	0.0638203	0.0311042	0.0575595	0.117176	0.0683352	0.0173847	0.258933	0.0996347
M05510_26_000000000-CG9ND_1_1105_4914_21223	OTU313	Clone 70S1Bc3XQ245	KX935541.1	Baselines Foundational Set|70S1Bc3XQ245|CALCOFI Line 67-70 depth of 10m size fraction 0.1-0.8 um|36.129 N 123.490 W|09-Oct-2007	99.228	0.139854	0.408892	0.181719	0.0620444	0.168191	0.272181	0.162581	0.111499	0	0.00706764	0	0	0	0.0044342	0	0.00646454	0	0	0	0	0	0	0	0.00594654	0.00441345	0	0.0064587	0	0	0	0	0	0.002558	0	0	0	0	0	0	0	0	0	0	0
M05510_5_000000000-BDRF9_1_1104_16058_13501	OTU314	Clone FT_38	KP857981.1	Diplodus puntazzo|FT_38	95.385	0	0	0	0	0	0	0	0	0	0	0.00442282	0	0	0	0	0	0	0	0	0	0	0	0	0	0	0	0	0	0	0	0	0	0	0	0	0	0	0	0	0	0	0	0	0
M05510_5_000000000-BDRF9_1_1102_25519_16392	OTU315	Clone SeaWat_51092	JQ199492.1	SeaWat_51092|USA: San Diego, CA|seawater; next to dolphin W|May-2008	99.614	0.347379	0.192696	0.109031	0.0827258	0.0164089	0.0151212	0.0128353	0.802072	0	0	0	0	0	0	0	0.00646454	0	0	0	0	0	0	0	0	0	0	0	0	0	0	0	0	0	0	0	0	0	0	0	0	0	0	0	0
M05510_26_000000000-CG9ND_1_1110_4795_4458	OTU316	Clone Sp02-3	HQ241788.1	Tsitsikamma favus|Sp02-3|South Africa: Algoa Bay	98.054	0	0	0	0	0	0	0	0	0	0	0.00442282	0.00567843	0	0	0	0	0	0	0.079629	0.0811835	0.0858017	0.0476985	0.0627831	0.0802783	0.0176538	0.0187888	0.0290641	0.0128543	0.0113286	0.0351556	0	0.0370044	0.0562761	0.0405304	0.0670161	0.120263	0.0957304	0.0559876	0.0411139	0	0	0	0	0
M05510_5_000000000-BDRF9_1_1102_22514_5799	OTU317	Modestobacter sp. strain bac15	MT076245.1	bac15	99.234	0	0	0.0817736	0.0620444	0.0328178	1.33822	0.0770119	0	0	0	0	0	0	0	0	0	0	0	0	0	0	0	0	0	0	0	0	0	0	0	0	0	0	0	0	0	0	0	0	0	0	0	0	0
M05510_48_000000000-KB5FL_1_1106_8840_9442	OTU318	Clone 3P-3-2-K02	FJ562192.1	3P-3-2-K02|Kennedy Space Center clean-room floor	99.612	0.0225571	0	0	0	0	0.0226817	0	0.00719347	0.0167431	0.14842	0.194604	0	0	0	0	0	0	0	0	0	0	0	0	0	0	0	0	0	0	0	0	0	0	0	0	0	0	0	0	0.0323245	0.0427095	0.00347693	0	0.0332116
M05510_26_000000000-CG9ND_1_1101_25412_13862	OTU319	Clone 155S3Ac8Kx	KX936640.1	Baselines Foundational Set|155S3Ac8Kx|CALCOFI Line 67-155 depth of 5m size fraction 3.0-20 um|33.286 N 129.428 W|07-Oct-2007	99.603	0.0451141	0.0375993	0.0681446	0.118918	0.0738401	0.0491438	0.124075	0.205014	0	0	0	0.00567843	0.00573263	0	0	0	0	0	0.0304464	0.0451019	0.0410356	0.0238493	0.0448451	0.0267594	0.048548	0.0313146	0.0290641	0.0128543	0.0453142	0.0421867	0.0161638	0.0313114	0.015348	0.0260552	0.0311146	0.0391554	0.0382922	0.0311042	0.0493367	0.00404057	0	0	0	0
M05510_26_000000000-CG9ND_1_1107_21992_3838	OTU320	Uncultured Bacteroidetes bacterium clone Nubeena344	AY500030.1	uncultured Bacteroidetes|Nubeena344|marine sediment	97.665	0	0	0	0	0	0	0	0	0	0	0	0	0	0.0044342	0	0	0	0	0.0327884	0.0360815	0.0708797	0.0387551	0.0493296	0.0297327	0.123577	0.0563663	0.0129174	0.0674851	0.243564	0.00351556	0.204741	0.0398508	0.125342	0.104221	0.0622292	0.0279681	0.0670113	0.0497667	0.0191865	0	0	0	0	0
M05510_5_000000000-BDRF9_1_1103_20302_11207	OTU321	Uncultured Gammaproteobacteria bacterium clone NA1_1085677	KM277036.1	uncultured Gammaproteobacteria|NA1_1085677|seawater	99.614	0.0135342	0.0187996	0.0136289	0.0206815	0.512778	0.412052	0.333718	0.0719347	0	0	0	0	0	0	0.00843562	0	0	0	0.00234203	0	0	0.00298116	0.00448451	0	0	0.00626292	0.0064587	0	0.0113286	0	0	0	0.002558	0.00289503	0	0	0	0.00311042	0.00274093	0	0	0	0.0103573	0
M05510_26_000000000-CG9ND_1_2108_13423_19777	OTU322	Clone FW1B8_P4_C10	MK176087.1	Astrangia poculata|P|FW1B8_P4_C10|USA: Fort Wetherill State Park, Jamestown, RI|Coral tissue, mucus, and skeleton|41.477778 N 71.359444 W|09-Sep-2015	98.047	0	0	0	0	0	0	0	0	0	0	0	0	0	0.0354736	0.0168712	0	0.0695169	0.00540307	0	0	0.00373051	0.00298116	0	0.00297327	0	0.00313146	0	0	0.0538106	0	0.0107759	0	0	0	0	0	0.00319101	0	0	0	0	0.00347693	0	0
M05510_26_000000000-CG9ND_1_1108_11409_4568	OTU323	Clone FW3W7_P4_G07	MK175581.1	Astrangia poculata|P|FW3W7_P4_G07|USA: Fort Wetherill State Park, Jamestown, RI|Coral tissue, mucus, and skeleton|41.477778 N 71.359444 W|29-Apr-2016	99.618	0.00451141	0.126898	0.131746	0.108578	0.0451245	0.0567043	0.0256706	0.348883	0	0	0	0.00851765	0.0286632	0.0044342	0.0168712	0.0129291	0	0.0108061	0.0117102	0.00902039	0.00373051	0.0119246	0.0134535	0.0118931	0.0088269	0.00939438	0.0064587	0.0353493	0.0113286	0.0175778	0.0269397	0.00853947	0.00511601	0.0115801	0.0215409	0.0111872	0.0255281	0.0124417	0.00548186	0	0.00427095	0.00347693	0	0.0332116
M05510_38_000000000-JLH4P_1_1117_23941_4100	OTU324	Uncultured Nitrospirae bacterium clone PET-030	JF344154.1	uncultured Nitrospirae bacterium|PET-030|Spain: Cies Islands-Galicia|petroleum spot over marine sediments from figueiras beach|42.135456 N 8.535381 W|May-2004	99.609	0	0	0	0	0	0	0	0	0	0	0	0.00567843	0	0	0	0	0	0	0.00702609	0	0.00373051	0.0119246	0.00448451	0.00297327	0.00441345	0.00313146	0.00322935	0	0.155768	0	0	0.00853947	0.01279	0	0.0071803	0	0	0	0.00274093	0	0	0	0	0.0332116
M05510_48_000000000-KB5FL_1_1101_11536_19947	OTU325	MAG: Williamsoniiplasma luminosum isolate NJ-2016 chromosome, complete genome	CP027019.1	NJ-2016|Photinus pyralis|symbiont metagenome|Entomoplasma luminosum|USA: Mercer Meadows, Lawrenceville, NJ|40.3065 N 74.7483 W|2016-07-09|Timothy R. Fallon|M. Behringer	89.787	0	0	0	0	0	0	0	0	0	0	0	0	0	0	0	0	0	0	0	0	0	0	0	0	0	0	0	0	0	0	0	0	0	0	0	0	0	0	0	0	0	0	0	0
M05510_26_000000000-CG9ND_1_2111_22452_9979	OTU326	Uncultured Verrucomicrobiales bacterium clone Sample12_3875_n3	MK048516.1	P|Sample12_3875_n3|J2-675-BM2-C6, U Mkr 31, Loihi Seamount, Hawaii, Fe mat|18.9064 N 155.2569 W|28-Mar-2013	99.231	0.0135342	0	0	0	0	0	0	0.00359673	0.00669725	0	0.00884564	0	0.00573263	0.0266052	0.00421781	0	0.0173792	0.0162092	0.00468406	0.00902039	0	0.00298116	0.00896901	0.00891981	0.0220673	0.00626292	0.00968804	0.0192814	0.0113286	0	0.0646552	0.011386	0.00511601	0.0115801	0.0119672	0.00839043	0.0127641	0.0124417	0.00822278	0.0202028	0.00427095	0.0173847	0	0.0332116
M05510_5_000000000-BDRF9_1_2110_9686_25115	OTU327	Clone UB-198	KM454344.1	UB-198|marine sediment	99.609	0.00902283	0	0.00454298	0	0.00410223	0	0	0.00359673	0	0	0	0.0340706	0	0.0044342	0.00421781	0	0	0	0.0468406	0.0270612	0.0335746	0.017887	0.0224225	0.0208129	0.326595	0.0814179	0.00322935	0.0674851	0.0424821	0.0105467	0.0323276	0.0313114	0.0844141	0.0318453	0.0239343	0.0335617	0.00957304	0.0124417	0.0246683	0	0	0	0	0.132846
M05510_26_000000000-CG9ND_1_1108_16147_16444	OTU328	Winogradskyella profunda Ch38 gene for 16S ribosomal RNA, partial sequence	LC379511.1	Ch38|type strain of Winogradskyella profunda|Russia|bottom sediments|70.5960 N 177.358 W|2016-09|G.B. Elyakov Pacific Institute of Bioorganic Chemistry Far Eastern Branch, Russian Academy of Sciences (PIBOC FEB RAS)	99.609	0	0	0	0	0.00410223	0.0151212	0.00855688	0	0.00334863	0.00706764	0	0.0227137	0.0114653	0.0354736	0.0168712	0	0	0	0.0327884	0.0360815	0.0484966	0.0655855	0.0313915	0.0297327	0.105923	0.144047	0.0258348	0.0578443	0.0113286	0.0140622	0.080819	0.0370044	0.0792981	0.0521105	0.0454752	0.0335617	0.0414832	0.00933126	0.0246683	0	0	0.00347693	0	0.0332116
M05510_48_000000000-KB5FL_1_1118_13622_19567	OTU329	Clone BF2009_Sep_21m_E7	JX864701.1	BF2009_Sep_21m_E7|21m depth, Northern Adriatic Sea, NE Mediterranean	100	0.884237	0.0751986	0.0590587	0.0310222	0.0656356	0.0831664	0.038506	0.104305	0	0.0212029	0	0	0.00573263	0.0044342	0	0.00646454	0	0	0	0	0	0	0	0	0	0.00313146	0	0.00642715	0	0	0	0	0	0	0	0	0	0.00311042	0	0.00404057	0	0	0	0
M05510_26_000000000-CG9ND_1_1107_16341_15392	OTU330	Clone OTU10	KU937403.1	OTU10|Israel|sea water Eastern Mediterranean Sea|12-Nov-2013	99.618	0.57295	0.00939982	0.00908595	0.0155111	0.0328178	0.00756058	0.0299491	0.0467575	0	0.0282705	0	0.00283922	0.00573263	0.0044342	0.00843562	0.00646454	0	0	0.0327884	0.0180408	0.0186525	0.0238493	0.0224225	0.0178396	0.0308942	0.0219202	0.0129174	0.0192814	0.0254893	0.0210933	0.0161638	0.0256184	0.040928	0.0173702	0.0359015	0.0223745	0.0478652	0.0404355	0.0246683	0	0	0	0	0
M05510_5_000000000-BDRF9_1_1101_7016_20213	OTU331	Clone Sp02-3	HQ241788.1	Tsitsikamma favus|Sp02-3|South Africa: Algoa Bay	96.887	0	0	0	0	0	0	0	0	0	0	0	0	0	0	0	0	0	0.00540307	0	0	0	0	0	0	0	0	0	0	0	0	0	0	0	0	0	0	0	0	0	0	0	0	0	0
M05510_38_000000000-JLH4P_1_1109_21601_16024	OTU332	Clone Sp02-1	HQ241787.1	Tsitsikamma favus|Sp02-1|South Africa: Algoa Bay	98.431	0	0	0	0	0	0	0	0	0	0	0.00442282	0.00283922	0	0.0044342	0	0	0	0.00540307	0	0	0	0	0	0.00594654	0	0.00313146	0	0	0	0	0.00538793	0	0	0	0.00239343	0	0	0	0	0	0.00427095	0.00347693	0	0
M05510_26_000000000-CG9ND_1_1101_8712_24632	OTU333	Clone Sp02-1	HQ241787.1	Tsitsikamma favus|Sp02-1|South Africa: Algoa Bay	98.819	0	0	0	0	0	0	0	0	0.0200918	0.0424058	0.0530739	0.10789	0.10892	0.044342	0.0590493	0.0969681	0.0347584	0.0648368	0.0140522	0.0180408	0	0.00894348	0.00896901	0.00891981	0.0132404	0.00626292	0.00968804	0.00964072	0.00849642	0.0140622	0.0323276	0.00853947	0.017906	0.0115801	0.0071803	0.0195777	0.0159551	0.00311042	0.00548186	0.0363651	0.081148	0.052154	0.031072	0.0664231
M05510_26_000000000-CG9ND_1_1101_26185_7099	OTU334	Clone Sp02-1	HQ241787.1	Tsitsikamma favus|Sp02-1|South Africa: Algoa Bay	98.425	0	0	0	0	0	0	0	0	0.0368349	0.0636087	0.0973021	0.0596235	0.0630589	0.0354736	0.0759205	0.0646454	0	0.0108061	0.0210783	0.0270612	0.0335746	0.017887	0.0134535	0.0148664	0.0132404	0.0125258	0.0161467	0.0160679	0.0113286	0.0246089	0.0323276	0.00853947	0.035812	0.0347403	0.0191475	0.0167809	0.0223371	0.0217729	0.0191865	0.0444462	0.0683352	0.0904002	0	0
M05510_26_000000000-CG9ND_1_1101_14830_6195	OTU335	Uncultured Enterobacteriaceae bacterium clone MESOT1004	KP989621.1	MESOT1004|Spain|seawater|19-Oct-2004	99.614	0	0	0	0	0	0	0	0	0	0	0	0	0	0	0	0	0	0	0.0889971	0.0766733	0.0858017	0.116265	0.0896901	0.0891981	0.0353076	0.0657606	0.0678163	0.0289222	0.0566428	0.0667956	0.0161638	0.108167	0.03837	0.0434254	0.102918	0.0811075	0.0542472	0.0995334	0.076746	0	0	0	0	0
M05510_5_000000000-BDRF9_1_1104_21275_4067	OTU336	Uncultured bacterium partial 16S rRNA gene, clone B1_48R	AM157251.1	B1_48R|France:Isere, La Cote Saint Andre|maize rhizosphere	98.846	0	0	0	0	0	0	0	0	0.927569	0	0.459973	0	0	0	0	0	0	0	0	0	0	0	0	0	0	0	0	0	0	0	0	0	0	0	0	0	0	0	0	0	0	0	0	0
M05510_38_000000000-JLH4P_1_1109_5123_19846	OTU337	Clone Sp02-1	HQ241787.1	Tsitsikamma favus|Sp02-1|South Africa: Algoa Bay	98.431	0	0	0	0	0	0	0	0	0	0	0.00442282	0	0	0.00886839	0.00421781	0	0	0.0108061	0.00234203	0	0	0	0	0	0	0	0	0	0	0	0	0	0	0	0	0	0	0	0	0	0.0085419	0	0	0
M05510_5_000000000-BDRF9_1_1101_16540_20408	OTU338	Clone Sp02-3	HQ241788.1	Tsitsikamma favus|Sp02-3|South Africa: Algoa Bay	97.276	0	0	0	0	0	0	0	0	0	0	0	0	0	0	0	0	0	0	0	0	0	0	0	0	0	0	0	0	0	0	0	0	0	0	0	0	0	0	0	0.00404057	0.00427095	0	0	0
M05510_26_000000000-CG9ND_1_1101_13228_17422	OTU339	Clone FW1B8_P3_E08	MK175703.1	Astrangia poculata|P|FW1B8_P3_E08|USA: Fort Wetherill State Park, Jamestown, RI|Coral tissue, mucus, and skeleton|41.477778 N 71.359444 W|09-Sep-2015	99.609	0	0	0	0	0.00410223	0.00378029	0.00855688	0.00359673	0	0	0	0.0596235	0	0	0.00843562	0	0.0173792	0	0.0679189	0.0451019	0.0186525	0.0357739	0.0403606	0.032706	0.145644	0.212939	0.0290641	0.173533	0.0169928	0.0105467	0.0161638	0.0170789	0.0818561	0.0231602	0.0430818	0.0279681	0.0127641	0.00622084	0.0164456	0	0	0	0	0.0332116
M05510_26_000000000-CG9ND_1_1112_27369_6742	OTU340	Uncultured spirochete clone LG048	AY605166.1	LG048|microbial mat	87.833	0	0	0	0	0	0	0	0	0	0	0	0.00283922	0	0.0044342	0	0	0	0.0162092	0.0117102	0	0.0111915	0.00596232	0.00896901	0.0148664	0.0088269	0.00939438	0.00968804	0.0192814	0.00849642	0.00351556	0.0107759	0.011386	0.002558	0.00868508	0.0119672	0.00279681	0.00319101	0.0217729	0.0109637	0.00404057	0.00427095	0	0.0207147	0
M05510_26_000000000-CG9ND_1_1110_16826_24601	OTU341	Aquimarina sp. strain 13e	MT484174.1	13e|Hymeniacidon perlevis|P|marine sponge|2018	100	0	0	0	0	0	0	0	0	0	0	0	0.0312314	0	0.0133026	0.0421781	0	0.0173792	0.00540307	0.0304464	0.0947141	0.0858017	0.0298116	0.0313915	0.0297327	0.0750287	0.034446	0.0161467	0.0289222	0.0509785	0.0105467	0.0161638	0.0256184	0.452766	0.0260552	0.0382949	0.0335617	0.0638203	0.0279938	0.0274093	0	0	0.00347693	0	0.0332116
M05510_26_000000000-CG9ND_1_1107_18464_18120	OTU342	Clone Sp02-15	HQ241782.1	Tsitsikamma favus|Sp02-15|South Africa: Algoa Bay	98.45	0	0	0	0	0	0	0	0	0.00669725	0	0.00442282	0.0227137	0.00573263	0.0487762	0.00843562	0.0387873	0	0.0216123	0.0281044	0.0270612	0.0186525	0.056642	0.0224225	0.0148664	0.0132404	0.0313146	0.00968804	0	0.0934606	0.0140622	0	0.0313114	0	0.0347403	0.00957373	0.0307649	0.0191461	0.0186625	0	0.0363651	0.00427095	0.00347693	0.031072	0
M05510_48_000000000-KB5FL_1_2106_22543_15963	OTU343	Clone tet2ect2G6	EU290352.1	Tethya californiana|tet2ect2G6|USA: California, Monterey	92.52	0	0	0	0	0	0	0	0	0	0	0	0	0	0	0	0	0	0	0	0	0	0	0	0	0	0	0	0	0	0	0	0	0	0	0	0	0	0	0	0	0	0	0	0
M05510_26_000000000-CG9ND_1_1101_7438_2881	OTU344	Clone SeaWat_55758	JQ199786.1	SeaWat_55758|USA: San Diego, CA|seawater; next to dolphin Y|May-2008	99.228	0.00451141	0	0.00454298	0	0	0.0113409	0	0.00359673	0	0	0	0.00567843	0	0	0	0	0	0	0.0632348	0.0631427	0.0895322	0.0924159	0.0896901	0.0564921	0.0397211	0.0532348	0.0452109	0.0128543	0.0141607	0.0457022	0.15625	0.0711622	0.0741821	0.110011	0.071803	0.0727171	0.0542472	0.0342146	0.0548186	0	0	0	0	0
M05510_5_000000000-BDRF9_1_1102_7399_22619	OTU345	Clone H3SA1b09A	KX934681.1	Baselines Foundational Set|H3SA1b09A|CALCOFI Line 67-H3 depth of 5m size fraction 0.1-0.8 um|36.740 N 122.020 W|10-Oct-2007	99.615	0.0225571	0.258495	0.363438	0.310222	0	0	0	0.262562	0	0	0	0	0	0	0	0	0	0	0	0	0	0	0	0	0	0	0	0	0.00283214	0	0	0	0	0	0	0	0	0	0	0	0	0.00347693	0	0
M05510_26_000000000-CG9ND_1_1101_19527_24350	OTU346	Clone Sp02-1	HQ241787.1	Tsitsikamma favus|Sp02-1|South Africa: Algoa Bay	98.819	0	0	0	0	0	0	0	0	0.0200918	0.077744	0.0398054	0.0993725	0.0802568	0.0133026	0.0759205	0.0775745	0.0868961	0.0378215	0.0140522	0.022551	0.00746102	0.00298116	0.00448451	0.00891981	0.00441345	0.00939438	0.0226054	0.00964072	0.00566428	0.0105467	0.0323276	0.011386	0.010232	0.0115801	0.00478686	0	0.00638203	0.0124417	0.0137046	0.0404057	0.0726061	0.0625848	0.0517866	0.0664231
M05510_26_000000000-CG9ND_1_1114_24305_17041	OTU347	Uncultured bacterium isolate DGGE gel band VG_EF_A18	JN126198.1	DGGE gel band VG_EF_A18|Ectyoplasia ferox|USA: Key Largo, Florida|adult sponge material	98.851	0	0	0	0.00517036	0	0	0	0	0	0	0	0	0	0	0.00843562	0	0.0173792	0.0216123	0.00234203	0	0	0.00596232	0	0	0	0	0	0	1.00824	0	0.0107759	0.00284649	0	0	0.00239343	0	0	0	0.00274093	0	0.00427095	0.00347693	0	0
M05510_26_000000000-CG9ND_1_2118_14142_22803	OTU348	Uncultured Flavobacteriaceae bacterium partial 16S rRNA gene, clone M3_67	LK937157.1	M3_67|river sediment	99.609	0.00451141	0.0140997	0.00908595	0.0413629	0.0779423	0.0642649	0.119796	0.179837	0.00334863	0	0	0.0227137	0.00573263	0.00886839	0.00421781	0.0323227	0	0.0324184	0.0210783	0.00902039	0	0	0.00896901	0.0148664	0.0132404	0	0	0.0192814	0.019825	0.00703111	0.00538793	0.00569298	0	0.00868508	0.00239343	0.0111872	0.00319101	0.00311042	0.0164456	0	0	0.00347693	0	0
M05510_5_000000000-BDRF9_1_1105_13730_7988	OTU349	Uncultured bacterium partial 16S rRNA gene, clone EE5-002_D04	LM652183.1	EE5-002_D04|Baltic Sea wintertime surface water	99.603	0.0135342	0.676787	0.617845	0.00517036	0	0.0151212	0	0.00359673	0	0	0	0	0	0	0	0	0	0	0.00468406	0	0.00373051	0.00298116	0	0.00297327	0	0	0.00322935	0.00642715	0.0113286	0	0	0.00284649	0	0	0	0	0	0	0.00548186	0	0	0	0	0
M05510_26_000000000-CG9ND_1_1111_19625_15055	OTU350	Clone FW1W8_P3_G04	MK176028.1	Astrangia poculata|P|FW1W8_P3_G04|USA: Fort Wetherill State Park, Jamestown, RI|Coral tissue, mucus, and skeleton|41.477778 N 71.359444 W|09-Sep-2015	99.213	0	0	0	0	0	0	0	0	0	0	0	0.0227137	0	0.022171	0.0168712	0	0	0.00540307	0.0585508	0.022551	0.0261136	0.0298116	0.0448451	0.032706	0.0706152	0.0594977	0.0161467	0.0642715	0.0792999	0.0105467	0.123922	0.0256184	0.291612	0.0289503	0.0215409	0.0279681	0.0255281	0.00933126	0.0246683	0.00808113	0	0.00347693	0	0
M05510_26_000000000-CG9ND_1_1101_28276_12682	OTU351	uncultured bacterium partial 16S rRNA gene, clone EE6-001_A03	HE979562.1	EE6-001_A03|North Sea ice mesocosm experiment	99.206	0.00902283	0.00939982	0.00908595	0.0206815	0.422529	0.12475	0.402173	0.0431608	0	0	0	0.00567843	0	0	0	0	0	0	0	0	0	0	0.00448451	0	0.00441345	0	0	0	0.00283214	0	0	0	0	0.00289503	0	0.00559362	0.00319101	0	0	0	0	0	0	0.0332116
M05510_26_000000000-CG9ND_1_1106_13248_19383	OTU352	Thiohalomonas denitrificans strain T56	PP053166.1	T56	98.462	0	0	0	0	0	0	0	0	0	0	0	0	0	0	0	0	0	0	0.105391	0.117265	0.0746102	0.0924159	0.130051	0.0802783	0.0132404	0.0594977	0.0516696	0.022495	0.019825	0	0	0.0569298	0	0.136066	0.143606	0.109076	0.0733933	0.0653188	0.0328911	0	0	0	0	0
M05510_26_000000000-CG9ND_1_1111_14173_7385	OTU353	Uncultured Bacteroidetes bacterium clone FII-TR015	JQ579810.1	FII-TR015|Spain: Cies islands-Galicia|sediments from Figueiras Beach|42.135615 N 8.535018 W|Jun-2007	99.219	0	0	0	0	0	0	0	0	0	0	0	0.00283922	0	0	0	0	0	0	0.124128	0.117265	0.152951	0.0983782	0.0807211	0.0951446	0.0176538	0.0563663	0.0355228	0.0128543	0.0226571	0	0	0.0398508	0.00767401	0.0752707	0.110098	0.0839043	0.0829664	0.0808709	0.0657823	0.00808113	0	0	0	0
M05510_38_000000000-JLH4P_1_2118_28557_10263	OTU354	Winogradskyella sp. PC-19 genome	CP019332.1	PC-19|NBRC:107664|Japan: Sagami Bay Station P, 35 00 N, 139 20 E|seawater|05-Jul-2009	99.609	0.00902283	0.0140997	0.0136289	0.0465333	0.0574312	0.0756058	0.0598982	0.16545	0	0	0	0.00567843	0.0229305	0.0133026	0.0126534	0.0258582	0.0173792	0.0162092	0.00702609	0.00451019	0.00373051	0	0	0.00297327	0.00441345	0.00313146	0	0.0128543	0	0.00703111	0.0107759	0.00569298	0.01279	0.00579005	0.00478686	0	0.00319101	0.00933126	0.00548186	0	0	0.00347693	0	0
M05510_26_000000000-CG9ND_1_1103_5441_4092	OTU355	Clone Sp02-1	HQ241787.1	Tsitsikamma favus|Sp02-1|South Africa: Algoa Bay	98.425	0	0	0	0	0	0	0	0	0.0401835	0.0918793	0.0840336	0.065302	0.0343958	0.0399078	0.0421781	0.084039	0.0521376	0.0108061	0.0210783	0.0180408	0.0373051	0.0119246	0.0224225	0.0148664	0.0176538	0.034446	0.0322935	0.00964072	0.019825	0.0175778	0.0646552	0.011386	0.023022	0.0202652	0.0119672	0.0111872	0.0191461	0.00622084	0.0191865	0.0323245	0.0555223	0.0417232	0.0207147	0.0332116
M05510_26_000000000-CG9ND_1_1118_7574_16130	OTU356	Leptobacterium sp. strain SCSIO 12689	MZ263086.1	SCSIO 12689	99.609	0	0	0	0	0	0	0	0	0.0368349	0	0.194604	0	0	0	0	0	0.104275	0.00540307	0.0398145	0.0270612	0.0447661	0.0447174	0.035876	0.0505456	0.0132404	0.0313146	0.0193761	0.00964072	0.00849642	0.0105467	0	0.0284649	0	0.0521105	0.0670161	0.0419522	0.0319101	0.037325	0.0548186	0	0	0.0312924	0.0103573	0.0664231
M05510_5_000000000-BDRF9_1_1119_12510_15617	OTU357	Clone Sp02-1	HQ241787.1	Tsitsikamma favus|Sp02-1|South Africa: Algoa Bay	99.206	0	0	0	0	0	0	0	0	0.0301376	0.0424058	0.048651	0.0709804	0.0573263	0.0310394	0.0590493	0.0193936	0.0173792	0.0216123	0.0187362	0.022551	0.0186525	0.017887	0.017938	0.0118931	0.0132404	0.0313146	0.0129174	0.0128543	0.00849642	0.00703111	0.0107759	0.0170789	0.017906	0.0202652	0.016754	0.00839043	0.0287191	0.0279938	0.00548186	0.0202028	0.0298966	0.0452001	0.0414293	0
M05510_26_000000000-CG9ND_1_1116_3592_6544	OTU358	Clone P9X2b8E10	EU491310.1	P9X2b8E10|seafloor lavas from the Loi'hi Seamount Pisces Peak X2	94.253	0	0	0	0	0	0	0	0	0.00334863	0	0	0.0170353	0	0.0177368	0	0	0	0.0378215	0.0163942	0.0270612	0.00746102	0.0208681	0.026907	0.0297327	0.0132404	0.075155	0.0322935	0.0642715	0.0679713	0.0281245	0.0700431	0.0227719	0.00767401	0.0202652	0.016754	0.0195777	0.0351012	0.0248834	0.0548186	0.0727302	0.0427095	0.00695386	0.113931	0.0332116
M05510_26_000000000-CG9ND_1_2118_20531_17121	OTU359	Clone Sp02-1	HQ241787.1	Tsitsikamma favus|Sp02-1|South Africa: Algoa Bay	98.039	0	0	0	0	0	0	0	0	0	0	0.00442282	0	0	0.00886839	0	0	0	0	0.00234203	0.00451019	0.00746102	0	0.00448451	0	0	0.00313146	0	0	0	0	0.00538793	0	0	0	0.00239343	0	0	0	0.00274093	0.00404057	0	0	0	0
M05510_5_000000000-BDRF9_1_1102_22816_21294	OTU360	Clone HF10_A12_P1	DQ300581.1	Uncultured Bacteria|HF10_A12_P1|PCR amplicon from a single fosmid library pool from 10m depth, HOT station ALOHA 22.45 deg. N 158 deg. W	94.942	0	0	0	0	0	0	0	0	0	0	0	0	0	0	0	0	0	0	0	0	0	0	0	0	0	0	0	0	0	0	0	0	0	0	0	0	0	0	0	0	0	0	0	0
M05510_5_000000000-BDRF9_1_1108_6727_18603	OTU361	Maribacter sp. strain HA5-9	OR234735.1	HA5-9|P	99.228	0	0	0	0	0	0	0	0	0	0	0	0.00851765	0.00573263	0	0	0	0	0	0.0327884	0.0270612	0.0186525	0.0149058	0.0134535	0.0386525	0.233913	0.156573	0.0129174	0.125329	0.0141607	0.00351556	0.0862069	0.0227719	0.035812	0.0202652	0.0263278	0.0251713	0.0191461	0.0155521	0.0219274	0	0	0	0	0.132846
M05510_26_000000000-CG9ND_1_1112_21884_7660	OTU362	Uncultured gamma proteobacterium clone SCB2A	FJ389726.1	Stichopus mollis|SCB2A|New Zealand: Wellington	100	0.00902283	0	0	0	0	0	0	0	0	0	0	0.00567843	0.00573263	0.0177368	0.0253068	0	0.0173792	0.0162092	0.0327884	0.0315714	0.00746102	0.0417362	0.035876	0.0178396	0.11475	0.222334	0.00968804	0.0160679	0.280382	0	0.0215517	0.0199254	0.0792981	0.0376353	0.0311146	0.0111872	0.0191461	0.0186625	0.00822278	0	0	0.0104308	0	0.0332116
M05510_26_000000000-CG9ND_1_1101_27150_7369	OTU363	Clone Sp02-1	HQ241787.1	Tsitsikamma favus|Sp02-1|South Africa: Algoa Bay	98.425	0	0	0	0	0	0	0	0	0.0435321	0.077744	0.075188	0.0511059	0.0229305	0.0177368	0.0801383	0.0646454	0.0347584	0.00540307	0.0210783	0.0405917	0.022383	0.00596232	0.0134535	0.00891981	0.0264807	0.00626292	0.0064587	0.0192814	0.00283214	0.0105467	0.0700431	0.0284649	0.028138	0.0115801	0.00957373	0.0223745	0.0223371	0.0155521	0.0274093	0.0323245	0.0597933	0.0347693	0	0.0332116
M05510_38_000000000-JLH4P_1_1103_19797_22054	OTU364	Clone M13	AY321407.1	Mycale acerata|M13|Antarctica|sponge tissue	96.875	0	0	0.00454298	0	0	0	0	0	0	0	0	0	0	0	0	0	0	0	0	0	0	0	0	0	0	0	0	0	0	0	0	0	0	0	0	0	0	0	0	0.00404057	0.0085419	0	0	0
M05510_26_000000000-CG9ND_1_1104_15904_8201	OTU365	Uncultured Verrucomicrobia bacterium clone M4-24	EU682496.1	uncultured Verrucomicrobia bacterium|M4-24|Hong Kong|estuary sediment in Mai Po Nature Reserve|Oct-2007	98.846	0.00451141	0	0	0	0	0	0	0.00719347	0.00334863	0	0	0.00851765	0.00573263	0.022171	0.0168712	0	0.0695169	0.0540307	0.0632348	0.0405917	0.0484966	0.0208681	0.0493296	0.0535189	0.0750287	0.0281831	0.0161467	0.0546308	0.00849642	0.0140622	0.0969828	0.0370044	0.043486	0.0318453	0.0526555	0.0335617	0.0319101	0.0311042	0.0274093	0	0.0085419	0.00347693	0	0
M05510_26_000000000-CG9ND_1_1101_8468_20030	OTU366	Clone FW1W8_P5_C10	MK176024.1	Astrangia poculata|P|FW1W8_P5_C10|USA: Fort Wetherill State Park, Jamestown, RI|Coral tissue, mucus, and skeleton|41.477778 N 71.359444 W|09-Sep-2015	99.219	0.00902283	0.249095	0.21352	0.0620444	0.0246134	0.00756058	0.0128353	0.0611445	0	0	0	0	0.00573263	0	0	0.00646454	0	0	0.0351305	0.0360815	0.0335746	0.0238493	0.0448451	0.0297327	0.0176538	0.0219202	0.00322935	0.00964072	0.0283214	0	0.0269397	0.011386	0.030696	0.0144751	0.0287212	0.044749	0.0159551	0.0217729	0.00548186	0.00404057	0	0	0	0
M05510_48_000000000-KB5FL_1_1114_5741_6484	OTU367	Clone GoM_Sponge_Bac87	MH885627.1	P|GoM_Sponge_Bac87|Mexico: Gulf of Mexico|Sponge-covered asphalt|21.90 N 93.44 W	96.139	0	0	0	0	0	0	0	0	0	0	0	0	0	0	0	0	0	0	0	0	0	0	0.00448451	0	0	0	0	0	0.0311535	0	0	0	0	0	0	0	0	0	0	0	0	0	0	0
M05510_26_000000000-CG9ND_1_1107_4093_13101	OTU368	Clone ExkYyy24	KX173259.1	ExkYyy24|Gulf of Mexico sediment	99.609	0	0	0	0	0	0	0	0	0	0	0	0.0283922	0	0.0044342	0	0	0	0	0.0702609	0.0270612	0.0484966	0.0417362	0.0403606	0.0445991	0.176538	0.0688921	0.0226054	0.147824	0.0283214	0.00703111	0.0269397	0.0313114	0.0767401	0.0289503	0.0574424	0.0475458	0.0382922	0.037325	0.0219274	0	0	0	0	0
M05510_42_000000000-K3696_1_1109_25227_17861	OTU369	Clone EzyYy165	KX172356.1	EzyYy165|Gulf of Mexico sediment	99.612	0	0	0	0	0	0	0	0	0	0	0	0.00567843	0	0	0.021089	0.0581809	0.45186	0.0162092	0.00468406	0	0	0.00298116	0.00448451	0.00297327	0.00441345	0.00313146	0	0.0128543	0.116118	0	0	0.0142324	0	0	0	0	0	0.00311042	0.00274093	0	0.115316	0.0208616	0	0
M05510_42_000000000-K3696_1_2116_4695_6510	OTU370	Clone PET6-35	MG949213.1	PET6-35|'Petola' saline microbial mat in Secovlje salt pan (Adriatic Sea); salinity 19 S%	94.595	0	0	0	0	0	0	0	0	0.00334863	0	0.0309598	0.00567843	0	0	0	0.00646454	0	0.0270153	0	0	0	0	0	0	0	0	0	0	0	0	0.00538793	0.00569298	0	0	0	0	0	0	0.00274093	0.00808113	0	0.0139077	0.0103573	0
M05510_5_000000000-BDRF9_1_1102_4012_9830	OTU371	Clone 42	EU883376.1	marine spong|42|China: Shantou	99.219	0	0	0	0	0	0	0	0	0	0	0	0	0.0229305	0.00886839	0.00421781	0	0	0.00540307	0.00702609	0.00451019	0	0	0	0.00594654	0.0176538	0	0	0.00321357	0	0	0	0.00284649	0	0	0	0.00279681	0	0	0.00822278	0	0.00427095	0.00347693	0	0
M05510_26_000000000-CG9ND_1_2107_22161_4087	OTU372	Clone E66_D03	KU578584.1	Uncultured bacteria|E66_D03|ocean water	99.609	0.306776	0.0187996	0.0408868	0.124089	0.0697379	0.0567043	0.0941257	0.0719347	0.00669725	0	0	0.00283922	0.00573263	0	0	0.0129291	0	0	0	0	0	0	0.00448451	0.00297327	0	0	0.0064587	0.00321357	0	0	0.00538793	0.00284649	0	0	0	0	0.00319101	0.00311042	0.00274093	0	0.00427095	0	0	0
M05510_26_000000000-CG9ND_1_2108_21825_2312	OTU373	Uncultured bacterium 16S rRNA, partial sequence, clone: OTU070_Xeno_Clone01	AB694344.1	OTU070_Xeno_Clone01|Japan: Izu-Ogasawara|Deep-sea sediment with a xenophyophore at a depth 7111m.|32.8015 N 141.8832 E	99.612	0.00451141	0	0	0	0	0.0302423	0	0.00359673	0	0	0	0.0170353	0	0	0	0	0	0.00540307	0.0281044	0.0135306	0.014922	0.0119246	0.0313915	0.0297327	0.0662018	0.115864	0.0193761	0.0353493	0.175593	0.00351556	0.0323276	0.0227719	0.0741821	0.0405304	0.0263278	0.0223745	0.0159551	0.00622084	0.0164456	0	0	0.0104308	0	0
M05510_26_000000000-CG9ND_1_1113_8080_12555	OTU374	Clone E128_B02	KU578573.1	Uncultured bacteria|E128_B02|ocean water	98.837	0	0	0	0	0	0	0	0	0	0	0	0.00283922	0	0	0.021089	0.0387873	0.921098	0	0.00702609	0	0.00373051	0	0.00448451	0.00297327	0	0.00313146	0	0	0.0141607	0	0	0.00569298	0	0.00579005	0.00239343	0.00279681	0	0	0	0	0.0512514	0.0591078	0	0
M05510_26_000000000-CG9ND_1_1107_14003_5668	OTU375	Clone Sp02-3	HQ241788.1	Tsitsikamma favus|Sp02-3|South Africa: Algoa Bay	98.047	0	0	0	0	0	0	0	0	0.0100459	0.0141353	0.0265369	0.136282	0.0630589	0.022171	0.0295247	0.0517163	0	0.0864491	0.0163942	0.0135306	0	0.00894348	0	0.0148664	0.0088269	0.00313146	0.0064587	0.00321357	0.00283214	0.0105467	0.0161638	0.00853947	0.00511601	0.00579005	0.00478686	0.0111872	0.00319101	0.00933126	0.0191865	0.177785	0.0939609	0.0417232	0.124288	0.166058
M05510_5_000000000-BDRF9_1_1104_16041_17713	OTU376	Clostridiales bacterium strain ZYX001	OQ646792.1	ZYX001|China|2022	99.219	0	0	0	0	0	0	0	0	0	0	0	0	0	0	0	0	0	0	0	0	0	0	0	0	0	0	0	0.00321357	0	0	0	0.00284649	0	0	0.00239343	0	0	0	0	1.16772	0	0	0	0
M05510_26_000000000-CG9ND_1_2105_24304_21619	OTU377	Tenacibaculum sp. strain 2216E-X-43	MF594127.1	2216E-X-43	99.606	0	0	0	0	0	0	0.00427844	0	0	0	0.00442282	0.0141961	0.00573263	0.0133026	0	0	0	0	0.0562087	0.0631427	0.0298441	0.0298116	0.0403606	0.0416258	0.0441345	0.0281831	0.0129174	0.0417765	0.0226571	0.0105467	0.0161638	0.0341579	0.03837	0.0434254	0.0813767	0.044749	0.0159551	0.0311042	0.0219274	0	0	0.00347693	0	0.0664231
M05510_26_000000000-CG9ND_1_1115_3480_10998	OTU378	Clone MOC-1-77	KX427655.1	MOC-1-77|Atlantic Ocean|ocean water|23-Oct-2010	98.467	0	0	0	0	0	0	0	0	0	0	0.00442282	0.00283922	0.00573263	0	0	0	0	0.0378215	0.0304464	0.022551	0.0186525	0.0268304	0.0448451	0.032706	0.0617883	0.0814179	0.0193761	0.0417765	0.0226571	0	0.0484914	0.0313114	0.02558	0.0202652	0.0382949	0.0307649	0.0319101	0.0186625	0.0137046	0	0	0.00695386	0	0
M05510_42_000000000-K3696_1_1113_25012_20126	OTU379	Clone MESOT498	KP989305.1	MESOT498|Spain|seawater|19-Oct-2004	99.615	0.175945	0.0939982	0.0363438	0.1396	0.00410223	0.0189014	0.00855688	0.0467575	0.00334863	0	0	0	0.00573263	0.0133026	0.0168712	0.00646454	0	0.0108061	0.0234203	0	0.0298441	0.00894348	0.0493296	0.0148664	0	0	0	0	0.0113286	0.00351556	0.0215517	0.0170789	0.00767401	0.0144751	0.0263278	0.0195777	0.00638203	0.0124417	0.0137046	0	0	0	0	0
M05510_42_000000000-K3696_1_1105_23193_20396	OTU380	Clone GoM_Sponge_Bac87	MH885627.1	P|GoM_Sponge_Bac87|Mexico: Gulf of Mexico|Sponge-covered asphalt|21.90 N 93.44 W	97.297	0	0	0	0	0	0	0	0	0	0	0	0	0	0	0	0	0	0	0	0	0	0	0	0	0	0	0	0	0	0	0	0	0	0	0	0	0	0	0	0	0	0	0	0
M05510_5_000000000-BDRF9_1_1102_1847_13111	OTU381	Clone SeaWat_G275	JQ195690.1	SeaWat_G275|USA: San Diego, CA|seawater; next to dolphin AA|Jul-2007	99.614	0.0721826	0.225596	0.286208	0.0361925	0.0451245	0.026462	0.0342275	0.36327	0	0	0.00442282	0	0	0	0	0.00646454	0	0	0	0	0	0	0	0	0	0	0	0	0	0	0	0	0	0	0	0	0	0	0	0	0	0.00695386	0	0
M05510_26_000000000-CG9ND_1_1104_6083_15431	OTU382	Clone FW3W9_P5_G01	MK175885.1	Astrangia poculata|P|FW3W9_P5_G01|USA: Fort Wetherill State Park, Jamestown, RI|Coral tissue, mucus, and skeleton|41.477778 N 71.359444 W|29-Apr-2016	98.842	0	0	0	0	0.00410223	0.0151212	0	0	0	0.00706764	0.159222	0.00283922	0	0	0	0.252117	0	0	0.0304464	0.0270612	0.0335746	0.0298116	0.017938	0.00891981	0.00441345	0.0125258	0.0226054	0.0192814	0.00849642	0.00351556	0	0.0227719	0.23022	0.0579005	0.0454752	0.0195777	0.0255281	0.0217729	0.0191865	0	0	0	0	0
M05510_42_000000000-K3696_1_1110_22046_16092	OTU383	Clone Pol310 16S ribosomal RNA, partial sequence	FJ900506.1	Polymastia sp.|sponge-associated bacterium|Pol310|New Zealand: northeastern, Mathesons Bay	94.656	0	0	0	0	0	0	0	0	0	0	0	0.00283922	0	0	0	0	0	0	0	0	0	0	0	0	0	0	0	0	0	0	0	0	0	0	0	0	0	0	0	0.00404057	0.0085419	0	0	0
M05510_26_000000000-CG9ND_1_1113_26439_18733	OTU384	Clone S25_1453	EF575109.1	uncultured bacteria|S25_1453|Costa Rica|site S25 near Coco's Island	99.219	0	0.0563989	0.0681446	0.367096	0.00820446	0.0151212	0.00427844	0	0	0	0	0.00567843	0.00573263	0.0044342	0.021089	0.0129291	0	0	0.0351305	0.0270612	0.022383	0.0387551	0.0224225	0.0208129	0.0088269	0.00939438	0.0129174	0.00964072	0.0594749	0.03164	0.0431034	0.00853947	0.00767401	0.0231602	0.0287212	0.00839043	0.0223371	0.0186625	0.0274093	0	0	0	0	0
M05510_5_000000000-BDRF9_1_1116_11552_6198	OTU385	Clone Woods-Hole_a3215	KF798616.1	Ciona intestinalis|Woods-Hole_a3215|gut|generated from pooled animals collected (Woods Hole and San Diego USA and Naples Italy) between Spring 2010 and Spring 2012, multiple seasons	98.846	0	0	0	0	0	0	0	0	0	0	0	0	0	0	0	0	0	0	0	0	0	0	0	0	0	0	0	0	0	0	0	0	0	0	0	0	0	0	0	0	0	0	1.16002	0.0332116
M05510_26_000000000-CG9ND_1_1105_26818_16603	OTU386	Uncultured bacterium gene for 16S ribosomal RNA, partial sequence, clone: a52_31	LC193017.1	a52_31|Pacific Ocean:South Pacific Subtropical Gyre|particle-associated bacterial community in surface seawater|30.00 S 107.00 W|2012-01-13|Shotaro Suzuki	100	0.676712	0	0	0.0103407	0.0779423	0.026462	0.0513413	0.0179837	0	0.0918793	0	0.00283922	0	0.0044342	0	0	0	0	0.0140522	0.00902039	0.0111915	0.00298116	0.00448451	0.00891981	0.0176538	0.00626292	0.00968804	0.00321357	0.00283214	0.0175778	0.0161638	0.00569298	0.01279	0	0.00478686	0.00279681	0	0	0.0109637	0	0	0	0.0103573	0
M05510_42_000000000-K3696_1_1101_12067_24500	OTU387	Clone DF7-C42	KR348506.1	Didemnum fulgens|uncultured Bacteria|DF7-C42|Spain|tunic|17-Oct-2011|Susanna Lopez-Legentil, Patrick M. Erwin	98.842	0	0	0	0	0	0	0	0	0	0	0	0	0	0	0	0	0	0	0	0	0	0	0	0	0	0	0	0	0	0	0	0	0	0	0	0	0	0	0	0	0	0	0	0
M05510_26_000000000-CG9ND_1_1104_12663_19777	OTU388	Uncultured bacterium gene for 16S rRNA, partial sequence, clone: husub-d2	AB573121.1	husub-d2|Japan: Hiroshima, Hiroshima Bay	99.614	0	0	0	0	0	0.0113409	0	0	0.00669725	0	0	0.00567843	0	0.00886839	0	0	0.0173792	0.00540307	0.0398145	0.0451019	0.0410356	0.0417362	0.0448451	0.032706	0.0794421	0.0501033	0.00968804	0.118902	0.0368178	0.00703111	0.0269397	0.0284649	0.043486	0.0405304	0.0359015	0.0307649	0.0478652	0.0217729	0.00548186	0	0	0	0.0207147	0.0332116
M05510_26_000000000-CG9ND_1_1104_11349_18324	OTU389	Uncultured Endozoicomonas sp. clone PV345219	MZ540689.1	Paphies ventricosa (toheroa)|P|PV345219|New Zealand: (Ninety-Mile, Ripiro, Foxton)|Clam|2019	98.842	0	0	0	0	0	0	0	0	0	0.00706764	0.0176913	0.0170353	0	0.0044342	0.00421781	0.0129291	0	0.0108061	0.0163942	0.0360815	0.00746102	0.0119246	0.0134535	0.00594654	0.00441345	0.0187888	0.00322935	0.00964072	0.0169928	0.00351556	0.0431034	0.0227719	0.015348	0.0115801	0.00957373	0.0139841	0.00319101	0.0124417	0.00274093	0.00808113	0.0128128	0.00347693	0.062144	0.166058
M05510_42_000000000-K3696_1_1117_22274_18686	OTU390	Clone tet2ect2G6	EU290352.1	Tethya californiana|tet2ect2G6|USA: California, Monterey	93.254	0	0	0	0	0	0	0	0	0	0	0.00442282	0.0113569	0	0	0	0.00646454	0	0	0	0	0	0	0.00448451	0	0	0	0	0	0	0	0	0	0	0	0	0	0	0.00311042	0	0	0	0.0382462	0	0.0332116
M05510_5_000000000-BDRF9_1_1110_4814_8589	OTU391	Uncultured gamma proteobacterium small subunit ribosomal RNA gene, partial sequence	AY124351.1	CS11|Antarctica|glacial cryoconite hole	99.231	0.00451141	0	0	0	0	0	0	0	0.157385	0	0.530739	0	0	0	0	0	0	0	0	0	0	0	0	0	0.00441345	0	0	0	0	0	0	0.00284649	0	0	0	0	0	0	0	0	0	0	0	0
M05510_26_000000000-CG9ND_1_1110_8394_5345	OTU392	Clone FW1B8_P4_H12	MK175642.1	Astrangia poculata|P|FW1B8_P4_H12|USA: Fort Wetherill State Park, Jamestown, RI|Coral tissue, mucus, and skeleton|41.477778 N 71.359444 W|09-Sep-2015	99.617	0	0	0	0	0	0	0	0.00359673	0.00334863	0	0.00442282	0.00567843	0.0114653	0.00886839	0.00843562	0	0.139034	0.0216123	0.00468406	0.00451019	0	0.00298116	0.00448451	0.00297327	0.0132404	0	0	0.0128543	0	0	0.0107759	0.00284649	0.002558	0	0.00239343	0.00279681	0	0	0.00822278	0	0.00427095	0.00695386	0	0
M05510_48_000000000-KB5FL_1_1107_16222_4227	OTU393	Clone tet2ect2G6	EU290352.1	Tethya californiana|tet2ect2G6|USA: California, Monterey	92.52	0	0	0	0	0	0	0	0	0	0	0.00442282	0	0	0	0	0	0	0	0	0	0	0	0	0	0	0	0	0	0	0	0	0	0	0	0	0	0	0	0	0.00808113	0	0.0139077	0	0
M05510_5_000000000-BDRF9_1_1107_19577_18492	OTU394	Uncultured Spongiibacter sp. clone BB12-38	KJ513771.1	BB12-38|Antarctica: Deception Island|marine water|62.99 S 60.56 W|17-Jan-2012|C. Angulo_Preckler	98.842	0	0	0	0	0	0	0	0	0	0	0	0	0	0	0	0	0	0	0	0	0	0	0	0	0	0	0	0.00321357	0	0	0	0.00284649	0	0	0	0	0	0	0	0	0	0	1.12895	0.0332116
M05510_5_000000000-BDRF9_1_1104_6938_8026	OTU395	Uncultured gamma proteobacterium partial 16S rRNA gene, clone JG37-AG-87	AJ518785.1	JG37-AG-87|43F-1404R|Germany:Saxony|uranium mining waste pile near Johanngeorgenstadt, soil sample	97.297	0	0	0	0	0	0	0	0	0	0	0	0	0	0	0	0	0	0	0	0	0	0	0	0	0	0	0	0	0	0	0	0	0	0	0	0	0	0	0	0	0.00427095	0	0	0
M05510_26_000000000-CG9ND_1_1107_9504_17709	OTU396	Clone Sp02-1	HQ241787.1	Tsitsikamma favus|Sp02-1|South Africa: Algoa Bay	98.819	0	0	0	0	0	0.00378029	0	0	0.0334863	0.0494735	0.0353826	0.0766588	0.0515937	0.0532104	0.0379603	0.0905036	0.0868961	0.0324184	0.00468406	0.00451019	0.00746102	0.00596232	0.00448451	0.0178396	0.0088269	0.0156573	0.00968804	0.00964072	0	0.00703111	0.00538793	0.00284649	0.00511601	0.00868508	0.00239343	0.00279681	0.0127641	0.00311042	0.00548186	0.0323245	0.0298966	0.0591078	0.0207147	0.0664231
M05510_26_000000000-CG9ND_1_1117_28481_18702	OTU397	Clone Woods-Hole_a5519	KF799083.1	Ciona intestinalis|Woods-Hole_a5519|gut|generated from pooled animals collected (Woods Hole and San Diego USA and Naples Italy) between Spring 2010 and Spring 2012, multiple seasons	99.614	0	0	0.00454298	0	0	0	0	0.00359673	0.0100459	0.00706764	0	0.00567843	0.00573263	0.0532104	0.0379603	0	0.0173792	0.0108061	0.00234203	0.0135306	0.022383	0.0149058	0.00896901	0.0148664	0.0264807	0.00626292	0.00322935	0.0128543	0.00566428	0.00703111	0.0107759	0.011386	0	0.0144751	0.00957373	0.00559362	0.00319101	0.0124417	0.0109637	0	0	0.00695386	0	0
M05510_42_000000000-K3696_1_2118_22975_19246	OTU398	Clone 12_H12	KF268872.1	12_H12|marine sediment	99.612	0	0	0	0	0	0	0	0	0	0	0	0	0	0	0	0	0	0	0	0	0	0	0	0	0	0	0	0	0	0	0	0	0	0	0	0	0	0	0	0.00404057	0	0.00347693	0	0
M05510_5_000000000-BDRF9_1_1102_4473_8103	OTU399	Clone FW1B8_P2_A06	MK176149.1	Astrangia poculata|P|FW1B8_P2_A06|USA: Fort Wetherill State Park, Jamestown, RI|Coral tissue, mucus, and skeleton|41.477778 N 71.359444 W|09-Sep-2015	100	0	0.140997	0.16809	0.0155111	0.00820446	0	0	0.00359673	0.00334863	0	0	0.0113569	0	0.0044342	0	0	0	0	0.0210783	0.022551	0.0447661	0.017887	0.0134535	0.0208129	0.0529614	0.0250517	0.0193761	0.0289222	0.0169928	0.0175778	0.0700431	0.0455438	0.046044	0.0405304	0.0263278	0.0279681	0.0255281	0.0186625	0.0411139	0	0.0128128	0	0.0414293	0.0664231
M05510_38_000000000-JLH4P_1_2111_15322_5267	OTU400	Clone Hg92C10	EU236399.1	Haliclona cf. Gellius sp. (marine sponge)|Hg92C10|USA: California, Monterey|13 m depth in the Pacific Ocean	99.609	0	0	0	0	0	0	0	0	0.00334863	0.0424058	0.00442282	0.0113569	0.045861	0.0487762	0.0548315	0.00646454	0.0521376	0.0432246	0.0187362	0.022551	0.0261136	0.00894348	0.0224225	0.0148664	0	0.0156573	0.00968804	0.0160679	0.0226571	0.0140622	0.0269397	0.0170789	0.030696	0.0115801	0.0239343	0.0223745	0.0255281	0.0124417	0.0274093	0.00808113	0	0.0243385	0.0103573	0
M05510_26_000000000-CG9ND_1_1114_27006_10626	OTU401	Halieaceae bacterium strain LSUCC0757	MK603709.1	LSUCC0757|P	99.614	0.117297	0.0281995	0.0499727	0.0775555	0.0451245	0.00756058	0.0299491	0.0683379	0.00334863	0.0141353	0	0.0141961	0.0515937	0.0709471	0.0674849	0.109897	0.0695169	0.0432246	0.00468406	0.00451019	0	0.00298116	0	0	0.00441345	0.00626292	0.0129174	0.00642715	0.00283214	0	0	0	0.002558	0	0	0.00279681	0.00319101	0	0.00274093	0	0	0.0104308	0	0
M05510_42_000000000-K3696_1_1106_22591_5404	OTU402	Clone MOC-1-118	KX427696.1	MOC-1-118|Atlantic Ocean|ocean water|23-Oct-2010	99.611	0.076694	0.00939982	0	0	0.114862	0.211696	0.102683	0.0215804	0.00334863	0	0	0	0	0	0	0	0	0	0	0.00451019	0	0	0	0	0	0	0	0	0	0	0	0	0	0	0	0	0	0	0	0	0	0	0	0
M05510_26_000000000-CG9ND_1_1110_19992_23289	OTU403	Clone BF_GA22-19	KC238391.1	BF_GA22-19|pre-treatment system of seawater of bio-filtration	98.846	0	0	0	0	0	0	0	0	0	0	0	0.00851765	0	0	0	0.00646454	0.0173792	0	0.0327884	0.0451019	0.0261136	0.0387551	0.0403606	0.0505456	0.0441345	0.034446	0.00968804	0.0385629	0.019825	0.00703111	0.0592672	0.0256184	0.017906	0.0492154	0.0430818	0.0251713	0.0319101	0.0279938	0.0191865	0.00404057	0	0.0278154	0.0103573	0.298904
M05510_42_000000000-K3696_1_2109_12707_22601	OTU404	Clone Sp02-1	HQ241787.1	Tsitsikamma favus|Sp02-1|South Africa: Algoa Bay	98.431	0	0	0	0	0	0	0	0	0	0	0.00884564	0.00283922	0	0.00886839	0	0	0	0.00540307	0.00234203	0	0	0	0	0	0.00441345	0	0	0	0	0	0	0	0	0	0.00239343	0	0	0	0.00274093	0	0	0.00347693	0	0
M05510_5_000000000-BDRF9_1_1101_15070_9040	OTU405	Flavobacterium sp. Se3Ps_2779 gene for 16S rRNA, partial sequence	AB835224.1	Se3Ps_2779|Japan:Hokkaido, Sapporo|Ohno pond sediment, PS medium	99.606	0	0.00469991	0	0	0	0	0	0	0.820413	0.00706764	0.119416	0	0	0	0	0	0	0.00540307	0	0	0	0	0	0	0	0	0	0	0	0	0	0	0	0	0	0	0	0	0	0	0.00427095	0	0	0
M05510_48_000000000-KB5FL_1_2104_3168_9023	OTU406	Clone MOC-2-470	KY194361.1	MOC-2-470|Atlantic Ocean|ocean water|23-Oct-2010	100	0.0135342	0	0	0	0.205111	0.52546	0.24815	0.0107902	0	0	0	0	0	0	0	0	0	0	0	0	0	0	0	0	0	0	0	0	0	0	0	0	0	0	0	0	0	0	0	0	0	0	0	0
M05510_5_000000000-BDRF9_1_1102_21844_5897	OTU407	Uncultured alpha proteobacterium clone A8P8_10F06	HQ242020.1	A8P8_10F06|Line P Station P8 depth of 10m|48.82 N 128.67 W|15-Aug-2008	99.611	0.103763	0.272595	0.195348	0.129259	0.0164089	0.0226817	0.00855688	0.143869	0.00334863	0.00706764	0	0.00283922	0	0.0310394	0.00421781	0.0517163	0	0	0	0	0	0.00596232	0	0	0	0.00626292	0.00322935	0.00964072	0.00849642	0.00351556	0	0	0	0	0	0	0	0	0	0	0	0	0	0
M05510_48_000000000-KB5FL_1_1106_14974_18129	OTU408	Clone Sp02-10	HQ241785.1	Tsitsikamma favus|Sp02-10|South Africa: Algoa Bay	97.276	0	0	0	0	0	0	0	0	0	0	0.00442282	0.00283922	0	0	0	0	0	0	0	0	0	0	0	0	0	0	0	0	0	0	0	0	0	0	0	0	0	0	0	0.00808113	0.0085419	0	0	0
M05510_42_000000000-K3696_1_1119_10846_2223	OTU409	Clone Sp02-1	HQ241787.1	Tsitsikamma favus|Sp02-1|South Africa: Algoa Bay	97.647	0	0	0	0	0	0	0	0	0	0	0	0	0	0	0	0	0	0.00540307	0.0187362	0.00451019	0.00373051	0.00894348	0.0224225	0.00594654	0	0.00626292	0.0064587	0.00321357	0.00566428	0.00703111	0.00538793	0.00853947	0.002558	0.00289503	0.0119672	0.0195777	0.00957304	0.0155521	0.0328911	0.00404057	0	0	0	0
M05510_26_000000000-CG9ND_1_1102_27830_7234	OTU410	Clone E137_H11	KU578363.1	Uncultured bacteria|E137_H11|ocean water	99.219	0.0180457	0.0187996	0.00454298	0.0465333	0.00410223	0	0.0171138	0.0143869	0	0	0	0.0227137	0.0573263	0.0133026	0.0717027	0.0969681	0.0521376	0.0378215	0.0117102	0.00451019	0.014922	0.00894348	0.0313915	0.00297327	0.0176538	0.00939438	0.0129174	0.00964072	0.0368178	0.00703111	0.0161638	0.00853947	0.00511601	0.0260552	0.0071803	0.0111872	0.0127641	0.0155521	0.0164456	0	0	0	0	0
M05510_5_000000000-BDRF9_1_2109_13997_13350	OTU411	Clone Sp02-15	HQ241782.1	Tsitsikamma favus|Sp02-15|South Africa: Algoa Bay	97.674	0	0	0	0	0	0	0	0	0	0	0.00884564	0	0	0	0	0	0	0	0	0	0	0	0	0	0	0	0	0	0	0	0	0	0	0	0	0	0	0	0	0	0	0	0	0
M05510_5_000000000-BDRF9_1_1104_18517_12047	OTU412	Clone EzyYy253	KX172387.1	EzyYy253|Gulf of Mexico sediment	100	0	0	0	0	0	0.00756058	0	0.00359673	0.00669725	0.00706764	0	0	0	0.0177368	0.021089	0	0	0.0108061	0.00702609	0.00902039	0.0111915	0.00596232	0.017938	0.00891981	0.0132404	0.0125258	0.00322935	0.0257086	0.00566428	0	0.0215517	0.00284649	0	0.00868508	0.0191475	0.00559362	0.00638203	0.00311042	0.00274093	0.00808113	0	0.00347693	0	0
M05510_48_000000000-KB5FL_1_1104_29048_12193	OTU413	Clone FW3B9_P5_E04	MK176167.1	Astrangia poculata|P|FW3B9_P5_E04|USA: Fort Wetherill State Park, Jamestown, RI|Coral tissue, mucus, and skeleton|41.477778 N 71.359444 W|29-Apr-2016	99.234	0	0	0	0	0	0	0	0	0	0.0141353	0	0.00567843	0.0515937	0.226144	0.0843562	0.00646454	0.173792	0.162092	0	0	0	0.00298116	0	0	0.0573749	0	0	0.0128543	0.00566428	0	0	0	0	0	0	0	0	0	0	0.00404057	0.0170838	0.00695386	0	0
M05510_38_000000000-JLH4P_1_1108_11321_18541	OTU414	Clone MOC-2-569	KY194460.1	MOC-2-569|Atlantic Ocean|ocean water|23-Oct-2010	99.228	0.00451141	0	0.00454298	0	0.246134	0.483877	0.265263	0.00719347	0	0	0	0	0	0	0	0	0	0	0	0	0	0	0	0	0	0	0	0	0	0	0	0	0	0	0	0	0	0	0	0.00404057	0	0	0	0
M05510_26_000000000-CG9ND_1_2112_18936_12874	OTU415	Francisella adeliensis strain FSC1326 chromosome, complete genome	CP043425.1	FSC1326|Euplotes|USA:Alaska,Barrow|2017|University of Camerino	99.618	0	0	0.0181719	0.0155111	0	0.00378029	0	0.17624	0	0	0	0.0113569	0	0	0.00421781	0	0	0.0108061	0.00234203	0	0	0.00894348	0	0.00297327	0.00441345	0.00626292	0.0064587	0.0128543	0.00283214	0.0105467	0	0.00853947	0.002558	0.00868508	0.00957373	0.00839043	0.00319101	0	0.00274093	0	0	0	0	0
M05510_48_000000000-KB5FL_1_1102_6656_15737	OTU416	MAG: Arenicellales bacterium isolate 56d03a4b-89fb-405b-b6be-bb90cc2699d2 genome assembly, chromosome: 1	OY734803.1	56d03a4b-89fb-405b-b6be-bb90cc2699d2|sponge metagenome|1|Sponge: Ianthella basta	97.297	0	0	0	0	0	0	0	0	0	0	0	0	0	0	0	0	0	0	0	0	0	0	0	0	0	0	0	0	0	0	0	0	0	0	0	0	0	0	0	0	0	0	0	0
M05510_5_000000000-BDRF9_1_1107_7973_4982	OTU417	Uncultured bacterium gene for 16S ribosomal RNA, partial sequence, clone: f86_17	LC193115.1	f86_17|Pacific Ocean:Equatorial Pacific Region|free-living bacterial community in surface seawater|0.00 N 115.00 W|2012-02-07|Shotaro Suzuki	99.237	0.988	0	0	0.0155111	0	0.0113409	0.00855688	0.0359673	0	0	0	0	0	0	0	0	0	0	0	0.00451019	0.00746102	0	0	0	0	0	0	0	0.00566428	0	0	0	0	0	0.00239343	0.00279681	0.00319101	0.00311042	0.00274093	0	0	0	0	0
M05510_26_000000000-CG9ND_1_2116_5153_6738	OTU418	Uncultured gamma proteobacterium clone FII-TR089	JQ579884.1	FII-TR089|Spain: Cies islands-Galicia|sediments from Figueiras Beach|42.135615 N 8.535018 W|Jun-2007	100	0	0	0	0	0	0	0	0	0	0	0	0.0283922	0.00573263	0.0709471	0.0295247	0.00646454	0.0695169	0.0540307	0.00936812	0	0.00373051	0.017887	0.00896901	0	0.0794421	0.122127	0.0064587	0.0128543	0.215243	0	0.0161638	0.00284649	0.01279	0.00868508	0.00957373	0	0	0.00933126	0.00822278	0	0	0.00347693	0	0
M05510_26_000000000-CG9ND_1_1104_24265_5324	OTU419	Marimicrobium arenosum strain CM_D1_29	MT449070.1	CM_D1_29|P	99.614	0.0135342	0	0	0	0.0123067	0.00756058	0.00427844	0.0179837	0	0	0	0.0170353	0.00573263	0.0177368	0.0168712	0.00646454	0.0695169	0.0324184	0.00936812	0.0360815	0.0186525	0.0208681	0.0134535	0.0178396	0.0662018	0.0594977	0	0.04499	0.0283214	0.00351556	0.0431034	0.00853947	0.023022	0.0231602	0.0215409	0.0111872	0.0159551	0.00311042	0.0137046	0.0161623	0	0.00695386	0	0
M05510_26_000000000-CG9ND_1_1113_22499_23805	OTU420	Olleya sp. R2A056317 partial 16S rRNA gene, isolate R2A056_3_17	LR722880.1	R2A056_3_17|Coastal marine surface water|54.18 N 7.9 E	99.609	0	0	0	0.0103407	0	0.00378029	0	0.00359673	0	0	0	0.00283922	0	0.00886839	0	0	0	0.00540307	0.0491826	0.0405917	0.0596881	0.0327927	0.0403606	0.0564921	0.0706152	0.034446	0.0258348	0.0321357	0.00566428	0.0105467	0.0161638	0.0313114	0.043486	0.0694806	0.0311146	0.0363586	0.0510562	0.0217729	0.038373	0	0	0	0	0.0996347
M05510_26_000000000-CG9ND_1_1108_4074_17184	OTU421	Clone BF_GA11-07	KC238380.1	BF_GA11-07|pre-treatment system of seawater of bio-filtration	99.609	0	0	0	0	0	0	0	0	0	0	0	0.00567843	0	0.0044342	0.0295247	0	0	0.0216123	0.0421565	0.0315714	0.0746102	0.0357739	0.035876	0.0416258	0.0397211	0.0187888	0.0516696	0.0192814	0.019825	0.0175778	0.123922	0.0284649	0.237894	0.0405304	0.0239343	0.0195777	0.0319101	0.0186625	0.0465958	0	0	0	0	0
M05510_26_000000000-CG9ND_1_1111_10203_12384	OTU422	Lutimonas saemankumensis strain M168	OR999785.1	M168	99.611	0.0270685	0.00939982	0	0.00517036	0	0.00756058	0.00427844	0.00719347	0	0	0	0.00567843	0.0114653	0.0266052	0	0	0	0.0162092	0.0421565	0.0360815	0.0298441	0.0417362	0.035876	0.0356792	0.0750287	0.0250517	0	0.0578443	0.0169928	0.0210933	0.0969828	0.0341579	0.033254	0.0318453	0.0215409	0.0223745	0.0319101	0.0186625	0.0328911	0	0	0	0	0
M05510_26_000000000-CG9ND_1_1109_18555_22377	OTU423	Clone S1B1S_11-058	KY190914.1	S1B1S_11-058|Antarctica|marine sediment from Potter Cove, King George Island|Jan-2011	99.615	0.00902283	0	0	0	0.00410223	0.00378029	0.00855688	0.00359673	0	0	0	0.00567843	0	0.0975523	0.0168712	0	0.0695169	0.0864491	0.0187362	0.0135306	0	0.017887	0.0403606	0.0297327	0.0970959	0.00626292	0.0161467	0.0514172	0.0368178	0.00703111	0.080819	0.00569298	0	0.0115801	0.0311146	0.0167809	0.0191461	0.00933126	0.00548186	0	0	0.0173847	0	0
M05510_26_000000000-CG9ND_1_1102_17060_13426	OTU424	Mycoplasma mycoides subsp. capri strain GM12 genome assembly, chromosome: omosome	LS483519.1	GM12|synthetic|capri|omosome	90.129	0	0	0	0	0	0	0	0	0	0	0	0	0	0	0	0	0	0	0.0866551	0.0902039	0.126837	0.0626043	0.0896901	0.0862248	0.0088269	0.0281831	0.0258348	0.0128543	0.00849642	0	0	0.0426973	0	0.0781657	0.0789833	0.0643267	0.0957304	0.0466563	0.0328911	0	0	0	0	0
M05510_26_000000000-CG9ND_1_1106_1938_14811	OTU425	Uncultured gamma proteobacterium clone C16T9 C05	AY822372.1	C16T9 C05|fish-farm sediment	98.846	0	0	0	0	0	0	0	0	0	0	0	0.00283922	0	0.0487762	0.0126534	0.00646454	0.0521376	0.0918522	0.0257623	0.0315714	0.014922	0.0149058	0.026907	0.0148664	0.088269	0.0501033	0.0193761	0.0546308	0.0424821	0.00703111	0.0377155	0.0227719	0.017906	0.0376353	0.016754	0.0307649	0.0287191	0.00622084	0.0164456	0	0	0.0173847	0	0.0332116
M05510_38_000000000-JLH4P_1_1113_19097_19504	OTU426	Clone Sp02-1	HQ241787.1	Tsitsikamma favus|Sp02-1|South Africa: Algoa Bay	98.431	0	0	0	0	0	0	0	0	0	0	0.00442282	0	0.00573263	0.0044342	0	0	0	0.00540307	0	0	0	0	0	0	0	0	0	0	0	0	0	0	0	0	0.00239343	0	0	0	0	0	0	0.00347693	0	0
M05510_26_000000000-CG9ND_1_1115_10018_24760	OTU427	Clone Sp02-1	HQ241787.1	Tsitsikamma favus|Sp02-1|South Africa: Algoa Bay	98.039	0	0	0	0	0	0	0	0	0	0	0.00884564	0	0	0.0044342	0	0	0	0.0108061	0	0	0	0.00298116	0	0	0.00441345	0	0.00322935	0	0	0	0	0.00853947	0	0	0	0	0	0	0.00548186	0.00404057	0	0	0	0
M05510_26_000000000-CG9ND_1_2116_21715_10320	OTU428	Clone Sp02-3	HQ241788.1	Tsitsikamma favus|Sp02-3|South Africa: Algoa Bay	98.444	0	0	0	0	0	0	0	0	0	0	0.0176913	0	0	0	0	0	0	0	0	0.00451019	0	0	0	0	0.0132404	0.00626292	0	0	0	0	0	0	0	0	0	0	0.00319101	0.00311042	0	0	0.00427095	0	0.031072	0
M05510_26_000000000-CG9ND_1_1102_14084_23203	OTU429	Clone AP51	JQ347343.1	Acropora pruinosa|AP51|Da Ya Bay	96.484	0	0	0	0	0	0	0	0	0	0	0	0	0	0	0	0	0	0	0.074945	0.0902039	0.0858017	0.0626043	0.0762366	0.0654119	0	0.0438404	0.0419815	0.0128543	0.00849642	0	0	0.0313114	0	0.133171	0.0909504	0.0978884	0.0478652	0.0622084	0.0301502	0	0	0	0	0
M05510_26_000000000-CG9ND_1_1101_14276_5596	OTU430	Clone Sp02-3	HQ241788.1	Tsitsikamma favus|Sp02-3|South Africa: Algoa Bay	98.824	0	0	0	0	0	0	0	0	0	0	0	0.0170353	0.0286632	0	0.0126534	0.00646454	0	0.0108061	0.0140522	0.0360815	0.014922	0.00894348	0.0134535	0.0267594	0.00441345	0.00939438	0.00968804	0.00321357	0.00283214	0.0105467	0	0.0170789	0.030696	0.00289503	0.0143606	0.0111872	0.0255281	0.0248834	0.0137046	0.0565679	0.0085419	0	0.0103573	0
M05510_48_000000000-KB5FL_1_1106_21587_10134	OTU431	Clone Ag-41	JF925010.1	Alcyonium gracillimum (coral)|Ag-41	96.875	0	0	0	0	0	0	0	0	0	0	0	0	0	0	0	0	0	0	0	0	0	0	0	0	0	0	0	0	0	0	0	0	0	0	0	0	0	0	0	0	0	0	0	0
M05510_42_000000000-K3696_1_1118_8128_12067	OTU432	Clone Sp02-10	HQ241785.1	Tsitsikamma favus|Sp02-10|South Africa: Algoa Bay	94.163	0	0	0	0	0	0	0	0	0	0	0	0	0	0	0	0	0	0	0	0	0	0	0	0	0	0	0	0	0	0	0	0	0	0	0	0	0	0	0	0.00808113	0	0	0	0
M05510_26_000000000-CG9ND_1_1101_3174_7918	OTU433	Clone FT_67	KP857977.1	Diplodus puntazzo|FT_67	92.337	0	0	0	0	0	0	0	0	0.00669725	0	0.00884564	0.0369098	0.0343958	0.0975523	0.00421781	0.0129291	0	0.0216123	0.0608928	0.0405917	0.0634186	0.0238493	0.0582986	0.032706	0.00441345	0.0313146	0.0161467	0.00642715	0.0113286	0.00351556	0	0.0341579	0.00511601	0.0115801	0.0478686	0.058733	0.0414832	0.0217729	0.0493367	0.0242434	0.0341676	0.0208616	0	0
M05510_26_000000000-CG9ND_1_1101_24159_23039	OTU434	Clone D10	KT748595.1	D10|seafloor basalt (3 km depth)	99.228	0	0	0	0	0	0	0	0	0	0	0	0.0141961	0.0286632	0.0133026	0.0295247	0	0.0347584	0.0108061	0.00234203	0.0180408	0.00373051	0.0119246	0.00896901	0.00891981	0.0529614	0.0720235	0	0.0192814	0.0623071	0.00351556	0.0538793	0.00853947	0.0716241	0	0.00478686	0.00279681	0	0	0.00548186	0	0.00427095	0	0	0
M05510_26_000000000-CG9ND_1_1105_18914_15810	OTU435	Clone Sp02-1	HQ241787.1	Tsitsikamma favus|Sp02-1|South Africa: Algoa Bay	98.425	0	0	0	0	0	0	0	0	0.0435321	0.0424058	0.0707651	0.0567843	0.0171979	0.0310394	0.0548315	0.0517163	0.0521376	0.0108061	0.0163942	0.0270612	0.0261136	0.00596232	0.0224225	0	0.0088269	0.0250517	0.00968804	0.0128543	0.0113286	0.00703111	0.0269397	0.0199254	0.015348	0.0115801	0.0143606	0.0195777	0.00638203	0.00933126	0.0219274	0.0323245	0.0298966	0.0347693	0	0
M05510_26_000000000-CG9ND_1_1101_20309_13894	OTU436	Uncultured Synechocystis sp. gene for 16S rRNA, partial sequence, isolate: SyrDNA_DH-2B	AB364260.1	SyrDNA_DH-2B|Lendenfeldia chondrodes|Micronesia: Yap|DNA extracted from Lendenfeldia chondrodes|9.45 N 138.14 E|Ryuichi Sakai	98.846	0	0	0	0	0	0	0	0	0	0	0	0	0	0	0	0	0	0	0	0	0	0	0	0	0	0	0	1.02192	0	0	0	0	0	0	0	0.00279681	0	0	0	0	0	0	0	0
M05510_48_000000000-KB5FL_1_1119_14242_12306	OTU437	Clone FW3W9_P4_G11	MK176118.1	Astrangia poculata|P|FW3W9_P4_G11|USA: Fort Wetherill State Park, Jamestown, RI|Coral tissue, mucus, and skeleton|41.477778 N 71.359444 W|29-Apr-2016	99.609	0	0	0	0	0	0	0	0	0	0	0	0	0	0	0	0	0	0	0	0.0180408	0	0	0	0	0	0	0	0.00321357	0	0	0	0	0.002558	0	0	0	0	0	0	0	0	0	0.58001	0.0332116
M05510_26_000000000-CG9ND_1_1102_19305_15631	OTU438	Halieaceae bacterium strain LSUCC0757	MK603709.1	LSUCC0757|P	99.228	0.112785	0.0845984	0.0272579	0.0310222	0.0287156	0.0340226	0.0128353	0.0287739	0.0133945	0.0212029	0	0.00283922	0.0515937	0.0620788	0.0463959	0.0581809	0.104275	0.0216123	0.00702609	0	0	0.00298116	0	0	0.00441345	0.00313146	0.0193761	0.0192814	0.0141607	0	0.00538793	0.00569298	0.002558	0.00579005	0.00239343	0	0	0	0.00274093	0	0	0	0	0
M05510_26_000000000-CG9ND_1_2106_3756_18301	OTU439	Clone W5-13	MF498393.1	W5-13|sea water	99.615	0	0	0.00454298	0.00517036	0.00410223	0	0	0.0683379	0	0	0	0.00283922	0.0286632	0.044342	0.0295247	0	0.0347584	0.0162092	0.0281044	0.0270612	0.022383	0.00894348	0.026907	0.0208129	0.0308942	0.00626292	0.0064587	0.0385629	0.00566428	0	0.0269397	0.00853947	0.01279	0.0173702	0.016754	0.0139841	0.0127641	0.0124417	0.00822278	0.00808113	0.0298966	0.0695386	0	0
M05510_42_000000000-K3696_1_1117_22192_24189	OTU440	Clone SeaWat_55180	JQ199769.1	SeaWat_55180|USA: San Diego, CA|seawater; next to dolphin Y|May-2008	100	0.144365	0.291394	0.186262	0.0413629	0.00410223	0.0151212	0.00855688	0.161853	0	0.00706764	0	0	0.0171979	0.0044342	0.00421781	0.00646454	0	0.00540307	0.00234203	0	0	0	0	0	0	0	0	0	0	0	0	0	0	0	0	0	0	0	0	0	0	0.00347693	0	0
M05510_5_000000000-BDRF9_1_2102_26546_17969	OTU441	Marine bacterium strain ST1120	PP423861.1	ST1120	100	0.00902283	0	0	0.00517036	0	0.026462	0.00427844	0	0	0	0	0.0141961	0.0171979	0.0665129	0.0337425	0.0193936	0.0173792	0.0594338	0.0210783	0.0360815	0.00373051	0.017887	0.0134535	0.0118931	0.0926825	0.0187888	0.0064587	0.0610579	0.0113286	0.00703111	0.0592672	0.0170789	0.028138	0.0202652	0.0071803	0.0111872	0.00638203	0.0124417	0.0109637	0	0	0	0	0.0332116
M05510_26_000000000-CG9ND_1_1102_24625_12983	OTU442	Clone NC30	KJ590677.1	NC30|bio-ball filter	99.231	0.00451141	0.00469991	0	0	0.00410223	0.0340226	0.00427844	0.00359673	0	0	0	0.00851765	0	0	0	0	0	0	0.0538667	0.0586325	0.0559576	0.0387551	0.0403606	0.0475723	0.00441345	0.034446	0.0193761	0.00964072	0.0339857	0.00703111	0.0377155	0.0398508	0.043486	0.0550055	0.0311146	0.0335617	0.0351012	0.0155521	0.00822278	0	0	0	0	0.0996347
M05510_42_000000000-K3696_1_1102_4576_5370	OTU443	Clone Sp02sw36	HQ241817.1	Tsitsikamma favus|Sp02sw36|South Africa: Algoa Bay	99.225	0	0	0	0	0	0	0	0	0	0	0	0	0	0	0	0	0	0.0540307	0	0	0.00373051	0	0	0	0	0	0	0	0	0	0	0	0	0	0	0	0	0	0	0	0	0	0.0103573	0.0332116
M05510_26_000000000-CG9ND_1_2106_23799_18167	OTU444	Uncultured Bacteroidetes bacterium clone Nubeena344	AY500030.1	uncultured Bacteroidetes|Nubeena344|marine sediment	99.611	0	0	0	0	0	0	0	0	0	0	0	0.0141961	0	0	0	0	0	0	0.0444986	0.0180408	0.0186525	0.017887	0.00448451	0.00297327	0.136817	0.0375775	0	0.0417765	0	0	0	0.011386	0.040928	0.0173702	0	0.0307649	0	0	0	0	0	0	0	0.132846
M05510_26_000000000-CG9ND_1_1106_5039_14964	OTU445	Ilyobacter tartaricus strain GraTa 2 16S ribosomal RNA, partial sequence	NR_028939.1	GraTa 2; DSM 2382|DSM:2382|type strain of Ilyobacter tartaricus	100	0.0180457	0.00469991	0.00908595	0.0103407	0.00820446	0.0226817	0.00427844	0.0179837	0	0	0	0.00567843	0	0.00886839	0	0	0.0173792	0	0.0257623	0.00451019	0.130568	0.00596232	0.017938	0.0118931	0.0397211	0	0.326164	0.00964072	0.082132	0.0210933	0.0161638	0.011386	0.010232	0.00289503	0.00239343	0.00839043	0.00638203	0.00311042	0.0191865	0	0	0	0.0103573	0.0332116
M05510_48_000000000-KB5FL_1_1112_6750_12848	OTU446	Ulvibacter antarcticus partial 16S rRNA gene, isolate SW_4_160	LR722877.1	SW_4_160|Coastal marine surface water|54.18 N 7.9 E	98.047	0	0	0	0	0	0	0	0	0	0	0	0	0	0	0	0	0	0	0	0	0	0	0	0	0	0	0	0	0	0	0	0	0	0	0	0	0	0	0	0	0	0	0	0
M05510_5_000000000-BDRF9_1_1104_11024_17648	OTU447	Uncultured bacterium gene for 16S rRNA, partial sequence, clone: smkt_TM6_003_002	AB807369.1	smkt_TM6_003_002|Japan:Shimokita Penninsula offshore|Ocean drilling core sample	99.234	0	0	0	0	0	0	0	0	0	0	0	0	0	0	0	0	0	0	0	0	0	0	0	0	0	0	0	0	0	0	0	0	0	0	0	0	0	0	0	0	0	0	0	0
M05510_48_000000000-KB5FL_1_1106_11268_6438	OTU448	Clone FW3W9_P5_G01	MK175885.1	Astrangia poculata|P|FW3W9_P5_G01|USA: Fort Wetherill State Park, Jamestown, RI|Coral tissue, mucus, and skeleton|41.477778 N 71.359444 W|29-Apr-2016	99.228	0	0	0	0	0	0.00378029	0	0	0.00669725	0	0.0707651	0	0	0	0	0.28444	0	0	0.0257623	0.022551	0.0186525	0.0149058	0.0224225	0.0118931	0	0.00939438	0.0258348	0.00642715	0.00566428	0	0.0215517	0.0199254	0.138132	0.0376353	0.0287212	0.0111872	0.0127641	0.00622084	0.00822278	0	0	0.00347693	0	0
M05510_26_000000000-CG9ND_1_1106_16157_9650	OTU449	Flavobacterium sp. KCTC 42148	KP030838.1	KCTC42148|KCTC:42148|Japan|coastal surface micro layer, Aburatsubo Inlet|35.16 N 139.61 E|03-Dec-2012|Shu-Kuan Wong	99.603	0	0	0	0	0	0.0151212	0.00427844	0	0	0	0	0	0	0.00886839	0.00843562	0	0	0.00540307	0.0866551	0.0856937	0.0522271	0.0536609	0.0224225	0.0505456	0.0353076	0.00626292	0.0290641	0.022495	0.0283214	0.0140622	0.0484914	0.0341579	0.0562761	0.0463204	0.0430818	0.044749	0.0478652	0.0217729	0.0465958	0	0	0	0	0
M05510_26_000000000-CG9ND_1_1115_9586_7585	OTU450	Clone LX 64	JF514252.1	LX 64|China: Xiaomaidao Island, Qingdao|sea	99.225	0	0	0	0	0	0	0	0	0.00334863	0	0	0.0113569	0.0114653	0.0266052	0.0421781	0.00646454	0.104275	0.0486276	0.0187362	0.0135306	0.0186525	0.0119246	0.026907	0.0118931	0.0706152	0.075155	0.00322935	0.0417765	0.0311535	0	0.0161638	0	0.010232	0.0144751	0.016754	0.0251713	0.0159551	0.00622084	0.00274093	0.0161623	0.0170838	0.0104308	0	0
M05510_5_000000000-BDRF9_1_1113_21727_8600	OTU451	Methylophilales bacterium strain LSUCC0536	MK603631.1	LSUCC0536|P	99.615	0.121808	0.0187996	0.00454298	0.0982369	0.00410223	0	0	0.0323706	0	0.00706764	0	0.00283922	0.0229305	0.0532104	0.00843562	0.0452518	0.0347584	0.0216123	0.00936812	0.00902039	0.00373051	0.017887	0.00448451	0.0118931	0.0176538	0.00626292	0.0226054	0.0192814	0.0226571	0.0281245	0.0323276	0.00284649	0.017906	0.0144751	0.00957373	0	0.0127641	0.00622084	0.0191865	0	0	0.00347693	0	0
M05510_5_000000000-BDRF9_1_2108_23990_9572	OTU452	Clone Sp02-1	HQ241787.1	Tsitsikamma favus|Sp02-1|South Africa: Algoa Bay	98.431	0	0	0	0	0	0	0	0	0	0	0	0	0	0	0	0	0	0.0162092	0	0	0	0	0	0	0	0	0	0	0	0	0	0	0	0	0	0	0	0	0	0.00404057	0	0	0	0
M05510_26_000000000-CG9ND_1_1111_22909_19890	OTU453	Uncultured gamma proteobacterium clone Nubeena63	AY499928.1	uncultured gamma proteobacterium|Nubeena63|marine sediment	99.614	0.00902283	0	0	0	0	0	0	0.00359673	0	0	0	0.0141961	0.00573263	0.00886839	0.0168712	0.00646454	0.0347584	0.0378215	0.0327884	0.022551	0.022383	0.0476985	0.0313915	0.0297327	0.0838556	0.0876808	0.0226054	0.0385629	0.0113286	0.00703111	0.0592672	0.0170789	0.0486021	0.0231602	0.0239343	0.0363586	0.0351012	0.0186625	0.0164456	0	0.00427095	0.00347693	0	0
M05510_26_000000000-CG9ND_1_2108_24637_17837	OTU454	Uncultured Bacteroidetes bacterium gene for 16S ribosomal RNA, partial sequence, clone: 12methane_08	LC171302.1	Shinkaia crosnieri after methane-added rearing for 12months|12methane_08|Japan:Okinawa Trough, Iheya North|Setae of Shinkaia crosnieri|27.4745 N 126.5381 E|2014-01-29	99.228	0	0	0	0	0	0	0	0	0	0	0	0.0511059	0	0	0.0168712	0	0.0347584	0.0216123	0.0140522	0.0180408	0.0298441	0.00596232	0.035876	0.0237862	0.088269	0.12839	0	0.0835529	0.0368178	0	0.0431034	0.00284649	0.030696	0.0144751	0.016754	0.00839043	0.00638203	0.00933126	0.00548186	0	0	0.00347693	0	0
M05510_5_000000000-BDRF9_1_1106_17277_16499	OTU455	Clone E134_H02	KU578627.1	Uncultured bacteria|E134_H02|ocean water	99.228	0.775963	0	0	0	0.0410223	0.026462	0.0513413	0.0179837	0.0100459	0.0353382	0	0	0	0	0	0	0	0	0	0	0	0	0	0	0	0	0	0	0	0	0	0	0	0	0	0	0	0	0	0	0	0	0	0
M05510_5_000000000-BDRF9_1_1106_20329_4553	OTU456	Clone FW3W7_P5_D09	MK176191.1	Astrangia poculata|P|FW3W7_P5_D09|USA: Fort Wetherill State Park, Jamestown, RI|Coral tissue, mucus, and skeleton|41.477778 N 71.359444 W|29-Apr-2016	99.609	0	0.281995	0.467927	0.0155111	0.00410223	0	0	0.0431608	0	0	0	0	0	0	0.00421781	0	0	0	0	0	0	0	0.00448451	0	0	0.00313146	0	0	0.00283214	0.00351556	0	0	0	0	0	0	0	0.00311042	0.00274093	0	0	0	0	0
M05510_26_000000000-CG9ND_1_2109_10608_23064	OTU457	Uncultured Iamiaceae bacterium clone ASV-350 ; 16S-23S ribosomal RNA intergenic spacer, complete sequence; and 23S ribosomal RNA gene, partial sequence	OR335923.1	Coleofasciculus_sp._DSM_104231|P|ASV-350|Germany|Grosser Werder, Zingst|2002	99.615	0.00902283	0	0	0.00517036	0	0	0	0.0107902	0	0	0.00442282	0	0	0.00886839	0.00843562	0	0.0521376	0.0108061	0.0374725	0.0315714	0.014922	0.0298116	0.0224225	0.0267594	0.0308942	0.0281831	0.00968804	0.0289222	0.0396499	0	0	0.0284649	0.00511601	0.0289503	0.0406884	0.0307649	0.0159551	0.0155521	0.00548186	0	0	0.00347693	0	0
M05510_26_000000000-CG9ND_1_1102_22342_2428	OTU458	Clone Sp02-1	HQ241787.1	Tsitsikamma favus|Sp02-1|South Africa: Algoa Bay	98.425	0	0	0	0	0	0	0	0	0.0334863	0.077744	0.048651	0.039749	0.0171979	0.022171	0.0506137	0.0387873	0.0695169	0.0162092	0.0257623	0.00451019	0.0186525	0.0149058	0.00896901	0.00297327	0.0132404	0.0125258	0.00968804	0.00642715	0.00283214	0.00703111	0.0269397	0.00284649	0.010232	0.0115801	0.00957373	0	0.00957304	0.00311042	0.0109637	0.0363651	0.0427095	0.0556309	0.0207147	0
M05510_26_000000000-CG9ND_1_1105_5825_15712	OTU459	Uncultured Reichenbachiellaceae bacterium clone ASV-485 16S ribosomal RNA gene and 16S-23S ribosomal RNA intergenic spacer, partial sequence	OR297907.1	Coleofasciculus sp.; DSM 104229|ASV-485|Germany|Zingst|2002|[BankIt_uncultured16S-23SIGS_wizard]; [universal primers]	99.219	0.00451141	0	0	0	0.00410223	0	0	0	0	0	0.00442282	0	0	0	0	0	0	0	0	0	0	0.00298116	0	0.00594654	0.00441345	0	0	0.00964072	0.00566428	0	0	0.0142324	0.002558	0	0	0	0.00638203	0	0	0	0	0	0	0
M05510_26_000000000-CG9ND_1_2118_15280_6520	OTU460	Halieaceae bacterium strain WSDMB12	OR511488.1	WSDMB12|MCCC:1K08817|China: Quanzhou Bay|sediment of Spartina alterniflora|24.854 N 118.678 E|Sep-2022|Zhaobin Huang|Zhaobin Huang and Wenzhuo Wang	99.614	0	0	0.00454298	0	0.00410223	0.0302423	0	0.0251771	0	0	0.00442282	0.0113569	0	0.0399078	0.00843562	0	0.0521376	0.0216123	0.0117102	0.0180408	0.0186525	0.00596232	0.0224225	0.0148664	0.0706152	0.0250517	0.00322935	0.0321357	0.0141607	0.00703111	0.0431034	0.00853947	0.020464	0.0260552	0.016754	0.0139841	0.0127641	0.00933126	0.00822278	0	0.0085419	0.0104308	0	0
M05510_26_000000000-CG9ND_1_1101_21224_18015	OTU461	Clone PS29	MG001992.1	PS29|India|subsurface seawater|17-Feb-2015	100	0	0	0	0	0.00410223	0.0226817	0	0.00359673	0	0	0	0.0113569	0	0.0177368	0.00843562	0	0	0.0324184	0.0351305	0.0180408	0.022383	0.0149058	0.026907	0.0267594	0.0662018	0.00939438	0.0161467	0.0321357	0.00283214	0.0105467	0.075431	0.0227719	0.023022	0.0202652	0.00957373	0.0251713	0.0191461	0.00311042	0.0356321	0	0	0.0104308	0	0.0664231
M05510_26_000000000-CG9ND_1_2103_27878_13494	OTU462	Clone SeaWat_F185	JQ198919.1	SeaWat_F185|USA: San Diego, CA|seawater; next to dolphin U|May-2007	99.614	0.0451141	0.258495	0.16809	0.0155111	0.00410223	0.00378029	0	0.122289	0	0	0.00442282	0	0.0286632	0.0133026	0.0253068	0.0452518	0	0.0162092	0	0.00451019	0	0.00298116	0	0	0	0	0	0.0128543	0.00849642	0.00351556	0.00538793	0	0.00511601	0	0.00478686	0.00279681	0	0	0.00548186	0	0	0	0	0
M05510_26_000000000-CG9ND_1_2104_11310_23008	OTU463	Uncultured bacterium partial 16S rRNA gene, clone Ca06 76	FR851546.1	Ca06 76|permeable coral reef sands	99.231	0	0	0	0	0	0	0	0	0	0	0	0.00567843	0	0.00886839	0.00421781	0	0.0868961	0.0108061	0.0140522	0.0135306	0.0186525	0.00596232	0.0224225	0.0118931	0.0132404	0.0187888	0.00322935	0.0160679	0.019825	0	0.0161638	0.0170789	0.002558	0.00868508	0.0191475	0.00839043	0.0127641	0.0124417	0.0109637	0.00404057	0	0.00347693	0	0
M05510_26_000000000-CG9ND_1_1110_25406_22828	OTU464	Clone MethaneSIP2-10-12	GU584375.1	MethaneSIP2-10-12|marine hydrocarbon seep sediment	100	0.0451141	0.00939982	0.0227149	0.0465333	0.0205111	0.00756058	0.0128353	0.0719347	0	0	0	0.00851765	0	0.00886839	0.0126534	0	0	0	0.0163942	0.0405917	0.0298441	0.0208681	0.026907	0.00891981	0.048548	0.0187888	0.0064587	0.0192814	0.00283214	0.00351556	0.0107759	0.0199254	0.010232	0.0492154	0.0263278	0.0251713	0.0191461	0.0186625	0.0109637	0.00404057	0	0	0	0.0996347
M05510_38_000000000-JLH4P_1_1102_16657_19045	OTU465	Clone Sp02-1	HQ241787.1	Tsitsikamma favus|Sp02-1|South Africa: Algoa Bay	98.425	0	0	0	0	0	0	0	0	0	0	0.00884564	0	0	0.00886839	0	0	0	0	0	0.00451019	0	0	0	0	0	0	0	0	0.00283214	0.00703111	0.00538793	0	0	0	0	0	0	0	0	0.00404057	0	0	0	0
M05510_5_000000000-BDRF9_1_1114_15902_5176	OTU466	Alkanindiges illinoisensis strain NFYY23406	MK439613.1	NFYY23406|Homo sapiens|P|ascites	99.614	0.938374	0	0	0	0	0	0	0	0	0	0.00442282	0	0	0	0	0	0	0	0	0	0	0	0	0	0	0	0	0	0	0	0	0	0	0	0	0	0	0	0	0	0	0	0	0
M05510_26_000000000-CG9ND_1_1101_10377_16731	OTU467	Clone Sp02-15	HQ241782.1	Tsitsikamma favus|Sp02-15|South Africa: Algoa Bay	98.45	0	0	0	0	0	0	0	0	0	0	0.00884564	0.00283922	0	0	0.00843562	0.00646454	0	0	0.0163942	0.0360815	0.0410356	0.0447174	0.0134535	0.0356792	0.00441345	0.034446	0.0226054	0.00321357	0.0906285	0.00351556	0	0.0227719	0	0.00868508	0.0263278	0.0251713	0.0191461	0.0155521	0.0164456	0.0161623	0	0	0.0103573	0
M05510_26_000000000-CG9ND_1_1102_12448_3146	OTU468	Clone FW1B8_P5_E12	MK175547.1	Astrangia poculata|P|FW1B8_P5_E12|USA: Fort Wetherill State Park, Jamestown, RI|Coral tissue, mucus, and skeleton|41.477778 N 71.359444 W|09-Sep-2015	100	0.0180457	0	0	0	0	0.0340226	0	0	0	0	0	0.0141961	0	0	0	0	0	0.00540307	0.0351305	0.0270612	0.0335746	0.0357739	0.017938	0.0237862	0.0529614	0.0313146	0.0161467	0.0546308	0.0368178	0	0.080819	0.011386	0.015348	0.0376353	0.0071803	0.0251713	0.0287191	0.0248834	0.0137046	0	0.00427095	0	0	0
M05510_5_000000000-BDRF9_1_2111_18147_3444	OTU469	Clone Sp02-1	HQ241787.1	Tsitsikamma favus|Sp02-1|South Africa: Algoa Bay	99.216	0	0	0	0	0	0	0	0	0	0	0	0	0	0	0	0	0	0.00540307	0	0	0	0.00298116	0.00448451	0.00297327	0.00441345	0.00313146	0	0	0	0.00351556	0.00538793	0.00284649	0	0.00289503	0.00478686	0	0	0	0.00274093	0.00404057	0.00427095	0	0	0
M05510_5_000000000-BDRF9_1_1101_3559_14708	OTU470	Microbacterium sp. strain L-10	MT631981.1	L-10|P	99.617	0.0270685	0.0187996	0.118117	0.056874	0.0328178	0.585945	0.0641766	0	0	0	0.00442282	0	0	0	0	0	0	0	0	0	0	0	0	0	0	0.00313146	0	0	0	0	0	0	0	0	0	0	0	0	0	0	0	0	0	0
M05510_26_000000000-CG9ND_1_1107_13617_7905	OTU471	Marinicella sp.	MG214553.1	CAU1460|Modo|R.Kanjanasuntree	99.614	0	0	0	0	0	0	0	0	0	0	0.0663423	0.00567843	0	0.00886839	0	0	0	0	0.0351305	0.00902039	0.0186525	0.0119246	0.0134535	0.0356792	0.203019	0.0469719	0.00322935	0.0482036	0.0113286	0.00351556	0.080819	0.0256184	0.043486	0.0347403	0.0263278	0.0223745	0.0287191	0.00933126	0.0191865	0	0	0	0	0.0332116
M05510_26_000000000-CG9ND_1_1101_8889_19565	OTU472	Clone 70S1Bc3Wt	KX936447.1	Baselines Foundational Set|70S1Bc3Wt|CALCOFI Line 67-70 depth of 10m size fraction 0.1-0.8 um|36.129 N 123.490 W|09-Oct-2007	98.846	0.00451141	0.131597	0.0454298	0.00517036	0.00410223	0.0151212	0.00427844	0.0287739	0.00669725	0	0.00442282	0.00567843	0.00573263	0.0576446	0.0337425	0.0129291	0.0347584	0.00540307	0.00936812	0.0135306	0.00373051	0.0119246	0.00896901	0.00891981	0.0176538	0.00939438	0.0355228	0.0385629	0.0368178	0	0.0107759	0	0.002558	0	0.0071803	0	0	0.00622084	0.00822278	0.00404057	0	0	0	0
M05510_42_000000000-K3696_1_2114_22874_17378	OTU473	Clone Sp02-10	HQ241785.1	Tsitsikamma favus|Sp02-10|South Africa: Algoa Bay	93.774	0	0	0	0	0	0	0	0	0	0	0	0	0	0	0	0	0	0	0	0	0	0	0	0	0	0	0	0	0	0	0	0	0	0	0	0	0	0	0	0	0	0	0	0
M05510_48_000000000-KB5FL_1_1102_26239_13678	OTU474	Clone SW21	JQ347430.1	Acropora pruinosa|SW21|Da Ya Bay	98.842	0.00451141	0.220896	0.136289	0.00517036	0.168191	0.143651	0.132632	0.0503543	0.00334863	0	0	0	0	0	0	0	0	0	0	0	0	0	0	0.00297327	0	0	0	0	0.00283214	0	0	0	0.002558	0	0	0	0	0	0	0	0	0	0	0
M05510_5_000000000-BDRF9_1_1107_6428_19997	OTU475	Clone PrBot100	HM023271.1	PrBot100|India: Mormugao, Arabian Sea coast|water around 20m depth|15.68 N 74.17 E|Apr-2005|premonsoon	100	0.0496256	0	0.00454298	0	0.237929	0.253279	0.299491	0.0287739	0	0	0	0	0	0	0	0	0	0	0	0	0	0	0	0	0	0	0.00322935	0	0	0	0	0	0	0	0	0	0	0	0	0	0	0	0	0
M05510_42_000000000-K3696_1_1102_17847_22469	OTU476	Clone ExkYyy31	KX173265.1	ExkYyy31|Gulf of Mexico sediment	99.614	0.00902283	0	0	0	0	0.00378029	0	0	0.00334863	0	0	0.00567843	0	0.00886839	0.00843562	0	0	0.0162092	0.0163942	0.00902039	0.022383	0.0149058	0.0448451	0.0178396	0.0529614	0.0281831	0.0129174	0.0385629	0.0651392	0.00703111	0.075431	0.0199254	0.040928	0.0202652	0.0143606	0.0139841	0.0319101	0.0155521	0.00822278	0	0	0.00347693	0.0103573	0.0332116
M05510_26_000000000-CG9ND_1_1102_6326_10971	OTU477	Unidentified marine bacterioplankton clone P1-6B_42	KC000553.1	marine bacterioplankton|P1-6B_42|surface seawater samples from China offshore waters and South China Sea	99.615	0.0451141	0	0	0.00517036	0	0.00756058	0.00427844	0	0	0.0282705	0	0.00567843	0.0229305	0.0133026	0.0590493	0.0193936	0.156413	0.0270153	0.0117102	0.0180408	0.00373051	0.00596232	0	0	0.0088269	0.0156573	0.0161467	0.022495	0.0141607	0.0105467	0.00538793	0	0.00511601	0.00579005	0.00478686	0.00279681	0	0.00311042	0.00548186	0.00404057	0.0128128	0.0104308	0	0
M05510_26_000000000-CG9ND_1_1102_20861_7719	OTU478	Uncultured Pelagibacteraceae bacterium clone MESOT1156	KP989457.1	MESOT1156|Spain|seawater|19-Oct-2004	99.611	0.324822	0.136297	0.0272579	0.0206815	0	0.00756058	0	0.0287739	0	0.077744	0	0	0.0114653	0.0266052	0.0295247	0.00646454	0	0	0.00234203	0.00451019	0.00373051	0.0149058	0.00896901	0.00891981	0.0088269	0.0125258	0.0129174	0.0160679	0	0	0.0161638	0	0.002558	0.00289503	0.00239343	0.00279681	0.0127641	0.00622084	0.00548186	0	0	0.00695386	0	0
M05510_26_000000000-CG9ND_1_2104_5719_4284	OTU479	Uncultured Bacteroidetes bacterium clone DH133B25	JN830956.1	DH133B25|surface layer sediment from the East China Sea	98.842	0	0	0	0	0	0	0	0	0	0	0	0	0	0	0	0	0	0.0108061	0.0468406	0.0360815	0.0447661	0.0387551	0.026907	0.0267594	0	0.0187888	0.0226054	0.0128543	0.0141607	0	0.210129	0.0398508	0.130458	0.0434254	0.0430818	0.0251713	0.0351012	0.0186625	0.0164456	0	0	0	0	0
M05510_26_000000000-CG9ND_1_1101_24168_20449	OTU480	Clone S23_1486	EF573387.1	uncultured bacteria|S23_1486|Costa Rica|Coco's Island site 23	99.609	0.342867	0.00469991	0	0.0827258	0.0574312	0.0491438	0.0770119	0.0251771	0.0133945	0.0282705	0	0	0.0114653	0.00886839	0.00843562	0.00646454	0	0.0216123	0	0.00451019	0.0111915	0.00596232	0	0.00594654	0	0.00313146	0.00322935	0.00321357	0	0.00351556	0.00538793	0	0.002558	0	0	0.00279681	0	0	0.00548186	0	0	0	0	0
M05510_48_000000000-KB5FL_1_1104_25588_16767	OTU481	Uncultured delta proteobacterium clone MEDEE_16SB_45_UIF	JX446111.1	MEDEE_16SB_45_UIF|interface from Hypersaline Lake Medee, Eastern Mediterranean Sea|34.36 N 22.49 E|17-Dec-2007|Yakimov M.M.	92.692	0	0	0	0	0	0	0	0	0	0	0	0	0	0	0	0	0	0	0	0	0	0	0	0	0	0	0	0	0	0	0	0	0	0	0	0	0	0	0	0	0	0	0	0
M05510_26_000000000-CG9ND_1_1109_18310_15931	OTU482	Uncultured sediment bacterium clone JSS S04 431	HQ191074.1	JSS S04 431|Germany|Janssand intertidal sediment; German Wadden Sea|53.72 N 7.68 E|Nov-2004|Marc Mussmann	99.228	0.0225571	0	0.00454298	0	0	0.0189014	0	0.0143869	0.00334863	0	0	0.00851765	0.00573263	0.022171	0.00843562	0	0	0.0270153	0.0210783	0.0405917	0.0261136	0.0447174	0.0224225	0.0386525	0.0441345	0.0313146	0.0258348	0.0385629	0.019825	0.0140622	0.0969828	0.0170789	0.030696	0.0347403	0.0311146	0.0251713	0.0223371	0.0155521	0.0164456	0	0	0.0208616	0	0
M05510_26_000000000-CG9ND_1_1111_25763_9089	OTU483	Clone Tet1ect1G11	EU290208.1	Tethya californiana|Tet1ect1G11|USA: California, Monterey	99.231	0	0	0	0	0	0	0	0	0	0	0.0265369	0	0.00573263	0.0576446	0.00843562	0	0.0347584	0.0378215	0.0234203	0.0135306	0.0410356	0.0238493	0.00448451	0.0118931	0.0573749	0.0501033	0.0161467	0.0353493	0.00849642	0	0.0484914	0.0256184	0.00767401	0.0318453	0.0191475	0.0111872	0.0223371	0.00311042	0.0191865	0.00808113	0.0128128	0.0139077	0	0
M05510_26_000000000-CG9ND_1_1110_4069_6772	OTU484	Uncultured bacterium gene for 16S rRNA, partial sequence, clone: MnDi18_92	LC138919.1	MnDi18_92|Japan:Western Pacific|ferromanganese crust	99.228	0	0	0	0	0	0	0	0	0	0	0	0	0	0	0.0590493	0	0	0	0	0	0	0.00894348	0.00448451	0	0.00441345	0	0	0	0.325696	0	0.00538793	0	0	0	0	0	0	0	0	0	0.00427095	0	0	0
M05510_5_000000000-BDRF9_1_1104_9915_23705	OTU485	Clone SPHAL-91	KF373196.1	Haliclona sp. (sponge)|SPHAL-91|India: Gulf of Mannar|coral reef ecosystem	94.163	0	0	0	0	0	0	0	0	0	0	0	0	0	0	0	0	0	0	0	0	0	0	0	0	0	0	0	0	0	0	0	0	0	0	0	0	0	0	0	0	0.00427095	0	0	0
M05510_5_000000000-BDRF9_1_1103_19649_14397	OTU486	Clone F9P26500_S_A07	HQ672778.1	F9P26500_S_A07|Northeast subarctic Pacific Ocean, Station P26, 500m depth|50.00 N 145.00 W|05-Feb-2009	100	0	0.0657987	0.0908595	0.413629	0.0451245	0.0226817	0.0256706	0.16545	0	0	0	0	0	0	0.00421781	0	0	0	0	0	0	0	0	0	0	0	0	0	0	0	0	0	0	0	0	0	0	0	0	0	0	0	0	0
M05510_26_000000000-CG9ND_1_1104_17948_5461	OTU487	Clone Sp02-1	HQ241787.1	Tsitsikamma favus|Sp02-1|South Africa: Algoa Bay	98.819	0	0	0	0	0	0	0	0	0.0334863	0.0424058	0.0353826	0.0709804	0.0286632	0.044342	0.0463959	0.0517163	0.0173792	0.0270153	0	0.00451019	0.00746102	0.00894348	0.00896901	0.00891981	0.0088269	0.00626292	0.0161467	0.0128543	0	0.0105467	0	0	0.002558	0.0115801	0.00478686	0.00839043	0	0.00933126	0.00822278	0.0242434	0.0341676	0.0312924	0.0414293	0
M05510_48_000000000-KB5FL_1_2101_19365_7607	OTU488	Uncultured Cryomorphaceae bacterium clone 844_WTL ; 16S-23S ribosomal RNA intergenic spacer, complete sequence; and 23S ribosomal RNA gene, partial sequence	KP887659.1	844_WTL|Spain: Mediterranean Sea|coastal surface Mediterranean waters|41.67 N 2.80 E	99.609	0.175945	0.0234996	0.00908595	0.0206815	0.0615334	0.0415832	0.0256706	0.237384	0.00334863	0	0	0.00567843	0	0	0.00421781	0	0	0	0	0	0	0.00596232	0	0	0	0	0	0.00321357	0	0	0	0	0	0	0	0	0	0	0	0	0	0	0	0
M05510_26_000000000-CG9ND_1_1103_17837_17247	OTU489	Clone Hg5a1E3	EU236327.1	Haliclona cf. Gellius sp. (marine sponge)|Hg5a1E3|USA: California, Monterey|13 m depth in the Pacific Ocean	98.837	0	0	0	0	0	0	0	0	0	0	0	0	0	0	0	0.0193936	0.121655	0.0108061	0	0	0	0	0	0	0.0088269	0.00626292	0	0	0.0566428	0	0	0.00284649	0	0	0.00239343	0	0	0	0	0	0.0213547	0	0	0
M05510_38_000000000-JLH4P_1_2106_25942_16553	OTU490	Clone Pol310 16S ribosomal RNA, partial sequence	FJ900506.1	Polymastia sp.|sponge-associated bacterium|Pol310|New Zealand: northeastern, Mathesons Bay	94.275	0	0	0	0	0	0	0	0	0	0	0	0	0	0	0	0	0	0	0	0	0	0	0	0	0	0	0	0.00321357	0	0	0	0	0	0	0	0	0	0	0	0.0121217	0.0085419	0	0.331434	0
M05510_26_000000000-CG9ND_1_1102_5814_12955	OTU491	Algibacter marinivivus strain ZY111 16S ribosomal RNA, partial sequence	NR_173495.1	ZY111|Algibacter sp. ZY111|type strain of Algibacter marinivivus|China|Dechen Lu|Dechen Lu	100	0	0	0	0	0	0.00378029	0	0	0	0	0	0.00567843	0	0	0	0	0	0	0.0444986	0.0315714	0.0484966	0.0298116	0.0493296	0.0386525	0.163298	0.10647	0.0129174	0.0128543	0.0113286	0.00351556	0.0377155	0.0199254	0.0920881	0.0202652	0.0359015	0.044749	0.0382922	0.0279938	0.0164456	0	0	0	0	0
M05510_48_000000000-KB5FL_1_2106_20660_23891	OTU492	Clone Sp02-3	HQ241788.1	Tsitsikamma favus|Sp02-3|South Africa: Algoa Bay	97.665	0	0	0	0	0	0	0	0	0	0	0	0	0	0	0	0	0	0	0	0	0	0	0	0	0	0	0	0	0	0	0	0	0	0	0	0	0	0	0	0	0	0	0	0
M05510_26_000000000-CG9ND_1_1104_18983_8812	OTU493	Clone H. scabra 13 (F)	JX022699.1	Holothuria scabra|H. scabra 13 (F)|Madagascar|foregut|Jun-2008	99.615	0	0	0	0	0	0	0.00427844	0	0	0	0	0.0113569	0	0.0177368	0	0	0.0173792	0.0108061	0.0421565	0.0270612	0.0373051	0.0268304	0.035876	0.0208129	0.0529614	0.0657606	0.0064587	0.0417765	0.0169928	0.00351556	0.0377155	0.0170789	0.00511601	0.0231602	0.0287212	0.0223745	0.0223371	0.037325	0.0191865	0	0	0	0	0.0664231
M05510_26_000000000-CG9ND_1_1118_14164_9762	OTU494	Clone FW1W8_P5_H05	MK175950.1	Astrangia poculata|P|FW1W8_P5_H05|USA: Fort Wetherill State Park, Jamestown, RI|Coral tissue, mucus, and skeleton|41.477778 N 71.359444 W|09-Sep-2015	99.231	0.00451141	0	0	0	0	0	0	0	0	0.00706764	0	0.0113569	0	0.00886839	0	0	0.0173792	0.0162092	0.0281044	0.0315714	0.0261136	0.0149058	0.017938	0.00594654	0.0662018	0.0782865	0.0129174	0.0289222	0.0396499	0	0.0592672	0.0341579	0.0613921	0.0405304	0.0191475	0.0111872	0.0127641	0.0155521	0.00548186	0	0	0.0104308	0	0.0332116
M05510_5_000000000-BDRF9_1_1101_19093_4470	OTU495	Clone 006_BR35_2su_OBNS	KR857635.1	006_BR35_2su_OBNS|Orca Basin North hyperesaline sediment|27.000 N 91.283 W|19-Nov-2010	98.425	0.0721826	0.0187996	0.0681446	0.0517036	0.0779423	0.0642649	0.106961	0.0791282	0.00334863	0.00706764	0	0.00567843	0.0171979	0.0133026	0.00843562	0.0193936	0	0.00540307	0	0	0	0	0	0	0	0	0.00322935	0	0.0113286	0	0	0	0	0.00289503	0	0	0	0	0	0	0	0	0	0
M05510_48_000000000-KB5FL_1_1106_5378_8534	OTU496	Clone SCB159	JX227631.1	SCB159|sediment collected from station WS0902 in the Clarion-Clipperton Fracture Zone	92.776	0	0	0	0	0	0	0	0	0	0	0	0	0	0	0	0	0	0	0	0	0	0	0	0	0	0	0	0	0	0	0	0	0	0	0.00239343	0	0	0	0	0	0	0	0.0103573	0
M05510_5_000000000-BDRF9_1_1113_20779_8546	OTU497	Clone UB-33	KM454227.1	UB-33|marine sediment	99.615	0.0180457	0	0	0	0	0	0	0.00719347	0	0	0	0.00567843	0	0	0	0	0	0	0	0	0	0	0	0	0	0	0	0	0	0	0	0.00284649	0	0	0	0	0	0	0	0.00404057	0.00427095	0	0	0
M05510_42_000000000-K3696_1_2112_15411_15393	OTU498	Clone GT381-49	KX426520.1	GT381-49|Atlantic Ocean|ocean water|12-Mar-2011	99.216	0	0	0	0	0	0	0	0	0	0.127217	0.00884564	0.0113569	0.0573263	0.0576446	0.105445	0.0193936	0.173792	0.102658	0	0	0	0	0	0	0.00441345	0	0	0	0	0	0	0	0	0	0	0	0	0	0	0	0.0256257	0.0278154	0	0
M05510_26_000000000-CG9ND_1_1102_17474_5584	OTU499	MAG: Opitutales bacterium isolate 339ea5a9-30bc-452b-a693-9cc1ed63c100 genome assembly, chromosome: 1	OY760408.1	339ea5a9-30bc-452b-a693-9cc1ed63c100|sponge metagenome|1|Sponge: Spongia officinalis	99.614	0	0	0	0	0	0	0	0.00359673	0.00334863	0	0	0	0.00573263	0.0177368	0.00421781	0.00646454	0.0173792	0.0108061	0.00468406	0.00451019	0.00373051	0	0.00448451	0	0	0	0.00322935	0.00321357	0.00283214	0.00351556	0.00538793	0	0.00511601	0.00289503	0	0.00279681	0	0.00622084	0	0.00808113	0	0.00347693	0.0207147	0
M05510_26_000000000-CG9ND_1_1101_12767_18401	OTU500	Clone Sp01-2	HQ241774.1	Tsitsikamma favus|Sp01-2|South Africa: Algoa Bay	99.228	0.0135342	0	0	0	0	0	0	0	0	0	0	0.0227137	0.0114653	0.0044342	0.00843562	0.0129291	0	0.0162092	0.0234203	0	0.00746102	0.00894348	0	0.0208129	0	0	0.0226054	0.00642715	0.0623071	0.00703111	0	0.00284649	0.002558	0	0.00239343	0	0	0	0	0.0323245	0	0.00695386	0.103573	0.265692
M05510_26_000000000-CG9ND_1_1107_5251_4689	OTU501	Clone FW1B8_P4_H04	MK175554.1	Astrangia poculata|P|FW1B8_P4_H04|USA: Fort Wetherill State Park, Jamestown, RI|Coral tissue, mucus, and skeleton|41.477778 N 71.359444 W|09-Sep-2015	99.612	0	0	0	0	0	0	0	0	0	0	0	0.00283922	0	0.0044342	0.00843562	0	0.121655	0	0.0257623	0.0586325	0.0559576	0.0238493	0.017938	0.0297327	0.0573749	0.0281831	0.0129174	0.0257086	0.0169928	0	0.0269397	0.0284649	0.030696	0.0231602	0.0454752	0.0167809	0.0319101	0.0248834	0.0246683	0	0	0.00347693	0	0
M05510_26_000000000-CG9ND_1_2101_12788_16855	OTU502	Clone PS40	MG002003.1	PS40|India|subsurface seawater|17-Feb-2015	99.228	0.360913	0	0	0.0258518	0.0205111	0.00378029	0.0213922	0.0179837	0.00334863	0.0565411	0	0	0.00573263	0.00886839	0	0	0	0	0.0140522	0.00902039	0.00746102	0.00894348	0.00896901	0.0208129	0.0220673	0.0250517	0.0161467	0.0257086	0.0283214	0.0105467	0.0269397	0.00853947	0.00511601	0.0144751	0.00957373	0.00279681	0.00957304	0.00933126	0.0219274	0	0	0	0	0
M05510_5_000000000-BDRF9_1_1112_15315_4919	OTU503	Clone BD72BR3	GU362948.1	BD72BR3|marine sediment from the South China Sea	99.615	0	0	0	0	0	0	0	0	0	0	0	0	0	0	0	0	0	0	0	0	0	0	0	0	0	0	0	0	0	0	0	0	0	0	0	0	0	0	0	0	0	0	0	0
M05510_5_000000000-BDRF9_1_1101_3272_18915	OTU504	Uncultured bacterium gene for 16S rRNA, partial sequence, clone: IC-75	AB255079.1	IC-75|PCR-derived sequence from corroded concrete sample	99.612	0	0	0	0	0	0	0	0	0.465459	0	0.349403	0	0	0	0	0	0	0	0	0	0	0	0	0	0	0	0	0	0	0	0	0	0	0	0	0	0	0	0	0	0	0	0	0
M05510_26_000000000-CG9ND_1_1110_10405_14073	OTU505	uncultured bacterium partial 16S rRNA gene	LR635272.1	Wastewater treatment system	99.234	0	0	0	0	0	0.00756058	0	0	0.0200918	0	0	0.00851765	0	0.0266052	0	0	0.0347584	0.0162092	0.00702609	0.00902039	0.00373051	0.00894348	0.00448451	0.00891981	0.0132404	0.00313146	0.00322935	0.0192814	0.0113286	0	0.0107759	0.0142324	0.002558	0	0.0143606	0.00839043	0.00319101	0.0124417	0.00274093	0	0	0.0104308	0	0
M05510_26_000000000-CG9ND_1_1101_21423_9288	OTU506	Clone Sp02-3	HQ241788.1	Tsitsikamma favus|Sp02-3|South Africa: Algoa Bay	98.444	0	0	0	0	0	0	0	0	0.00334863	0.00706764	0.00442282	0.00283922	0.00573263	0	0.00843562	0.00646454	0	0.0108061	0.0187362	0.0135306	0.00746102	0.017887	0.00448451	0.0148664	0	0.00313146	0.0064587	0	0.00283214	0.0175778	0	0.0170789	0.01279	0.0231602	0.00957373	0.00839043	0.0159551	0.0186625	0.0164456	0.0606085	0.00427095	0	0.0103573	0.0664231
M05510_5_000000000-BDRF9_1_1116_21690_17112	OTU507	Maritimimonas rapanae strain A31 16S ribosomal RNA, partial sequence	NR_116269.1	A31|Tenacibaculum marinus|type strain of Maritimimonas rapanae	98.431	0	0	0	0	0	0	0	0	0.00334863	0	0	0.0425882	0	0.0266052	0.0168712	0	0.0347584	0.0108061	0.0304464	0.00902039	0.014922	0.017887	0.0403606	0.00297327	0.0529614	0.0250517	0.0064587	0.0160679	0.0934606	0	0.00538793	0	0.0537181	0	0.00239343	0.00839043	0	0	0	0	0	0	0	0.0332116
M05510_26_000000000-CG9ND_1_2103_29195_11690	OTU508	Clone Sp02-1	HQ241787.1	Tsitsikamma favus|Sp02-1|South Africa: Algoa Bay	98.819	0	0	0	0	0	0	0	0	0.00334863	0.0353382	0.0221141	0.0823372	0.045861	0.0266052	0.0590493	0.0517163	0.0521376	0.0486276	0.00702609	0	0.00373051	0	0	0	0	0	0.00322935	0.00321357	0	0	0.00538793	0.00284649	0	0.00289503	0.00239343	0	0	0.00622084	0	0.00808113	0.0341676	0.0452001	0.031072	0.0332116
M05510_26_000000000-CG9ND_1_1102_11547_3209	OTU509	Clone Sp02-15	HQ241782.1	Tsitsikamma favus|Sp02-15|South Africa: Algoa Bay	98.062	0	0	0	0	0	0	0	0	0	0	0	0.0255529	0	0.0354736	0.0126534	0.0258582	0	0.0108061	0.0187362	0.0135306	0.0111915	0.0387551	0.0224225	0.0118931	0.0176538	0.0156573	0	0.00321357	0.0566428	0.00703111	0	0.011386	0	0.0115801	0.00478686	0.0111872	0.0127641	0.00311042	0.00274093	0.00808113	0.0170838	0.00347693	0.031072	0
M05510_48_000000000-KB5FL_1_1109_22989_4840	OTU510	Clone Sp02-1	HQ241787.1	Tsitsikamma favus|Sp02-1|South Africa: Algoa Bay	98.814	0	0	0	0	0	0	0	0	0.00334863	0	0	0	0	0.00886839	0	0	0	0	0	0	0	0	0	0	0	0	0	0	0	0	0	0	0	0	0	0	0.00319101	0.00311042	0.00274093	0	0	0	0	0
M05510_26_000000000-CG9ND_1_1111_25717_12175	OTU511	Clone PnB_191	MG013078.1	uncultured Bacteria|PnB_191|USA: Santa Barbara Channel, CA|seawater|34.25 N 119.91 W|15-May-2014	99.237	0.0451141	0.0328994	0.0272579	0.124089	0.0451245	0.0302423	0.0556197	0.107902	0	0	0	0.00283922	0.0229305	0.00886839	0.0253068	0.0193936	0.0173792	0	0.00234203	0.00451019	0	0	0.0134535	0.00594654	0.00441345	0	0	0.0128543	0.00849642	0.00351556	0	0.00853947	0.00511601	0.00289503	0.00478686	0.0111872	0	0.00933126	0.00548186	0	0	0	0	0
M05510_48_000000000-KB5FL_1_1101_15109_6506	OTU512	Clone MD-178-10-3291_KP12N-P_S900_06B07	JQ817685.1	MD-178-10-3291_KP12N-P_S900_06B07|Taiwan|subseafloor sediment at the Kaoping Canyon	91.923	0	0	0	0	0	0	0	0	0	0	0	0.00851765	0	0	0	0	0	0	0.00234203	0	0	0	0	0	0	0	0	0	0	0	0	0	0	0	0	0	0	0	0	0	0	0	0	0
M05510_26_000000000-CG9ND_1_1106_9178_22635	OTU513	Clone Sp02-1	HQ241787.1	Tsitsikamma favus|Sp02-1|South Africa: Algoa Bay	99.209	0	0	0	0	0	0	0	0	0.0167431	0.0565411	0.0574967	0.0624627	0.045861	0.022171	0.0463959	0.0581809	0.0173792	0.0432246	0.00234203	0	0.00746102	0	0.00448451	0.00594654	0.00441345	0.00313146	0.00322935	0	0.00849642	0.00351556	0.0107759	0.00569298	0.010232	0.00289503	0	0.00559362	0.00319101	0.00933126	0.00548186	0.0121217	0.0170838	0.0556309	0.0207147	0
M05510_42_000000000-K3696_1_1107_24708_20743	OTU514	Clone Postplume-III-1100m-059	JX879064.1	Postplume-III-1100m-059|water column affected by Gulf oil spill	99.614	0.0135342	0	0	0	0.0697379	0.158772	0.196808	0.00359673	0.0133945	0	0	0	0	0	0	0	0	0	0	0	0	0	0	0	0	0	0	0	0	0	0	0	0	0	0	0	0	0	0	0	0	0	0	0
M05510_26_000000000-CG9ND_1_1112_23261_5224	OTU515	Oceanicoccus sagamiensis strain NBRC 107125 chromosome, complete genome	CP019343.1	NBRC 107125|NBRC:107125|type strain of Oceanicoccus sagamiensis|Japan: Sagami Bay Station|Sagami Bay Station P|05-Jul-2009	99.614	0.00902283	0.00939982	0.0272579	0.0103407	0.00410223	0.0756058	0.00427844	0.0107902	0	0	0	0.00567843	0	0.00886839	0.021089	0	0	0.0108061	0.0257623	0.00451019	0.022383	0.0208681	0.00448451	0.0237862	0.0441345	0.0156573	0.00322935	0.0321357	0.0283214	0.0105467	0.0269397	0.00569298	0.023022	0.0347403	0.0263278	0.0139841	0.0159551	0.00933126	0.0137046	0	0	0	0	0
M05510_42_000000000-K3696_1_1118_25976_13769	OTU516	Clone H3S3Bb09G	KX934262.1	Baselines Foundational Set|H3S3Bb09G|CALCOFI Line 67-H3 depth of 5m size fraction 3.0-20 um|36.740 N 122.020 W|10-Oct-2007	99.617	0.0270685	0.00469991	0.00454298	0.0827258	0	0.026462	0	0.201417	0.00334863	0	0	0.0170353	0.0114653	0.0177368	0.021089	0.0129291	0.0173792	0.00540307	0.00468406	0	0	0.00298116	0	0	0.0088269	0	0	0.00321357	0.00283214	0.0105467	0	0	0	0	0.00239343	0	0	0	0.00822278	0	0	0	0	0
M05510_26_000000000-CG9ND_1_1102_18938_17290	OTU517	Roseivirga sp. DU1 gene for 16S rRNA, partial sequence	LC699426.1	DU1|Japan: Okinawa, Sesoko|Durusdinium sp. strain SGF|2021-04-01	98.828	0	0	0	0.00517036	0	0	0	0	0.00334863	0	0	0	0	0	0.00421781	0	0	0	0.0702609	0.0676529	0.0596881	0.0596232	0.0538141	0.0356792	0	0.0125258	0.0161467	0.0160679	0.0141607	0	0.0161638	0.0284649	0.00511601	0.0752707	0.0502621	0.0811075	0.0670113	0.0311042	0.0328911	0.00404057	0	0	0	0
M05510_26_000000000-CG9ND_1_2119_17837_20269	OTU518	Uncultured gamma proteobacterium partial 16S rRNA gene, clone TAA-10-50	AM259845.1	Tethya aurantium|TAA-10-50|TAA-2003|Croatia:Adriatic Sea|sponge cortex|07-Apr-2003|Vera Thiel and Ruediger Stoehr	100	0.00902283	0	0.00454298	0	0	0.0226817	0.00427844	0.0107902	0.00334863	0	0	0.00851765	0	0.0177368	0	0.0193936	0	0	0.0327884	0.00902039	0.014922	0.0238493	0.00448451	0.0148664	0.0573749	0.040709	0.00968804	0.0289222	0.0254893	0.0140622	0.0431034	0.0199254	0.0511601	0.0318453	0.0215409	0.0223745	0.0127641	0.00933126	0.00822278	0	0	0	0	0.132846
M05510_42_000000000-K3696_1_1106_21763_12810	OTU519	Clone CD-27	HM100991.1	Halichondria okadai (marine sponge)|CD-27	99.606	0	0.00469991	0	0	0.278951	0.219257	0.231036	0	0	0	0	0	0	0	0	0	0	0	0	0	0	0	0	0	0	0	0	0	0	0.00351556	0	0	0	0	0	0	0	0	0	0	0	0	0	0
M05510_26_000000000-CG9ND_1_2109_13059_7234	OTU520	Uncultured alpha proteobacterium clone Ln2_38	HM474874.1	Laurencia nidifica|uncultured Alphaproteobacterium|Ln2_38|USA: Oahu Island, Hawaii|coastal seawater	99.612	0	0	0	0.00517036	0.00410223	0	0	0.00359673	0	0	0.00442282	0.00851765	0.00573263	0.0399078	0.0168712	0	0.0347584	0.0162092	0.0117102	0.0180408	0.0111915	0.0119246	0.0224225	0.00891981	0.0617883	0.0187888	0.00322935	0.0192814	0.0113286	0.00351556	0.0161638	0.0170789	0.015348	0.0202652	0.00957373	0.0139841	0.00319101	0.0155521	0.00548186	0.00404057	0	0.00695386	0	0.0664231
M05510_26_000000000-CG9ND_1_2105_28922_11425	OTU521	Uncultured Verrucomicrobiaceae bacterium clone MESOT679	KP989362.1	MESOT679|Spain|seawater|19-Oct-2004	99.615	0.00451141	0	0	0.00517036	0	0.00378029	0	0.0215804	0.00669725	0.00706764	0	0.00283922	0	0	0.0126534	0.00646454	0.0521376	0.00540307	0.0163942	0.0360815	0.022383	0.00298116	0.0134535	0.0237862	0.0529614	0.0187888	0.0322935	0.0578443	0.019825	0	0.0269397	0.0227719	0.030696	0.00868508	0.0143606	0.0139841	0.0319101	0.0217729	0.0109637	0	0.0085419	0.0382462	0	0
M05510_26_000000000-CG9ND_1_2108_11006_4713	OTU522	Psychroserpens sp. strain HMF9053	MN595023.1	HMF9053|P|South Korea|seawater	99.609	0	0	0	0	0	0	0	0	0	0	0	0.0198745	0.00573263	0.00886839	0	0	0	0	0.0210783	0.0405917	0	0.0238493	0.0224225	0.0267594	0.158884	0.0469719	0.0064587	0.0417765	0	0.00351556	0.0484914	0.0256184	0.0869721	0.0173702	0.0143606	0.0391554	0.0127641	0.00311042	0.00274093	0	0	0	0.0103573	0.0664231
M05510_26_000000000-CG9ND_1_1105_12586_4413	OTU523	Clone AncC34	FJ900583.1	Ancorina alata|sponge-associated bacterium|AncC34|New Zealand: northeastern, Jones Bay	99.228	0	0	0	0	0	0.00378029	0	0.00359673	0	0	0	0.00283922	0.00573263	0.0133026	0	0	0	0.00540307	0.0327884	0.0541223	0.0261136	0.0238493	0.0403606	0.0356792	0.0529614	0.0469719	0.0064587	0.0546308	0.019825	0.00703111	0.0377155	0.0313114	0.023022	0.0521105	0.0478686	0.0503426	0.0351012	0.0248834	0.0164456	0	0	0.00347693	0	0
M05510_38_000000000-JLH4P_1_2113_10518_17601	OTU524	Clone Sp02-1	HQ241787.1	Tsitsikamma favus|Sp02-1|South Africa: Algoa Bay	98.824	0	0	0	0	0	0	0	0	0	0	0.00884564	0	0	0	0	0	0	0.0108061	0	0	0	0	0	0	0	0	0	0	0	0	0	0	0	0	0	0	0	0	0	0	0	0	0	0
M05510_5_000000000-BDRF9_1_1103_11686_11929	OTU525	Clone E4_G11	KU578776.1	Uncultured bacteria|E4_G11|ocean water	99.615	0.324822	0	0	0	0.0574312	0.12475	0.0342275	0.0755314	0	0.0353382	0	0	0	0	0	0	0	0	0	0	0.00373051	0	0.00448451	0	0.00441345	0	0	0	0.00283214	0	0	0	0	0.00289503	0	0	0	0	0	0	0	0	0	0
M05510_5_000000000-BDRF9_1_1106_10479_18945	OTU526	Clone H3S8Ab09M	KX934371.1	Baselines Foundational Set|H3S8Ab09M|CALCOFI Line 67-H3 depth of 5m size fraction 0.8-3.0 um|36.740 N 122.020 W|10-Oct-2007	100	0.699269	0.0187996	0	0.0413629	0	0	0	0.0323706	0	0	0	0	0	0	0	0	0	0	0	0	0	0	0	0	0	0	0.00322935	0	0.00283214	0	0	0	0	0	0	0	0	0	0	0	0	0	0	0
M05510_26_000000000-CG9ND_1_2114_16803_8353	OTU527	Uncultured Rhodobacterales bacterium clone OTU121	MK589179.1	P|OTU121|Mexico|gut microbiome of Litopenaeus vannamei	100	0.0496256	0.0939982	0.118117	0.0361925	0.0451245	0.00756058	0.0128353	0.100709	0	0	0	0.00283922	0	0.0044342	0	0	0	0	0.00702609	0	0.014922	0.0208681	0.00448451	0	0.0353076	0.0156573	0.0322935	0.0192814	0.0141607	0.0105467	0.00538793	0.0142324	0.010232	0.0115801	0.00957373	0.0111872	0.00319101	0.00933126	0.0137046	0	0	0	0	0
M05510_42_000000000-K3696_1_2111_14123_12997	OTU528	Clone MOC-4-1229	KY194203.1	MOC-4-1229|Atlantic Ocean|ocean water|23-Oct-2010	99.617	0.0360913	0	0	0	0.229725	0.200355	0.243871	0.00359673	0	0	0	0	0	0	0	0	0	0	0	0	0	0	0	0	0	0	0	0	0	0	0	0	0	0	0	0	0	0	0	0	0	0	0	0
M05510_26_000000000-CG9ND_1_1105_21955_16530	OTU529	Clone Sp02-1	HQ241787.1	Tsitsikamma favus|Sp02-1|South Africa: Algoa Bay	98.425	0	0	0	0	0	0	0	0	0.026789	0.0424058	0.0928793	0.0340706	0.0229305	0.0266052	0.021089	0.0323227	0.0173792	0.0108061	0.0117102	0	0.00746102	0.00298116	0.00896901	0.0118931	0.00441345	0.00313146	0.0129174	0	0.00566428	0	0.0107759	0.00569298	0.010232	0.0231602	0.00957373	0.0111872	0.0127641	0	0.00548186	0.0121217	0.0597933	0.048677	0	0.0332116
M05510_42_000000000-K3696_1_1113_5405_7983	OTU530	Clone 10_F06	KF268762.1	10_F06|marine sediment	99.612	0	0	0	0	0	0	0	0	0	0	0	0.00283922	0	0	0.0126534	0.0129291	0.208551	0.0162092	0	0	0	0	0	0	0	0.0125258	0.00322935	0.00321357	0.0396499	0.00351556	0	0.00569298	0	0.00289503	0	0.00279681	0.00319101	0	0	0	0.0597933	0.00695386	0	0
M05510_26_000000000-CG9ND_1_1102_11839_18991	OTU531	Clone CWWC045	KP835207.1	CWWC045|Australia|activated sludge	97.701	0	0	0	0	0	0	0	0	0	0	0	0	0	0	0	0	0	0	0.0421565	0.0270612	0.0261136	0.0327927	0.00896901	0.0267594	0.136817	0.165967	0.0129174	0.0321357	0.0113286	0	0.0592672	0.0199254	0.017906	0.0289503	0.016754	0.0167809	0.0223371	0.0248834	0.00822278	0	0	0	0	0
M05510_5_000000000-BDRF9_1_1116_13760_4530	OTU532	Clone MOC-2-535	KY194426.1	MOC-2-535|Atlantic Ocean|ocean water|23-Oct-2010	99.617	0.0315799	0	0	0	0.151782	0.359128	0.158302	0.0179837	0	0	0	0	0	0	0	0	0	0	0	0	0	0	0	0	0	0	0	0	0	0	0	0	0	0	0	0	0	0	0	0	0	0	0	0
M05510_26_000000000-CG9ND_1_1117_15835_15630	OTU533	Clone MAY9C25	KF179758.1	Porites lutea|MAY9C25|Mayotte|PWPS-infected tissue	99.222	0	0	0	0	0	0.0151212	0.00427844	0	0	0	0	0.00283922	0	0	0	0	0	0	0.0327884	0.0902039	0.0261136	0.0268304	0.0493296	0.0178396	0.0308942	0.00626292	0.0129174	0.0417765	0.00849642	0.00351556	0	0.0284649	0.0639501	0.0752707	0.0550489	0.0503426	0.0319101	0.0279938	0.00548186	0	0	0.00347693	0	0.0664231
M05510_26_000000000-CG9ND_1_1108_16724_19898	OTU534	Clone DF11	EU495889.1	Aplysina aerophoba|DF11|Slovenian coast	98.054	0	0	0	0	0.00820446	0	0	0	0	0	0	0.00283922	0.0114653	0.00886839	0	0	0	0.0162092	0.0163942	0.0405917	0.014922	0.0238493	0.0134535	0.0267594	0.0308942	0.0156573	0.0290641	0.0160679	0.0141607	0.144138	0.075431	0.0284649	0.03837	0.0115801	0.016754	0.0195777	0.0191461	0.0124417	0.0274093	0	0	0	0.0103573	0
M05510_42_000000000-K3696_1_1101_6104_20882	OTU535	Clone JS5_250	KR825064.1	marine sediment bacterium|JS5_250|Germany|Janssand tidal subsurface sediment, 490 cmbsf	99.614	0	0	0	0	0	0.00378029	0	0	0	0	0	0.00567843	0	0	0	0	0	0	0.0210783	0.0315714	0.0186525	0.0327927	0.0134535	0.0208129	0.0308942	0.034446	0.0419815	0.022495	0.0906285	0	0.0484914	0.0227719	0.023022	0.0231602	0.0191475	0.0279681	0.0223371	0.00933126	0.0109637	0	0	0	0	0
M05510_42_000000000-K3696_1_1118_10759_24830	OTU536	Clone KODOSb_b84	MN559910.1	P|KODOSb_b84|Manganese nodule field	99.612	0.00451141	0	0	0	0.00410223	0.00378029	0	0	0	0	0	0.00851765	0	0	0	0	0	0	0.00234203	0.00451019	0.00373051	0.0119246	0	0.00594654	0	0.0125258	0.0064587	0.00642715	0.215243	0.03164	0.00538793	0.0199254	0.028138	0.00868508	0.0143606	0.00279681	0	0.00933126	0.00548186	0	0	0.00347693	0	0.0332116
M05510_48_000000000-KB5FL_1_1102_19684_11011	OTU537	Uncultured Nitrosospira sp. clone 82M120-2	DQ009934.1	82M120-2|Pacific Ocean: eastern South Pacific off northern Chile|ocean water	99.612	0.315799	0.00469991	0.00454298	0	0.0123067	0.0491438	0.0299491	0.129482	0	0.0848116	0.00442282	0	0	0	0	0	0	0	0	0	0	0	0	0	0	0	0	0	0	0	0	0	0	0	0	0	0	0	0	0	0	0.00347693	0	0
M05510_42_000000000-K3696_1_2112_7828_20937	OTU538	Uncultured Flavobacteriaceae bacterium clone MESOT1079	KP988803.1	uncultured Flavobacteriaceae|MESOT1079|Spain|seawater|19-Oct-2004	99.606	0	0	0	0	0.0492267	0.0567043	0.0641766	0.00359673	0.0133945	0	0	0	0	0	0.00421781	0.0129291	0	0	0	0	0	0	0	0	0	0	0	0	0	0	0	0	0	0	0	0	0	0	0	0	0	0	0	0
M05510_5_000000000-BDRF9_1_1103_3746_9946	OTU539	Uncultured Flavobacteriia bacterium clone MESOT197	KP989292.1	MESOT197|Spain|seawater|19-Oct-2004	100	0.369936	0.00469991	0	0.00517036	0.03692	0.0378029	0.0598982	0.172643	0	0	0	0.00283922	0	0	0	0	0	0	0	0	0.00373051	0.00596232	0	0	0	0	0	0	0	0	0	0	0	0	0	0	0	0.00311042	0	0	0	0	0	0
M05510_26_000000000-CG9ND_1_1103_25370_17000	OTU540	Uncultured bacterium gene for 16S ribosomal RNA, partial sequence, clone: a86_10	LC193024.1	a86_10|Pacific Ocean:Equatorial Pacific Region|particle-associated bacterial community in surface seawater|0.00 N 115.00 W|2012-02-07|Shotaro Suzuki	99.219	0.103763	0.0986981	0.109031	0.0465333	0.053329	0.026462	0.0299491	0.0575477	0	0	0	0.00283922	0.00573263	0.0044342	0.00843562	0.00646454	0	0	0	0.00902039	0	0.00894348	0	0.00594654	0	0.00313146	0	0	0.00283214	0.00703111	0.00538793	0.00284649	0	0.00289503	0	0.00559362	0	0.00933126	0.00822278	0	0	0	0	0
M05510_5_000000000-BDRF9_1_1116_21209_12668	OTU541	Uncultured bacterium gene for 16S rRNA, partial sequence, clone: OTU7	LC103281.1	OTU7|surface sample on glacier	99.615	0	0	0	0	0	0	0	0	0.532431	0	0.159222	0	0	0	0	0	0	0	0	0	0	0	0	0	0	0	0	0	0	0	0	0	0	0	0	0	0	0	0	0	0	0	0	0
M05510_26_000000000-CG9ND_1_2115_23500_6311	OTU542	Clone Q10907	JX193402.1	Q10907|China|intertidal surface sediment|39.762 N 119.392 E	99.234	0	0.00469991	0	0	0	0	0	0	0.00334863	0	0.00442282	0	0	0.0133026	0.00843562	0.0129291	0.0173792	0.0216123	0.00702609	0.00902039	0.00373051	0.0119246	0	0.00891981	0.0132404	0.0156573	0.0064587	0.00321357	0.0368178	0	0.0215517	0.0142324	0.010232	0.00579005	0.00478686	0.00279681	0.0127641	0.00311042	0.0164456	0.00404057	0	0.00695386	0	0
M05510_5_000000000-BDRF9_1_1114_9855_4264	OTU543	Thalassomonas sp. strain RHCl1	MK533543.1	RHCl1|Rhabdastrella globostellata|P|Taiwan|Sep-2017	99.614	0.00451141	0	0	0.00517036	0	0	0	0	0	0	0	0	0	0	0	0	0	0	0	0	0	0	0	0	0.0132404	0	0.00322935	0	0	0	0	0	0.002558	0	0.00239343	0	0	0	0.00274093	0	0	0	0.745728	0
M05510_42_000000000-K3696_1_1105_17353_3827	OTU544	Uncultured actinobacterium clone Alchichica_AL31_2_1B_105 small subunit ribosomal RNA gene, partial sequence	JN825541.1	uncultured actinobacterium|Alchichica_AL31_2_1B_105|Mexico|microbialites from Alchichica alkaline lake, 0.5m depth	99.615	0.0135342	0.00469991	0	0	0	0.0189014	0	0.00359673	0	0	0.0221141	0.00851765	0.00573263	0.0310394	0.00843562	0.0129291	0.191171	0.0270153	0.0163942	0.0135306	0.0186525	0.00596232	0	0.00891981	0.0088269	0.0156573	0.00968804	0.00964072	0.00566428	0	0.0215517	0.00284649	0.00767401	0.0173702	0.00478686	0.0167809	0.0191461	0	0.0191865	0	0.00427095	0.00347693	0	0
M05510_26_000000000-CG9ND_1_1112_14938_24886	OTU545	Clone Tet1ect2A12	EU338485.1	Tethya californiana|Tet1ect2A12|USA: Pacific near Monterey, CA	98.8	0	0	0	0	0	0	0	0	0	0	0	0.00567843	0	0	0.00421781	0	0	0.00540307	0.0140522	0.0180408	0.0261136	0.00894348	0.0134535	0.0237862	0.0706152	0.109601	0.0161467	0.0321357	0.00566428	0	0.0269397	0.0142324	0.00511601	0.0115801	0.0143606	0.0111872	0.00638203	0.0155521	0.00822278	0	0	0.00347693	0	0.0664231
M05510_5_000000000-BDRF9_1_1116_15767_13839	OTU546	Cymatolege isodiametrica strain TAU-MAC 1715 16S ribosomal RNA, partial sequence	NR_172598.1	TAU-MAC 1715|Hexadella racovitzai|TAU-MAC:1715|P|type material of Cymatolege isodiametrica|Greece|marine overhangs|39.951 N 23.685 E|10-Oct-2014	100	0	0	0	0	0.00410223	0	0	0	0.00334863	0	0.00884564	0	0.00573263	0	0	0.00646454	0	0	0.00234203	0.00451019	0.00373051	0	0.00448451	0.00297327	0.00441345	0	0.00322935	0	0	0.00351556	0	0	0.0665081	0	0.00239343	0	0.00319101	0	0.00274093	0	0	0	0	0
M05510_26_000000000-CG9ND_1_2107_25820_22625	OTU547	Clone Hg92E12	EU236411.1	Haliclona cf. Gellius sp. (marine sponge)|Hg92E12|USA: California, Monterey|13 m depth in the Pacific Ocean	99.609	0	0	0	0	0	0	0	0	0.00334863	0	0	0.00567843	0	0	0	0	0	0	0.0304464	0.00902039	0.014922	0.0327927	0.0493296	0.0267594	0.0264807	0.0281831	0.00322935	0.0192814	0.0141607	0	0.0107759	0.0227719	0.023022	0.0289503	0.0287212	0.0391554	0.0319101	0.0248834	0.00822278	0	0	0	0	0.166058
M05510_26_000000000-CG9ND_1_2103_16330_7262	OTU548	Clone FW3B9_P5_D10	MK175534.1	Astrangia poculata|P|FW3B9_P5_D10|USA: Fort Wetherill State Park, Jamestown, RI|Coral tissue, mucus, and skeleton|41.477778 N 71.359444 W|29-Apr-2016	99.614	0	0	0	0	0	0	0	0	0	0	0	0	0	0	0	0	0	0	0.0562087	0.0541223	0.0373051	0.0327927	0.0493296	0.0624387	0.0176538	0.00939438	0.0226054	0.00642715	0.00566428	0.00351556	0	0.00853947	0	0.0607956	0.0574424	0.044749	0.0351012	0.0248834	0.00822278	0	0	0.00347693	0.093216	0.0332116
M05510_26_000000000-CG9ND_1_2117_18233_8546	OTU549	Polaribacter dokdonensis strain OF-GM14	MF580355.1	OF-GM14|Paralichthys olivaceus|olive flounder gut	99.606	0	0.051699	0.0817736	0.00517036	0.0984535	0.166333	0.183973	0	0.00669725	0	0	0.00567843	0.0114653	0	0	0	0	0	0.00468406	0	0	0	0	0	0.00441345	0	0.00322935	0	0	0	0	0	0	0	0.00239343	0	0	0	0.00274093	0	0	0	0	0
M05510_26_000000000-CG9ND_1_1110_16268_9727	OTU550	Clone FW3W7_P3_G04	MK176101.1	Astrangia poculata|P|FW3W7_P3_G04|USA: Fort Wetherill State Park, Jamestown, RI|Coral tissue, mucus, and skeleton|41.477778 N 71.359444 W|29-Apr-2016	99.609	0	0	0	0	0	0	0	0	0	0	0.00442282	0.0141961	0	0.0177368	0.0126534	0	0	0.0108061	0.0140522	0.0270612	0.0186525	0.0298116	0.0134535	0.0178396	0.101509	0.040709	0.0064587	0.0514172	0.00849642	0.00703111	0.0323276	0.0199254	0.135574	0.0318453	0.0215409	0.0139841	0.0127641	0.00933126	0.0191865	0	0	0	0	0
M05510_26_000000000-CG9ND_1_1109_25543_4361	OTU551	Clone 3-4-132	JX012274.1	3-4-132|China: Hebei Province, abandoned petrochemical factory|groundwater contaminated by oil	92.373	0	0	0	0	0	0	0	0	0	0	0.00442282	0	0	0.0044342	0	0.00646454	0	0.00540307	0.0421565	0.0360815	0.0298441	0.0387551	0.0582986	0.0356792	0.00441345	0.0156573	0.0129174	0.00964072	0.0339857	0.0175778	0	0.0910876	0	0.0347403	0.0789833	0.0475458	0.0319101	0.037325	0.0328911	0.0121217	0.00427095	0	0	0
M05510_26_000000000-CG9ND_1_1101_17123_8382	OTU552	Vibrio sp. strain 12e	MT484171.1	12e|Hymeniacidon perlevis|P|marine sponge|2018	99.228	0.00451141	0.00939982	0	0	0	0.00378029	0	0.0143869	0.00669725	0	0	0.00283922	0.00573263	0.00886839	0.105445	0	0	0.0108061	0.0210783	0.00902039	0.0261136	0.00596232	0.017938	0	0.088269	0.00626292	0.171155	0.00642715	0.0368178	0.00703111	0.0107759	0.00284649	0.010232	0.00868508	0.0071803	0.00279681	0.00638203	0	0.0849688	0	0	0.00347693	0	0
M05510_5_000000000-BDRF9_1_2114_20491_14722	OTU553	Clone SZT-B105	GU363565.1	SZT-B105|China: Rehai National Geothermal Park|Lion Head Hot Spring	98.846	0	0	0	0	0	0	0	0	0	0	0.00884564	0	0	0	0	0	0	0	0	0	0	0	0	0	0	0	0	0	0	0	0	0	0	0	0	0	0	0	0	0	0	0	0	0
M05510_5_000000000-BDRF9_1_2116_16197_25167	OTU554	Clone Sp02-1	HQ241787.1	Tsitsikamma favus|Sp02-1|South Africa: Algoa Bay	98.819	0	0	0	0	0	0	0	0	0	0	0	0	0	0.0044342	0	0	0	0	0	0.00451019	0	0	0	0	0	0	0	0	0	0	0	0	0	0	0	0	0	0	0	0.00404057	0	0	0	0
M05510_5_000000000-BDRF9_1_1101_16462_2763	OTU555	Uncultured bacterium gene for 16S ribosomal RNA, partial sequence, clone: a15_11	LC192972.1	a15_11|Pacific Ocean:North Pacific Subtropical Gyre|particle-associated bacterial community in surface seawater|23.00 N 180.00 W|2011-12-13|Shotaro Suzuki	99.615	0.00451141	0.324294	0.299836	0	0	0	0	0.0215804	0	0	0	0	0	0	0	0	0	0	0	0	0	0	0	0	0	0	0	0	0	0.00351556	0	0	0	0.00289503	0.00239343	0	0	0	0	0	0	0	0	0
M05510_5_000000000-BDRF9_1_2115_14978_11146	OTU556	Clone SeaWat_F040	JQ198923.1	SeaWat_F040|USA: San Diego, CA|seawater; next to dolphin U|May-2007	99.609	0.0315799	0.0610988	0.109031	0.0310222	0.0738401	0.166333	0.111239	0.0107902	0	0	0	0.00283922	0.0114653	0.00886839	0.00421781	0.00646454	0	0	0	0.00902039	0	0.00298116	0	0	0.00441345	0	0	0.00321357	0	0	0	0	0.00511601	0	0	0	0	0	0	0	0.00427095	0	0	0
M05510_26_000000000-CG9ND_1_1106_4770_18622	OTU557	Aureibacter tunicatorum NBRC 107587 plasmid pATrrn DNA, complete genome	AP025313.1	NBRC 107587|type strain of Aureibacter tunicatorum|pATrrn	99.609	0.0135342	0	0	0	0	0	0	0	0	0	0	0.0113569	0.00573263	0	0	0.0452518	0	0	0.0281044	0.0270612	0.0261136	0.0238493	0.0224225	0.0178396	0.0353076	0.034446	0.0484402	0.0578443	0.0396499	0.0421867	0.0431034	0.0170789	0.02558	0.00579005	0.0191475	0.00839043	0.0127641	0.0186625	0.0328911	0	0	0	0.0103573	0.0332116
M05510_48_000000000-KB5FL_1_2112_29060_10067	OTU558	Clone GoM_Sponge_Bac48	MH885597.1	P|GoM_Sponge_Bac48|Mexico: Gulf of Mexico|Sponge-covered asphalt|21.90 N 93.44 W	95.703	0	0	0	0	0	0	0	0	0	0	0	0	0	0	0	0	0	0	0	0	0	0	0	0	0	0	0.00322935	0	0.00566428	0	0	0.00284649	0	0	0	0	0.00319101	0	0	0	0	0	0.0207147	0
M05510_48_000000000-KB5FL_1_1114_9226_10103	OTU559	Clone N166e_781	JF451302.1	N166e_781|Namibian Upwelling System, Station 166, Meteor cruise M57/3|15-Mar-2003	98.462	0.0225571	0	0.0227149	0.00517036	0.0492267	0.0415832	0.0556197	0.280545	0	0	0	0	0.00573263	0	0	0	0	0	0	0	0	0	0	0.00594654	0.0088269	0.00626292	0.00322935	0	0.00283214	0	0.00538793	0	0	0	0.00239343	0	0.00319101	0	0	0	0	0	0	0
M05510_5_000000000-BDRF9_1_1101_7720_5912	OTU560	Clone E131_B10	KU578468.1	Uncultured bacteria|E131_B10|ocean water	99.609	0.0270685	0.225596	0.199891	0.0310222	0.0205111	0	0.0128353	0.140273	0	0	0	0	0	0	0	0	0	0	0.00234203	0.00451019	0.00373051	0	0	0	0.00441345	0	0.00322935	0.00321357	0	0.00351556	0.00538793	0.00284649	0.002558	0	0.00239343	0.00279681	0	0	0	0	0	0	0	0
M05510_48_000000000-KB5FL_1_1104_21788_7431	OTU561	Clone GoM_Sponge_Bac48	MH885597.1	P|GoM_Sponge_Bac48|Mexico: Gulf of Mexico|Sponge-covered asphalt|21.90 N 93.44 W	94.922	0	0	0	0	0	0	0	0	0.00334863	0.00706764	0	0	0	0	0	0	0	0	0.00468406	0.00451019	0	0.00894348	0	0.00297327	0.00441345	0.00313146	0.00322935	0.00642715	0.0141607	0.00351556	0.00538793	0.00853947	0	0.00289503	0.00478686	0.00279681	0	0	0.00274093	0	0.00427095	0.00347693	0.0207147	0
M05510_26_000000000-CG9ND_1_1104_14350_2131	OTU562	Polaribacter dokdonensis strain OF-GM14	MF580355.1	OF-GM14|Paralichthys olivaceus|olive flounder gut	99.606	0	0.0563989	0.149918	0.0155111	0.0246134	0.0226817	0.0128353	0.00359673	0	0	0	0	0	0	0.00421781	0.00646454	0	0.0108061	0.0327884	0.0315714	0.022383	0.0119246	0.0134535	0.0386525	0.0353076	0.00939438	0.00968804	0	0.00283214	0.00351556	0.00538793	0.00853947	0.010232	0.0115801	0.0215409	0.0223745	0.0159551	0.0124417	0.0164456	0	0	0	0	0.0332116
M05510_26_000000000-CG9ND_1_1105_27901_19533	OTU563	Uncultured Psychroserpens sp. clone C146Chl193	JX529948.1	C146Chl193|chlrophyll maxima (~30m) water samples filtered on 0.22 micron filter paper; derived from the Southern ocean iron fertilization experiment (LOHAFEX)|47.5015 S 15.4450 W	99.219	0	0	0	0	0	0	0.00427844	0	0	0	0	0	0	0	0	0	0	0	0.00234203	0.00451019	0	0.00298116	0	0	0	0.00313146	0	0	0	0	0.544181	0.00284649	0	0	0.00478686	0	0	0	0	0	0	0	0	0
M05510_48_000000000-KB5FL_1_2106_12910_16439	OTU564	Clone HAL-T-28	EU350884.1	Haliclona simulans|HAL-T-28	93.077	0	0	0	0	0	0	0	0	0	0	0	0.0113569	0.00573263	0	0	0.161614	0	0.232332	0.00468406	0	0	0	0	0	0.0397211	0	0	0.00321357	0.00849642	0	0.00538793	0.00284649	0	0.00579005	0	0.00279681	0	0	0	0	0	0	0.0828586	0
M05510_26_000000000-CG9ND_1_2106_13138_11790	OTU565	Clone MoSur27	HM023558.1	MoSur27|India: Mormugao, Arabian Sea coast|surface water around 1m depth|15.68 N 74.17 E|Sep-2006|monsoon	99.615	0.230082	0	0	0.0361925	0.0164089	0.0113409	0.00427844	0	0	0	0	0	0	0	0	0	0	0.00540307	0.0234203	0.0270612	0.022383	0.0149058	0.026907	0.032706	0	0.00313146	0.0226054	0	0.00566428	0.0210933	0.0269397	0.0170789	0.01279	0.0202652	0.0287212	0.0167809	0.0159551	0.0155521	0.0246683	0	0	0	0	0
M05510_5_000000000-BDRF9_1_1109_2659_17266	OTU566	Clone SeaWat_24329	JQ196183.1	SeaWat_24329|USA: San Diego, CA|seawater; next to dolphin C|Feb-2008	99.219	0.00451141	0.277295	0.33618	0	0.0328178	0.0189014	0.0598982	0	0	0	0	0	0	0	0	0	0	0	0	0	0	0	0	0	0	0	0	0	0.00283214	0	0	0	0	0	0	0	0	0	0	0	0	0	0	0
M05510_26_000000000-CG9ND_1_1104_14395_8683	OTU567	Clone Sp02-3	HQ241788.1	Tsitsikamma favus|Sp02-3|South Africa: Algoa Bay	97.665	0	0	0	0	0	0	0	0	0	0	0	0.00567843	0	0.0044342	0	0	0	0	0.0398145	0.0315714	0.0335746	0.0208681	0.0224225	0.0535189	0.0220673	0.0313146	0.0258348	0.0192814	0.0169928	0.03164	0.00538793	0.0455438	0.01279	0.0173702	0.0574424	0.0531394	0.0127641	0.0311042	0.038373	0.00808113	0.0085419	0	0.031072	0
M05510_26_000000000-CG9ND_1_1104_24227_22952	OTU568	Uncultured bacterium gene for 16S rRNA, partial sequence, clone: MnRy12_49	LC138953.1	MnRy12_49|Japan:Western Pacific|ferromanganese crust	99.231	0.00451141	0	0	0	0	0	0	0	0	0	0	0.0170353	0	0	0	0	0	0.00540307	0.0140522	0.00902039	0.0261136	0.0208681	0.017938	0.0118931	0.0397211	0.034446	0	0.0128543	0.0509785	0	0.0323276	0.00853947	0.017906	0.00579005	0.016754	0.00839043	0.00319101	0.0186625	0	0	0	0.00347693	0	0
M05510_48_000000000-KB5FL_1_1106_17293_11907	OTU569	Clone 70S1Ac5Pt	KX936484.1	Baselines Foundational Set|70S1Ac5Pt|CALCOFI Line 67-70 depth of 10m size fraction 0.1-0.8 um|36.129 N 123.490 W|09-Oct-2007	99.609	0	0.0610988	0.0545157	0.180963	0.0492267	0.0491438	0.0556197	0.129482	0.00334863	0	0	0.00283922	0	0	0.00843562	0.00646454	0	0	0.00234203	0	0	0	0	0.00297327	0.0088269	0	0	0	0.00283214	0.00703111	0	0	0	0	0	0	0.00319101	0	0	0	0	0	0	0
M05510_26_000000000-CG9ND_1_1112_19634_3026	OTU570	Clone Sp02-1	HQ241787.1	Tsitsikamma favus|Sp02-1|South Africa: Algoa Bay	98.425	0	0	0	0	0	0	0	0	0.0200918	0.0424058	0.0574967	0.0340706	0.0229305	0.0044342	0.00421781	0.0193936	0.0173792	0	0.0140522	0.00902039	0.014922	0.0149058	0.0134535	0.0148664	0.0132404	0.00939438	0.00968804	0.0128543	0.00849642	0.00351556	0.0107759	0.011386	0.00767401	0.00868508	0.00957373	0.0167809	0.0127641	0.00933126	0.0191865	0.00808113	0.0256257	0.0278154	0	0
M05510_26_000000000-CG9ND_1_1109_22581_11623	OTU571	Clone FW3W7_P3_H04	MK175684.1	Astrangia poculata|P|FW3W7_P3_H04|USA: Fort Wetherill State Park, Jamestown, RI|Coral tissue, mucus, and skeleton|41.477778 N 71.359444 W|29-Apr-2016	98.837	0.0360913	0.296094	0.0726876	0.0155111	0.0164089	0.0567043	0.0128353	0.0719347	0	0	0	0	0	0	0	0.00646454	0.0173792	0	0	0	0.00373051	0	0	0.00594654	0.0088269	0	0.00322935	0.00642715	0.00849642	0.00351556	0	0	0	0.00289503	0	0	0	0	0	0	0	0	0	0
M05510_48_000000000-KB5FL_1_1114_17188_13043	OTU572	Clone tet2ect2G6	EU290352.1	Tethya californiana|tet2ect2G6|USA: California, Monterey	92.52	0	0	0	0	0	0	0	0	0	0	0	0	0	0	0	0	0	0	0	0	0	0	0	0	0	0	0	0	0	0	0	0	0	0	0	0	0	0	0	0	0	0	0	0
M05510_48_000000000-KB5FL_1_1106_6999_18799	OTU573	Clone MOC-2-445	KY194337.1	MOC-2-445|Atlantic Ocean|ocean water|23-Oct-2010	99.618	0.0721826	0	0	0	0.201009	0.283522	0.111239	0.00359673	0	0	0	0	0	0	0	0	0	0	0	0	0	0	0	0	0	0	0	0	0	0	0	0	0	0	0	0	0	0	0	0	0	0	0	0
M05510_48_000000000-KB5FL_1_2106_10820_20987	OTU574	Clone W3-4	MF498227.1	W3-4|sea water	98.846	0	0.00469991	0	0	0	0	0	0.00359673	0.0334863	0	0.0132685	0	0.0114653	0.022171	0.00843562	0	0	0.0108061	0.00702609	0.00902039	0	0.00894348	0.00896901	0	0.0088269	0	0	0.00964072	0.00283214	0	0	0.00284649	0	0.00579005	0.00239343	0.00279681	0	0	0.00548186	0	0.0298966	0	0	0
M05510_5_000000000-BDRF9_1_1103_10872_17082	OTU575	Clone E136_A04	KU578616.1	Uncultured bacteria|E136_A04|ocean water	99.231	0.279708	0.0469991	0.0318008	0.0620444	0.0205111	0.0113409	0.00855688	0.15466	0	0.0141353	0	0	0	0.0044342	0	0.00646454	0.0173792	0	0	0	0	0	0	0	0	0	0	0	0	0	0	0	0	0	0	0	0	0	0	0	0	0.00347693	0	0
M05510_42_000000000-K3696_1_1105_14470_7149	OTU576	Clone Sp02-1	HQ241787.1	Tsitsikamma favus|Sp02-1|South Africa: Algoa Bay	98.819	0	0	0	0	0	0	0	0	0	0	0.00442282	0	0	0.0044342	0	0	0	0.00540307	0	0	0	0	0	0	0	0	0	0	0	0	0	0	0	0	0	0	0	0	0	0.00404057	0	0	0	0
M05510_42_000000000-K3696_1_2103_3220_11331	OTU577	Haliea sp. ZB2186 partial 16S rRNA gene, isolate ZB_2_186	LR722863.1	ZB_2_186|Coastal marine surface water|54.18 N 7.9 E	99.614	0.0857169	0	0	0.00517036	0.0205111	0.0567043	0.0171138	0.147466	0.00334863	0	0	0	0	0.022171	0.00843562	0.00646454	0	0.0108061	0.00702609	0	0.00373051	0	0	0.00297327	0.0176538	0	0	0.0128543	0.00283214	0	0.00538793	0	0.002558	0	0.00478686	0	0.00638203	0	0	0	0	0	0	0
M05510_5_000000000-BDRF9_1_1102_17627_11286	OTU578	Clone ncd377c05c1	HM321055.1	Homo sapiens|ncd377c05c1|skin, volar forearm|Subject Code: 1031; symmetry: left; sampling technique: swab	99.612	0.00902283	0	0.0227149	0	0	0	0	0	0.0669725	0.0424058	0.0884564	0	0	0.0044342	0	0	0	0.00540307	0	0	0	0	0	0	0	0	0	0	0	0	0	0	0	0	0	0.00279681	0	0	0	0.0444462	0.17938	0.0243385	0.0103573	0
M05510_48_000000000-KB5FL_1_1105_16123_15734	OTU579	Clone MLGsedbac-27	KX088601.1	Uncultured bacteria|MLGsedbac-27|Netherlands: Lake Grevelingen|marine|10-Dec-2013	99.213	0	0	0	0	0	0	0	0	0	0	0	0	0	0	0	0.00646454	0	0	0	0	0	0	0	0	0	0	0	0	0.00566428	0	0	0	0	0	0	0	0	0	0	0	0	0	0	0
M05510_5_000000000-BDRF9_1_1113_11874_5052	OTU580	Clone MOC-1-39	KX427617.1	MOC-1-39|Atlantic Ocean|ocean water|23-Oct-2010	99.231	0.0180457	0	0	0	0.168191	0.291082	0.154024	0.00359673	0	0	0	0	0	0	0	0	0	0	0	0	0	0	0	0	0	0	0	0	0	0	0	0	0	0	0	0	0	0	0	0	0	0	0	0
M05510_5_000000000-BDRF9_1_1101_21151_2518	OTU581	Clone EPR3970-MO1A-Bc56	EU491643.1	EPR3970-MO1A-Bc56|seafloor lavas from the East Pacific Rise	93.436	0	0	0	0	0	0	0	0	0.00334863	0	0.00884564	0	0	0	0	0	0	0	0	0	0	0	0	0	0	0	0	0	0	0	0	0	0	0	0	0	0	0	0	0.0121217	0.0128128	0	0	0
M05510_26_000000000-CG9ND_1_1104_5049_5639	OTU582	Clone Sp02-1	HQ241787.1	Tsitsikamma favus|Sp02-1|South Africa: Algoa Bay	98.819	0	0	0	0	0	0	0	0	0.0200918	0.0353382	0.0265369	0.079498	0.045861	0.00886839	0.0463959	0.0129291	0	0.0216123	0	0	0	0	0.00896901	0	0	0.00313146	0.0064587	0.00321357	0.00283214	0.00351556	0	0	0	0.00579005	0	0.00279681	0.00957304	0.00311042	0	0.00808113	0.0256257	0.0243385	0.031072	0.0332116
M05510_5_000000000-BDRF9_1_1116_6990_6624	OTU583	Clone 155D3Bb032	KX933554.1	Baselines Foundational Set|155D3Bb032|CALCOFI Line 67-155 depth of 86m size fraction 3.0-20 um|33.286 N 129.428 W|06-Oct-2007	99.609	0	0	0	0	0.176396	0.287302	0.141189	0	0	0	0	0	0	0	0	0	0	0	0	0	0	0	0	0	0	0	0	0	0	0	0	0	0	0	0	0	0	0	0	0	0	0	0	0
M05510_26_000000000-CG9ND_1_1106_21365_6907	OTU584	Clone Sp02-3	HQ241788.1	Tsitsikamma favus|Sp02-3|South Africa: Algoa Bay	98.047	0	0	0	0	0	0	0	0	0.0100459	0.00706764	0.0176913	0.0766588	0.0286632	0.00886839	0.021089	0.0193936	0	0.0378215	0.00468406	0.00451019	0	0.00298116	0.00448451	0.0118931	0.0088269	0	0.0129174	0.0128543	0.00283214	0.0105467	0.0269397	0.00853947	0.00767401	0.0144751	0.00239343	0.00839043	0.0159551	0.00311042	0.0137046	0.0767708	0.0213547	0.0139077	0.0517866	0.132846
M05510_26_000000000-CG9ND_1_2109_25288_6395	OTU585	Clone 70S8Ab09M	KX932929.1	Baselines Foundational Set|70S8Ab09M|CALCOFI Line 67-70 depth of 10m size fraction 0.8-3.0 um|36.129 N 123.490 W|09-Oct-2007	99.615	0	0.108098	0.127203	0	0.00410223	0.0151212	0.00855688	0.0107902	0	0	0	0	0	0	0	0	0	0	0.0117102	0.0135306	0.022383	0.0268304	0.0134535	0.00594654	0.0264807	0.034446	0.0193761	0.0546308	0.0594749	0.0281245	0.0161638	0.0170789	0.00511601	0	0.016754	0.0139841	0.00319101	0.0124417	0.0164456	0	0	0	0	0
M05510_26_000000000-CG9ND_1_1103_13241_14346	OTU586	Clone EyjYy178	KX172604.1	EyjYy178|Gulf of Mexico sediment	99.615	0.00902283	0	0	0	0.00410223	0.00756058	0	0	0	0	0	0.00283922	0	0	0	0	0	0	0.0117102	0.0180408	0.0111915	0.00894348	0.00896901	0.0237862	0.0176538	0.00939438	0.0064587	0.00642715	0.0962927	0.0140622	0.0215517	0.0313114	0.017906	0.0115801	0.016754	0.0139841	0.0127641	0.0124417	0.0109637	0.00404057	0.0128128	0	0.031072	0.0332116
M05510_42_000000000-K3696_1_2115_10477_7196	OTU587	Clone Stn3_Nov_33	KX014481.1	bacterioplankton|Stn3_Nov_33|surface water from SBOTS_2014, Stn3, Mooriganga estuary of Sundarbans mangrove ecoregion	99.237	0.645132	0	0	0.00517036	0.00410223	0.00378029	0.00427844	0.00359673	0	0	0	0	0	0	0	0	0	0	0.00234203	0	0	0	0	0	0	0	0.0064587	0.00321357	0	0	0.00538793	0.00284649	0	0	0.00239343	0	0	0	0.00274093	0	0	0	0	0
M05510_26_000000000-CG9ND_1_2110_8221_10808	OTU588	Clone Sp02-1	HQ241787.1	Tsitsikamma favus|Sp02-1|South Africa: Algoa Bay	98.039	0	0	0	0	0	0	0	0	0	0.00706764	0.00884564	0	0	0	0	0	0	0	0	0	0	0	0.00448451	0	0	0.00313146	0	0	0	0	0	0	0	0.00289503	0	0	0	0	0	0	0	0	0	0
M05510_26_000000000-CG9ND_1_1101_26681_17984	OTU589	Croceitalea sp. KC65B	KX197364.1	KC65B|cell surface of environmental Thalassiosira sp.	100	0	0	0	0	0	0	0	0	0	0	0	0.0113569	0	0.0044342	0	0	0	0	0.0187362	0.0496121	0.0335746	0.0268304	0.00448451	0.0267594	0	0.0125258	0.00968804	0.0642715	0	0.00351556	0.0592672	0.0313114	0.035812	0.0463204	0.0359015	0.0531394	0.0223371	0.0155521	0.0191865	0	0.00427095	0.00347693	0	0
M05510_26_000000000-CG9ND_1_1101_27117_17792	OTU590	Clone Sp02-1	HQ241787.1	Tsitsikamma favus|Sp02-1|South Africa: Algoa Bay	98.039	0	0	0	0	0	0	0	0	0	0	0.00442282	0	0	0	0	0	0	0	0	0	0	0	0	0	0.00441345	0	0	0	0	0.00703111	0	0	0	0	0	0	0	0	0.00548186	0.00404057	0	0	0	0
M05510_26_000000000-CG9ND_1_1111_8172_11594	OTU591	Clone FW1B8_P3_G01	MK176143.1	Astrangia poculata|P|FW1B8_P3_G01|USA: Fort Wetherill State Park, Jamestown, RI|Coral tissue, mucus, and skeleton|41.477778 N 71.359444 W|09-Sep-2015	99.234	0	0	0	0	0	0	0	0.00359673	0	0	0	0.00567843	0.00573263	0	0.00843562	0	0.0521376	0.0108061	0.0163942	0.00902039	0.014922	0.017887	0.00896901	0.0178396	0.0176538	0.0219202	0.0193761	0.0321357	0.0283214	0.00351556	0.0484914	0.0142324	0.017906	0.0202652	0.0191475	0.0111872	0.0223371	0.0155521	0.0137046	0.00404057	0	0.00347693	0	0
M05510_26_000000000-CG9ND_1_2105_10309_4707	OTU592	Clone Sp02-3	HQ241788.1	Tsitsikamma favus|Sp02-3|South Africa: Algoa Bay	98.047	0	0	0	0	0	0	0	0	0.00334863	0.0141353	0.0221141	0.0596235	0.045861	0.022171	0.0168712	0.0258582	0	0.0270153	0	0.00451019	0	0	0	0	0.0088269	0.00626292	0.00322935	0.00321357	0	0.00351556	0	0.00284649	0.01279	0	0	0.00279681	0.00638203	0.00933126	0.00548186	0.105055	0.0341676	0.0139077	0.124288	0.0996347
M05510_26_000000000-CG9ND_1_2116_14917_6009	OTU593	Clone B18t1u36	KC496689.1	B18t1u36|municipal drinking water distribution system tap water	99.617	0	0	0	0	0	0	0	0	0.00334863	0.0141353	0	0	0	0.0044342	0.00421781	0.00646454	0.104275	0.00540307	0.00234203	0	0	0.00298116	0	0.00594654	0.00441345	0	0.00322935	0.00321357	0.0141607	0	0	0.011386	0	0	0	0	0.00319101	0	0.00274093	0.00404057	0	0.048677	0	0
M05510_48_000000000-KB5FL_1_1117_21493_6100	OTU594	Parashewanella spongiae strain HJ039 chromosome, complete genome	CP037952.1	HJ039|Marine sponge|KCCM:42304|type strain of Shewanella spongiae|South Korea|Sea water|Aug-2005	100	0.00902283	0	0	0.00517036	0	0	0	0	0.00334863	0	0.163644	0.00567843	0	0	0.00421781	0.00646454	0	0	0.00702609	0.00451019	0	0.0119246	0.00448451	0.00891981	0.0088269	0.00626292	0.0161467	0.0192814	0.019825	0.0105467	0.0161638	0.00284649	0.002558	0.00289503	0.00239343	0.00839043	0	0	0.00822278	0.181826	0	0	0.0103573	0
M05510_26_000000000-CG9ND_1_1101_18315_8079	OTU595	Clone FW3W7_P5_D01	MK175607.1	Astrangia poculata|P|FW3W7_P5_D01|USA: Fort Wetherill State Park, Jamestown, RI|Coral tissue, mucus, and skeleton|41.477778 N 71.359444 W|29-Apr-2016	99.219	0.0135342	0.126898	0.109031	0.056874	0.03692	0.0226817	0.0513413	0.118692	0	0	0	0	0	0	0.00421781	0.00646454	0	0	0.00702609	0	0.00373051	0	0	0	0	0.00626292	0.00968804	0.00321357	0	0.00703111	0	0	0	0.00289503	0.00478686	0	0.00319101	0.00622084	0.00274093	0	0	0	0	0
M05510_26_000000000-CG9ND_1_2105_7354_12833	OTU596	Clone YE-QS-E8	DQ438280.1	Bacteria; environmental sample|YE-QS-E8|East China Sea, 0m	99.609	0	0	0	0	0	0	0	0	0.00669725	0.0141353	0	0	0.0343958	0.0620788	0.00421781	0	0.0347584	0	0.00936812	0.0315714	0.00746102	0.00596232	0.00448451	0.0148664	0.0176538	0.203545	0.00322935	0.022495	0.00849642	0	0.0484914	0.00284649	0	0.00868508	0.00957373	0.00839043	0.0127641	0.00622084	0.00548186	0	0	0.0243385	0	0
M05510_26_000000000-CG9ND_1_1109_23909_24363	OTU597	Clone Sp02-3	HQ241788.1	Tsitsikamma favus|Sp02-3|South Africa: Algoa Bay	98.833	0	0	0	0	0	0	0	0	0	0	0.00442282	0.00283922	0	0	0	0	0	0	0.0187362	0.0180408	0.0373051	0.017887	0.026907	0.0118931	0.00441345	0.0125258	0.0226054	0.00642715	0.00849642	0.00351556	0	0.0170789	0.028138	0.00868508	0.016754	0.0251713	0.0223371	0.0279938	0.0109637	0.0121217	0.00427095	0	0	0
M05510_26_000000000-CG9ND_1_2108_13695_12932	OTU598	Uncultured alpha proteobacterium clone MS-O46	FJ949183.1	Uncultured Alphaproteobacteria|MS-O46|Spain: Balearic Islands, Mallorca|calcareous sandy sediment	100	0	0	0	0	0	0	0	0	0.00334863	0	0	0.00567843	0.00573263	0.0310394	0	0	0.260688	0.0432246	0.00468406	0.00451019	0	0	0	0.00297327	0.0176538	0.0375775	0.00322935	0.0128543	0.0481464	0	0.00538793	0.00569298	0	0.00289503	0	0	0	0.00311042	0.00548186	0.00808113	0.00427095	0.0208616	0	0
M05510_5_000000000-BDRF9_1_1115_15593_5715	OTU599	Clone E44_H05	KU578476.1	Uncultured bacteria|E44_H05|ocean water	98.828	0	0	0	0	0	0	0	0.136676	0	0	0	0	0	0	0	0	0	0	0	0	0	0	0	0	0	0	0	0	0	0	0	0	0	0	0	0	0	0	0	0.00404057	0	0	0	0
M05510_26_000000000-CG9ND_1_1114_18755_14366	OTU600	Aphanocapsa sp. BDU 130052	KM350248.1	BDU 130052|India: Bheemunipatnam|stagnant sea water|25-Feb-1994|D. Prabaharan & A. Khaleel Ahamed	99.615	0	0	0	0	0	0	0	0	0.0100459	0	0	0.0198745	0.0171979	0	0	0	0	0	0	0	0.00746102	0.00596232	0	0	0	0.00313146	0.00322935	0.0128543	0	0	0.0107759	0	0.112552	0	0	0	0.00638203	0.00311042	0.00548186	0	0	0.00347693	0	0
M05510_26_000000000-CG9ND_1_1118_14926_24876	OTU601	Clone BAC_OTU_96	KP091250.1	BAC_OTU_96|hydrothermal seep	99.614	0	0	0	0	0.00410223	0	0.00427844	0.00359673	0	0	0	0	0	0	0.00421781	0	0	0	0.0117102	0.022551	0.00373051	0.017887	0.00896901	0.0178396	0.048548	0.0125258	0.00322935	0.0192814	0.082132	0.00351556	0.0323276	0.011386	0.00511601	0.0260552	0.0143606	0.0111872	0.00957304	0.00933126	0.00822278	0	0	0.00347693	0	0.0332116
M05510_26_000000000-CG9ND_1_2104_15472_25077	OTU602	Clone GRF1171i05	JF266339.1	GRF1171i05|Portugal: Gruta da Ribeira do Fundo, Pico, Azores|white microbial mat lava tube wall|Jun-2009	98.438	0	0	0	0	0	0	0	0	0	0	0	0	0	0	0	0	0	0.00540307	0.0374725	0.0270612	0.022383	0.0327927	0.0448451	0.0208129	0.0132404	0.0187888	0.0290641	0.0257086	0.00849642	0	0.0161638	0.0426973	0	0.0405304	0.0335081	0.0363586	0.0478652	0.0186625	0.0301502	0.0242434	0.0128128	0.0104308	0	0.0664231
M05510_26_000000000-CG9ND_1_1101_8890_7519	OTU603	Clone AJ-U-CD-27	JX170275.1	Apostichopus japonicus|AJ-U-CD-27|China: coast of Dalian|intestine	100	0	0.00939982	0.0136289	0.0103407	0.00410223	0.00378029	0.00855688	0.0719347	0	0	0	0.0113569	0.0114653	0.0044342	0.105445	0	0.0173792	0.00540307	0.00936812	0.00451019	0.00373051	0.00894348	0.00448451	0.00297327	0.0573749	0	0.0710457	0.0192814	0.019825	0.00703111	0	0.00569298	0.00767401	0.00289503	0.0071803	0.00559362	0.00319101	0	0.0712641	0.00404057	0	0	0.031072	0
M05510_42_000000000-K3696_1_2119_17827_5108	OTU604	Clone Sp02-1	HQ241787.1	Tsitsikamma favus|Sp02-1|South Africa: Algoa Bay	98.425	0	0	0	0	0	0	0	0	0	0	0	0	0	0	0	0	0	0	0	0	0	0	0	0	0	0	0	0	0.00283214	0	0	0.00284649	0	0	0	0	0	0	0.00548186	0.00808113	0.0128128	0	0	0
M05510_48_000000000-KB5FL_1_1112_21394_8404	OTU605	Uncultured alpha proteobacterium clone 3B02-43	DQ431900.1	uncultured alphaproteobacteria|3B02-43|Gulf of Mexico sediment	100	0	0	0	0	0	0	0	0	0	0	0	0.00283922	0	0.0044342	0	0	0.0521376	0	0.00468406	0.00902039	0.022383	0.017887	0.0224225	0.0148664	0.0088269	0.0219202	0.0161467	0.00642715	0.0254893	0.00351556	0.0107759	0.0142324	0.010232	0.0289503	0.016754	0.0139841	0.0159551	0.00311042	0.0137046	0	0	0	0	0
M05510_26_000000000-CG9ND_1_1110_23126_3412	OTU606	Clone Sp02-3	HQ241788.1	Tsitsikamma favus|Sp02-3|South Africa: Algoa Bay	98.054	0	0	0	0	0	0	0	0	0	0.00706764	0	0.0255529	0.0286632	0.0044342	0.00843562	0	0	0.0162092	0.0398145	0.0360815	0.0373051	0.0149058	0.026907	0.032706	0.00441345	0.0156573	0.00322935	0.0160679	0.00566428	0.0175778	0.0161638	0.0227719	0.017906	0.0173702	0.0263278	0.0195777	0.0382922	0.0186625	0.0274093	0.0121217	0.0085419	0.0104308	0.062144	0.0332116
M05510_26_000000000-CG9ND_1_1116_9140_9326	OTU607	Clone YS29	KJ457325.1	YS29|intestinal tract of three spotted seahorse	99.615	0	0.0234996	0.0272579	0	0.0164089	0.00756058	0.0128353	0.00359673	0.0368349	0	0.00442282	0	0	0	0	0	0	0	0.00234203	0	0	0	0	0	0.0088269	0.00313146	0	0	0.00283214	0	0	0	0	0	0	0	0	0	0	0	0	0.00347693	0	0
M05510_5_000000000-BDRF9_1_1104_12973_10794	OTU608	Clone 8EP-56	KT275142.1	olive flounder|8EP-56|gut	100	0.0225571	0.159797	0.140832	0.0361925	0.0123067	0	0.0171138	0.273352	0	0	0	0	0	0	0	0	0	0	0	0	0	0	0	0	0	0	0	0	0	0	0	0	0	0	0	0	0	0	0	0	0	0	0	0
M05510_26_000000000-CG9ND_1_1102_9874_2122	OTU609	Clone Sp02-1	HQ241787.1	Tsitsikamma favus|Sp02-1|South Africa: Algoa Bay	98.425	0	0	0	0	0	0	0	0	0.0468808	0.0424058	0.048651	0.0340706	0.0229305	0.0133026	0.0379603	0.0258582	0.0521376	0.0270153	0	0.00451019	0	0	0.00448451	0.00297327	0	0.00313146	0.00322935	0.00321357	0.00283214	0.00703111	0	0.00284649	0.002558	0.00868508	0	0.00559362	0	0.00311042	0	0.0202028	0.0427095	0.0312924	0.0103573	0
M05510_26_000000000-CG9ND_1_1101_20898_13143	OTU610	Escherichia coli strain LAYAN-1	MK276938.1	LAYAN-1|Camel|P|LAYAN-1|Iraq|Camel_reproductive_tract_Uterus|2018|Hayder Abdul-Kareem Hasan AL-Mutar	99.228	0	0	0	0	0	0	0	0	0	0	0	0	0	0	0	0	0	0	0.0468406	0.0451019	0.0447661	0.0417362	0.0448451	0.0356792	0.0088269	0.0469719	0.0387522	0.0160679	0.00849642	0.0386711	0.0161638	0.0426973	0.00511601	0.0173702	0.0239343	0.058733	0.0319101	0.0279938	0.0301502	0	0	0	0	0
M05510_26_000000000-CG9ND_1_1101_25066_17036	OTU611	Clone NF022	JX391641.1	NF022|China: Hong Kong|marine sediment	99.609	0.0180457	0	0.00908595	0	0.00820446	0.0982875	0	0.0107902	0	0	0	0.00283922	0	0	0	0	0	0	0.0117102	0.00902039	0.014922	0.017887	0.0134535	0.0178396	0.0441345	0.0156573	0.0064587	0.0192814	0.0141607	0.00351556	0.0592672	0.0256184	0.0665081	0.00868508	0.016754	0.0251713	0.0159551	0.0124417	0.0164456	0.00404057	0	0	0	0
M05510_5_000000000-BDRF9_1_1103_18977_23574	OTU612	Clone E133_H05	KU578551.1	Uncultured bacteria|E133_H05|ocean water	100	0	0.112798	0.172633	0.113748	0.0738401	0.0793861	0.0513413	0.00359673	0	0	0	0	0.00573263	0	0.00843562	0.00646454	0	0.0108061	0	0	0	0	0	0	0	0	0	0.00321357	0	0	0	0	0	0	0	0	0	0	0.00274093	0	0	0	0	0
M05510_5_000000000-BDRF9_1_1103_12916_2805	OTU613	Pseudomonas alcaliphila strain V4	GU064359.1	V4|Chile: Antofagasta|sediment|2008	100	0	0.00469991	0.00454298	0.625614	0	0	0	0.00359673	0	0	0.0132685	0	0	0	0	0	0	0	0.00234203	0	0	0	0	0	0	0	0	0	0.00283214	0	0	0	0	0	0	0	0.0127641	0	0	0	0	0	0	0
M05510_26_000000000-CG9ND_1_1101_12103_24495	OTU614	Clone Sp02-1	HQ241787.1	Tsitsikamma favus|Sp02-1|South Africa: Algoa Bay	98.819	0	0	0	0	0	0	0	0	0.0100459	0.0212029	0.0176913	0.0539451	0.0286632	0.0310394	0.0506137	0.0193936	0.0347584	0.0162092	0.00702609	0	0	0.00894348	0	0.00297327	0.0088269	0	0.00322935	0.00321357	0.00566428	0	0	0.00853947	0.002558	0.00868508	0.00478686	0	0.0127641	0.00622084	0	0.0161623	0.0298966	0.0243385	0.031072	0
M05510_26_000000000-CG9ND_1_1101_14904_5680	OTU615	Clone E133_G02	KU578811.1	Uncultured bacteria|E133_G02|ocean water	99.615	0	0	0	0	0	0	0	0	0	0	0	0.00567843	0	0	0.00421781	0	0	0.0162092	0.0257623	0.0270612	0.0186525	0.0327927	0.0448451	0.0148664	0.0308942	0.0657606	0.00322935	0.0160679	0.0311535	0.00351556	0.0215517	0.0142324	0.010232	0.0347403	0.0191475	0.0167809	0.0159551	0.0186625	0.0109637	0	0	0	0	0
M05510_5_000000000-BDRF9_1_1105_22547_11025	OTU616	Clone Sp02-1	HQ241787.1	Tsitsikamma favus|Sp02-1|South Africa: Algoa Bay	98.425	0	0	0	0	0	0	0	0	0.0167431	0.0282705	0.0840336	0.0596235	0.0286632	0.0310394	0.0253068	0.0452518	0.0173792	0.0216123	0	0.00451019	0.00746102	0	0.00448451	0.00297327	0	0.00626292	0	0.00321357	0.00283214	0	0.00538793	0	0.002558	0.00289503	0.00239343	0	0.00319101	0	0	0.0202028	0.0341676	0.0382462	0.0207147	0
M05510_5_000000000-BDRF9_1_2119_11878_15880	OTU617	Clone EyjYy159	KX172552.1	EyjYy159|Gulf of Mexico sediment	99.231	0.0135342	0.00469991	0.00454298	0	0.00820446	0.0491438	0	0.0107902	0	0	0	0.00567843	0	0.00886839	0	0	0	0	0.0210783	0.0360815	0.0261136	0.0149058	0.017938	0.0208129	0.0264807	0.00939438	0.0161467	0	0.0368178	0	0.0431034	0.0256184	0.010232	0.0144751	0.0287212	0.0111872	0.00957304	0.0186625	0.0109637	0	0	0	0	0.0332116
M05510_5_000000000-BDRF9_1_1106_8202_11929	OTU618	Clone U1369-208	JN986205.1	U1369-208|filtered surface sea water in South Pacific Ocean	100	0	0	0	0	0	0	0	0	0	0.12015	0.00442282	0.00283922	0.0401284	0.022171	0.0674849	0.0452518	0.173792	0.0918522	0.00234203	0	0.00373051	0	0	0	0	0	0	0	0	0	0	0	0	0.00289503	0.00239343	0	0.00638203	0	0	0	0	0	0	0
M05510_26_000000000-CG9ND_1_1118_23629_17148	OTU619	Clone FW1W8_P3_B06	MK175600.1	Astrangia poculata|P|FW1W8_P3_B06|USA: Fort Wetherill State Park, Jamestown, RI|Coral tissue, mucus, and skeleton|41.477778 N 71.359444 W|09-Sep-2015	99.225	0.00451141	0	0	0	0	0	0	0.00359673	0	0	0	0.00851765	0	0.0133026	0.00843562	0.00646454	0	0	0.0281044	0.00902039	0.014922	0.0149058	0.0224225	0.0118931	0.0662018	0.115864	0.0064587	0.0514172	0	0	0.0215517	0.011386	0.03837	0.0144751	0.00957373	0.0111872	0.0159551	0.0155521	0.0137046	0	0	0	0	0
M05510_42_000000000-K3696_1_1109_12053_22125	OTU620	Clone CE2-DCM-89	GU061664.1	uncultured bacteria|CE2-DCM-89|South China Sea	99.602	0	0	0	0	0	0	0	0	0	0.0706764	0.0884564	0.00283922	0.0286632	0.0177368	0.0253068	0.0387873	0.0695169	0.0540307	0	0	0	0	0	0	0	0.00313146	0	0.00321357	0	0	0	0	0	0	0	0.00279681	0	0.00311042	0	0	0.0341676	0.00347693	0	0
M05510_26_000000000-CG9ND_1_1113_23289_21756	OTU621	Clone DF7-C11	KR348499.1	Didemnum fulgens|uncultured Bacteria|DF7-C11|Spain|tunic|17-Oct-2011|Susanna Lopez-Legentil, Patrick M. Erwin	100	0.0270685	0	0	0	0.00410223	0	0	0.00359673	0	0.00706764	0	0.00283922	0	0	0	0	0	0	0.0210783	0.00902039	0.014922	0.017887	0.0448451	0.0386525	0.0353076	0.034446	0.0129174	0.0192814	0.00283214	0.00351556	0.0269397	0.0284649	0.0639501	0.0521105	0.0287212	0.0335617	0.0191461	0.0155521	0.0109637	0	0	0	0	0.0332116
M05510_26_000000000-CG9ND_1_1102_25518_6299	OTU622	Clone FW1B8_P2_C09	MK176199.1	Astrangia poculata|P|FW1B8_P2_C09|USA: Fort Wetherill State Park, Jamestown, RI|Coral tissue, mucus, and skeleton|41.477778 N 71.359444 W|09-Sep-2015	99.612	0.00451141	0	0	0	0	0	0	0	0	0	0	0	0	0.00886839	0.00421781	0	0.173792	0.0432246	0.00468406	0	0.0111915	0.00298116	0.00448451	0	0.00441345	0.00626292	0	0.00964072	0	0	0.0107759	0	0.01279	0.00289503	0.0071803	0	0	0	0.00548186	0.0121217	0.0298966	0.0208616	0	0
M05510_5_000000000-BDRF9_1_1116_21760_10867	OTU623	Thalassotalea sp. strain W431	OP344367.1	W431|P|Spain|seawater|41.40 N 2.48 E|2021|Xavier Rey-Velasco	98.456	0	0.239695	0.254407	0.0155111	0.0574312	0.0226817	0.0598982	0	0	0.00706764	0	0	0	0	0	0	0	0	0	0	0	0	0	0	0	0	0	0	0	0	0	0	0	0	0	0	0	0	0	0	0	0	0	0
M05510_26_000000000-CG9ND_1_1118_25701_6311	OTU624	Clone MAL_G11	KR921247.1	MAL_G11|Brazil: Northeast, Ceara|bulk soil associated with Rhizophora mangle root zones at Malcozinhado mangrove	97.71	0.00451141	0	0	0	0	0	0	0	0.00669725	0	0.00442282	0	0	0.022171	0.00421781	0	0.0521376	0.00540307	0	0.00902039	0	0.00298116	0.0134535	0.00297327	0.00441345	0	0	0.00642715	0	0	0.0161638	0.00569298	0	0.00868508	0.0119672	0	0.00638203	0	0.00274093	0	0	0	0	0
M05510_48_000000000-KB5FL_1_1106_8463_2317	OTU625	Clone ARA_E05	KR920870.1	ARA_E05|Brazil: Northeast, Ceara|bulk soil associated with Rhizophora mangle root zones at Aracatiacu mangrove	94.697	0	0	0	0	0	0	0	0	0	0	0	0	0	0	0.0126534	0	0.0173792	0	0	0	0	0	0	0	0	0	0	0	0.0339857	0	0	0	0.002558	0	0.00239343	0	0.00319101	0	0.00274093	0	0	0	0	0
M05510_42_000000000-K3696_1_1107_19613_21846	OTU626	Clone UVO8_H03	KU578751.1	Uncultured bacteria|UVO8_H03|ocean water	100	0.0135342	0	0	0	0.139476	0.196575	0.0898473	0	0	0	0	0	0	0	0	0	0	0	0	0.00451019	0.0111915	0.00298116	0	0.00297327	0	0	0.0064587	0	0	0	0	0.00284649	0	0.00289503	0	0	0.00638203	0.0124417	0.0137046	0	0	0	0	0
M05510_26_000000000-CG9ND_1_1109_20420_8754	OTU627	Winogradskyella sp. strain E73	MW822055.1	E73|P	98.047	0	0	0	0	0	0	0	0	0.0301376	0	0.0796108	0	0	0	0	0	0.0173792	0.00540307	0.0117102	0.00451019	0.00746102	0.0149058	0.0403606	0.0178396	0.0088269	0.0281831	0.0064587	0	0.0169928	0.0140622	0	0.0142324	0	0.0144751	0.0478686	0.00559362	0.0127641	0.0528771	0.0493367	0	0	0.0243385	0	0
M05510_26_000000000-CG9ND_1_1109_18235_24875	OTU628	Clone DH133B09	JN672631.1	DH133B09|surface layer sediment of the East China sea	98.462	0	0	0	0	0	0	0.00427844	0	0	0	0	0	0	0	0	0	0	0	0	0	0	0	0	0	0	0	0	0	0.169928	0	0	0.00284649	0	0	0	0.00839043	0	0	0	0	0	0	0	0
M05510_48_000000000-KB5FL_1_1113_29457_12715	OTU629	Clone Pol310 16S ribosomal RNA, partial sequence	FJ900506.1	Polymastia sp.|sponge-associated bacterium|Pol310|New Zealand: northeastern, Mathesons Bay	95.785	0	0	0	0	0	0	0	0	0	0	0	0	0	0	0	0	0	0	0	0	0	0	0	0	0	0	0	0	0	0	0	0	0	0	0	0	0	0	0	0	0	0	0	0
M05510_5_000000000-BDRF9_1_1101_12614_21693	OTU630	Oscillatoriaceae cyanobacterium UIC 10348	MT174464.1	UIC 10348|P	100	0	0	0	0	0	0	0	0	0.0937615	0	0.0574967	0	0	0	0	0	0	0	0	0	0	0	0	0	0	0	0	0	0	0	0	0	0	0	0	0	0	0	0	0	0	0	0	0
[truncated: 15,708 more rows]
[truncated: 39 more columns]

## Sheet: Table S10
Table S10. Indicator species analysis of bacterial communities associated with T. favus and T. micheali chemotypes
Group Chemotype_II #sps. 177				Signif. codes: 0 ‘***’ 0.001 ‘**’ 0.01 ‘*’ 0.05 ‘.’ 0.1 ‘ ’ 1
OTU	R stat	p-value	Signif.
OTU52	0.607	0.000999	***
OTU6	0.595	0.000999	***
OTU509	0.59	0.000999	***
OTU3829	0.583	0.000999	***
OTU2198	0.579	0.000999	***
[truncated: 249 more rows]

## Sheet: Table S11
Table S11. Correlation matrix of OTU abundance pyrroloiminoquinone abundance in latrunculid sponges
[truncated: 51 more rows]
